# Supplementary material for: Contaminants from dredged sediments alter the transcriptome of Manila clam and induce shifts in microbiota composition
Source: BMC Biol. 2023 Oct 25;21:234. doi: 10.1186/s12915-023-01741-9 (PMC10601118; doi:10.1186/s12915-023-01741-9)
Supplement: Supplementary file 2 — Additional file 2. Lists of DEGs obtained comparing clams exposed to sediments I, II, III, IV and V with control group at Day 3 and Day 14. Pairwise comparisons were performed considering 10 biological replicate for each condition/sampling time. DEGs reported in red and green indicated up- and down- regulated genes in investigated sites, respectively. Annotation for DEGs are also reported. [file 12915_2023_1741_MOESM2_ESM.xlsx]

## Sheet: Site I Day 3
Geneid	logFC	logCPM	LR	PValue	FDR	Annotation	dataset
Locus_2145431	-5.9744	5.59912	27.4013	1.65324e-07	0.00355711	Collagen alpha-6(VI) chain [Source:UniProtKB/TrEMBL;Acc:K1QQZ0]	C.gigas

## Sheet: Site II Day 3
Geneid	logFC	logCPM	LR	PValue	FDR	Annotation	dataset
Locus_2084129	10.5411	3.62616	20.3202	6.55046e-06	0.0127412	IgGFc-binding protein [Source:UniProtKB/TrEMBL;Acc:K1QMB4]	C.gigas
Locus_275074	3.68452	0.825825	16.5809	4.66176e-05	0.0416008	COMM domain-containing protein 8	Swissprot
Locus_737317	2.94096	0.748103	17.8793	2.35371e-05	0.0282676	Cytochrome P450 1A1 (EC 1.14.14.1) (CYPIA1)	Swissprot
Locus_5729067	2.59851	0.94377	22.4331	2.1759e-06	0.00668809
Locus_1498901	1.98791	1.11914	17.2048	3.35589e-05	0.0341754	Proteasome-associated protein ECM29 homolog (Ecm29)	Swissprot
Locus_972033	1.41865	2.95497	20.9545	4.70319e-06	0.0112438	Histone deacetylase 4 (HD4) (EC 3.5.1.98)	Swissprot
Locus_10725889	-1.47194	2.35498	22.7449	1.84992e-06	0.00663383	Nuclear transcription factor Y subunit beta (CAAT box DNA-binding protein subunit B) (Nuclear transcription factor Y subunit B) (NF-YB)	Swissprot
Locus_1557732	-1.59117	3.13071	18.0495	2.15231e-05	0.0282676	Ras-related protein Rab-8A	Swissprot
Locus_2390804	-1.74408	5.55952	21.1773	4.18687e-06	0.0112438	TM2 domain-containing protein DDB_G0277895	Swissprot
Locus_315226	-1.76158	2.74808	17.5683	2.77177e-05	0.0298187
Locus_3130418	-1.81101	4.14019	18.4285	1.76401e-05	0.0271102	V-type proton ATPase subunit H (V-ATPase subunit H) (Vacuolar proton pump subunit H) (Vacuolar proton pump subunit SFD)	Swissprot
Locus_8306420	-1.9063	1.83335	20.1645	7.10609e-06	0.0127412	BBSome-interacting protein 1 (BBSome-interacting protein of 10 kDa)	Swissprot
Locus_1614105	-2.03554	0.734074	17.8068	2.44504e-05	0.0282676	family with sequence similarity 193, member A [Source:ZFIN;Acc:ZDB-GENE-080917-25]	D.rerio
Locus_2914760	-2.55436	4.98213	26.2222	3.04307e-07	0.00368391	Delta-like protein [Source:UniProtKB/TrEMBL;Acc:K1PXU0]	C.gigas
Locus_887138	-2.79284	0.194755	16.5122	4.83371e-05	0.0416008	Glomulin (FK506-binding protein-associated protein) (FAP) (FKBP-associated protein)	Swissprot
Locus_1499908	-3.45291	0.0901594	16.9163	3.90654e-05	0.0365448
Locus_4841824	-3.47892	3.83476	18.0427	2.16006e-05	0.0282676		C.gigas
Locus_464698	-4.23904	0.112807	18.6271	1.58946e-05	0.0263069
Locus_6173412	-5.31513	0.876466	25.2119	5.13652e-07	0.00368391	Apical endosomal glycoprotein [Source:UniProtKB/TrEMBL;Acc:K1Q5Q3]	C.gigas
Locus_2145431	-5.50242	5.59912	25.2832	4.95005e-07	0.00368391	Collagen alpha-6(VI) chain [Source:UniProtKB/TrEMBL;Acc:K1QQZ0]	C.gigas
Locus_2785601	-7.55846	2.18533	17.128	3.49441e-05	0.0341754

## Sheet: Site IV Day 3
Geneid	logFC	logCPM	LR	PValue	FDR	Annotation	dataset
Locus_12463760	6.71671	1.03672	11.2942	0.000777476	0.0434923	Heat shock 70 kDa protein 12A	Swissprot
Locus_5986185	6.61673	10.7575	40.2044	2.28732e-10	3.7857e-07	Protein TAR1 (Transcript antisense to ribosomal RNA protein 1)	Swissprot
Locus_2271487	5.93943	1.52042	12.9568	0.000318754	0.0254011	Complement C1q tumor necrosis factor-related protein 3 (Collagenous repeat-containing sequence 26 kDa protein) (CORS26) (Secretory protein CORS26)	Swissprot
Locus_3015376	5.75044	1.21955	17.2342	3.30441e-05	0.00500689	Angiopoietin-1 (ANG-1)	Swissprot
Locus_4463577	5.70125	0.455739	18.4067	1.78427e-05	0.00311507	ATP-dependent DNA helicase DDX11 (EC 3.6.4.12) (DEAD/H-box protein 11)	Swissprot
Locus_4114905	5.50556	8.4792	23.749	1.09755e-06	0.000363307
Locus_12075859	5.15101	3.89925	15.1587	9.88425e-05	0.0109763	coiled-coil domain containing 82 [Source:ZFIN;Acc:ZDB-GENE-030131-5749]	D.rerio
Locus_7196023	4.65872	0.184862	12.9149	0.000325983	0.0257	E3 ubiquitin-protein ligase TRIM33 (EC 2.3.2.27) (Ectodermin) (RING-type E3 ubiquitin transferase TRIM33) (Transcription intermediary factor 1-gamma) (TIF1-gamma) (Tripartite motif-containing protein 33)	Swissprot
Locus_2358969	4.63665	1.29554	15.0077	0.000107071	0.0114047	E3 ubiquitin-protein ligase TRIM33 (EC 2.3.2.27) (Ectodermin homolog) (Protein moonshine) (RING-type E3 ubiquitin transferase TRIM33) (Transcription intermediary factor 1-gamma) (TIF1-gamma) (Tripartite motif-containing protein 33)	Swissprot
Locus_7927527	4.5925	0.272559	13.5248	0.000235425	0.020659
Locus_7043110	4.1337	0.905472	14.5163	0.000138951	0.0139704	Protein Star	Swissprot
Locus_1394786	4.02458	0.144833	21.3225	3.88146e-06	0.000959924	Serine/threonine-protein phosphatase 2B catalytic subunit (EC 3.1.3.16)	Swissprot
Locus_12169936	3.88963	3.2432	15.2591	9.37245e-05	0.0106697
Locus_11839787	3.78816	0.750795	13.3816	0.000254105	0.0212736
Locus_734335	3.7848	-0.0120188	14.9005	0.000113335	0.0119535
Locus_2851170	3.65818	0.148864	21.7402	3.12177e-06	0.000809254	Cytochrome P450 1A1 (EC 1.14.14.1) (CYPIA1)	Swissprot
Locus_6151022	3.59369	2.37761	13.4115	0.000250083	0.0211378	Kinesin light chain (KLC)	Swissprot
Locus_3992367	3.44844	4.57412	11.4069	0.000731718	0.0424357	LINE-1 retrotransposable element ORF2 protein (ORF2p) [Includes: Reverse transcriptase (EC 2.7.7.49); Endonuclease (EC 3.1.21.-)]	Swissprot
Locus_5568798	3.37613	1.72599	10.8995	0.00096191	0.0492815	Heat shock 70 kDa protein 12A	Swissprot
Locus_1673338	3.34051	2.38826	13.4398	0.000246336	0.0211162
Locus_10008849	3.08626	0.384758	16.6435	4.51054e-05	0.00602788
Locus_1068258	3.04154	0.192581	14.1772	0.00016637	0.0160304
Locus_12558463	3.00405	0.0691783	10.8435	0.000991408	0.0499269
Locus_4882030	2.98061	3.08315	11.5738	0.000668873	0.0403795
Locus_1076162	2.97653	0.555717	14.1525	0.000168572	0.0160882	Tripartite motif-containing protein 3 (Brain-expressed RING finger protein) (RING finger protein 22)	Swissprot
Locus_249754	2.89145	0.398142	21.6871	3.20941e-06	0.000822068	si:ch211-233a24.2 [Source:ZFIN;Acc:ZDB-GENE-090313-98]	D.rerio
Locus_177331	2.66858	2.18854	16.5783	4.66822e-05	0.00620009
Locus_745547	2.64243	1.96768	11.3506	0.000754232	0.0429578	Probable serine/threonine-protein kinase DDB_G0267514 (EC 2.7.11.1)	Swissprot
Locus_1076849	2.64128	0.701027	11.6651	0.000636832	0.0394872
Locus_1202086	2.61077	0.466796	17.7868	2.47092e-05	0.00396748
Locus_3398627	2.56457	2.90106	18.1355	2.05726e-05	0.00345813
Locus_1754993	2.55118	0.570201	16.3958	5.13995e-05	0.0067025
Locus_5128397	2.52489	0.377326	11.883	0.000566472	0.0368224	AP-5 complex subunit zeta-1 (Adaptor-related protein complex 5 zeta subunit) (Zeta5)	Swissprot
Locus_1921707	2.50622	1.48859	11.4231	0.000725371	0.0421813	Zinc finger MYND domain-containing protein 10	Swissprot
Locus_1814054	2.5032	0.564566	13.9521	0.000187526	0.0173914	Calcyphosin (Calcyphosine) (R2D5 antigen)	Swissprot
Locus_2421893	2.48755	3.55205	34.6115	4.02517e-09	4.03419e-06	Tripartite motif-containing protein 2 (EC 2.3.2.27) (E3 ubiquitin-protein ligase TRIM2) (RING-type E3 ubiquitin transferase TRIM2)	Swissprot
Locus_800837	2.47326	0.0848862	11.5816	0.00066608	0.0403795
Locus_7936993	2.47089	0.567164	14.6811	0.000127316	0.0131698	Uncharacterized protein CXorf38 homolog	Swissprot
Locus_5253643	2.43245	1.14204	14.8073	0.000119075	0.0124977
Locus_1910398	2.4319	0.690072	12.9044	0.000327804	0.0257286	Calmodulin-2 B	Swissprot
Locus_7262858	2.38363	1.56495	12.3407	0.000443196	0.0314713	Estradiol 17-beta-dehydrogenase 11 (EC 1.1.1.62) (17-beta-hydroxysteroid dehydrogenase 11) (17-beta-HSD 11) (17bHSD11) (17betaHSD11) (17-beta-hydroxysteroid dehydrogenase XI) (17-beta-HSD XI) (17betaHSDXI) (Dehydrogenase/reductase SDR family member 8)	Swissprot
Locus_7483349	2.3471	1.32334	19.4068	1.0563e-05	0.0020609	E3 ubiquitin-protein ligase TRIM33 (EC 2.3.2.27) (Ectodermin homolog) (RING-type E3 ubiquitin transferase TRIM33) (Transcription intermediary factor 1-gamma) (TIF1-gamma) (Tripartite motif-containing protein 33)	Swissprot
Locus_101515	2.32712	0.555437	14.458	0.00014332	0.0143302	Rho GTPase-activating protein 45 [Cleaved into: Minor histocompatibility antigen HA-1 (mHag HA-1)]	Swissprot
Locus_20819	2.1851	2.69306	22.842	1.7588e-06	0.000497926
Locus_1842369	2.17205	0.986323	12.74	0.000357924	0.0271166	Interferon-induced protein 44-like	Swissprot
Locus_5235390	2.14298	2.60383	13.4083	0.000250518	0.0211378	Betaine--homocysteine S-methyltransferase 1 (EC 2.1.1.5)	Swissprot
Locus_354485	2.11364	0.315817	11.9018	0.000560811	0.036676
Locus_3307459	2.07294	4.99709	17.1184	3.5121e-05	0.00517578
Locus_1430966	2.00398	1.41473	13.9151	0.000191259	0.0175305
Locus_5982474	1.9627	3.19793	11.3549	0.000752494	0.0429578	E3 ubiquitin-protein ligase MIB2 [Source:UniProtKB/TrEMBL;Acc:K1RW92]	1.66e-43
Locus_3619738	1.95745	1.43257	19.5991	9.55133e-06	0.00193874
Locus_2689901	1.93229	1.36143	11.5627	0.000672867	0.0403795	DDB1- and CUL4-associated factor 10 homolog (WD repeat-containing protein 32 homolog)	Swissprot
Locus_12213917	1.90266	1.53009	12.0211	0.000526006	0.0354782
Locus_4542099	1.87892	2.48901	11.8167	0.00058702	0.0375951
Locus_216974	1.86501	4.9626	15.3146	9.10098e-05	0.0104158	Ganglioside GM2 activator (Cerebroside sulfate activator protein) (GM2-AP) (Sphingolipid activator protein 3) (SAP-3)	Swissprot
Locus_1058396	1.83127	1.40957	11.2184	0.000809886	0.0440038
Locus_220469	1.75817	2.83007	21.4657	3.60219e-06	0.000911821	Putative alkyl/aryl-sulfatase YjcS (EC 3.1.6.-)	Swissprot
Locus_2704232	1.73873	2.04751	12.4368	0.000420953	0.0304391	Solute carrier family 25 member 45	Swissprot
Locus_6689350	1.70085	2.11636	13.1105	0.000293639	0.0238413
Locus_7407121	1.6108	2.26536	11.0313	0.000895839	0.0474021	E3 ubiquitin-protein ligase TRIM33 (EC 2.3.2.27) (Ectodermin homolog) (RING-type E3 ubiquitin transferase TRIM33) (Transcription intermediary factor 1-gamma) (TIF1-gamma) (Tripartite motif-containing protein 33)	Swissprot
Locus_7973969	1.60651	1.17089	11.1228	0.000852722	0.0461719
Locus_3368309	1.60364	2.18973	10.8983	0.000962502	0.0492815	E3 ubiquitin-protein ligase HERC2 (EC 2.3.2.26) (HECT domain and RCC1-like domain-containing protein 2) (HECT-type E3 ubiquitin transferase HERC2)	Swissprot
Locus_1120918	1.54147	2.48249	12.7942	0.000347695	0.0265284
Locus_1129038	1.52274	1.94725	19.3715	1.07602e-05	0.0020671
Locus_318914	1.50312	1.11133	11.8955	0.000562692	0.0366875
Locus_2829871	1.50287	2.48898	11.9855	0.000536174	0.0356887	Caspase-8 (CASP-8) (EC 3.4.22.61) [Cleaved into: Caspase-8 subunit p18; Caspase-8 subunit p10]	Swissprot
Locus_6968516	1.50264	3.06109	11.3471	0.000755675	0.0429578	Carboxylesterase NlhH (EC 3.1.1.1)	Swissprot
Locus_2062622	1.50078	2.87199	15.6226	7.73238e-05	0.00939943	Phytanoyl-CoA dioxygenase 1 (EC 1.14.11.18) (Phytanoyl-CoA 2-hydroxylase)	Swissprot
Locus_1674320	1.48618	1.81265	11.5917	0.000662473	0.0403795	Cysteine-rich motor neuron 1 protein (CRIM-1) (Cysteine-rich repeat-containing protein S52) [Cleaved into: Processed cysteine-rich motor neuron 1 protein]	Swissprot
Locus_1772651	1.47634	3.05705	15.6548	7.60213e-05	0.00929361	Tripartite motif-containing protein 56 [Source:UniProtKB/TrEMBL;Acc:K1QPP1]
Locus_8165359	1.47098	1.70459	15.435	8.53923e-05	0.00998788
Locus_2363612	1.455	1.77321	12.2294	0.000470414	0.0325448	Lysocardiolipin acyltransferase 1 (EC 2.3.1.-) (EC 2.3.1.51)	Swissprot
Locus_2994767	1.42201	3.18458	19.817	8.52222e-06	0.00176321	Solute carrier organic anion transporter family member 2B1 (Solute carrier family 21 member 9)	Swissprot
Locus_2083658	1.41799	1.77534	13.517	0.000236407	0.020659	TNF receptor-associated factor 3 (EC 2.3.2.27) (CD40 receptor-associated factor 1) (CRAF1) (RING-type E3 ubiquitin transferase TRAF3) (TRAFAMN)	Swissprot
Locus_2478842	1.40591	4.21173	26.2315	3.02844e-07	0.000127764
Locus_1588578	1.39423	2.58023	12.9579	0.000318574	0.0254011	Calmodulin (CaM)	Swissprot
Locus_2053640	1.38906	2.40187	17.0243	3.69038e-05	0.0052605	Pleckstrin-like protein domain-containing family G member 1 [Source:UniProtKB/TrEMBL;Acc:K1RG40]	2.46e-16
Locus_1681409	1.35574	1.61117	12.007	0.000529997	0.0356357
Locus_9825322	1.3381	2.35493	11.3767	0.000743727	0.0427862
Locus_7668046	1.32256	2.42673	12.9143	0.000326087	0.0257	Myosin-10 [Source:UniProtKB/TrEMBL;Acc:K1R1D1]	3.24e-05
Locus_1663001	1.31698	3.67381	16.9454	3.84697e-05	0.00540989	Lysosomal-trafficking regulator (Beige protein) (CHS1 homolog)	Swissprot
Locus_1753207	1.3147	1.99552	12.2855	0.000456496	0.0318895	Epidermal growth factor receptor substrate 15-like 1 (Eps15-related protein) (Eps15R)	Swissprot
Locus_3184431	1.29853	5.203	19.8169	8.52265e-06	0.00176321	Myosin-10 [Source:UniProtKB/TrEMBL;Acc:K1R1D1]	1.46e-21
Locus_822882	1.29122	4.22715	19.0054	1.30351e-05	0.00241779	Histone-lysine N-methyltransferase 2C (Lysine N-methyltransferase 2C) (EC 2.1.1.43) (Homologous to ALR protein) (Myeloid/lymphoid or mixed-lineage leukemia protein 3)	Swissprot
Locus_2469659	1.28676	3.79554	16.0132	6.29021e-05	0.00786861	MAM and LDL-receptor class A domain-containing protein 1	Swissprot
Locus_347964	1.28035	2.37541	10.9421	0.000940033	0.0487368	Xanthine dehydrogenase (XD) (EC 1.17.1.4) (Protein rosy locus)	Swissprot
Locus_3001869	1.26973	2.01268	13.5294	0.000234855	0.020659	Guanine nucleotide-binding protein G(s) subunit alpha (Adenylate cyclase-stimulating G alpha protein)	Swissprot
Locus_6499707	1.24895	4.94466	15.8147	6.98563e-05	0.0086381
Locus_3343371	1.24463	11.2379	21.9029	2.86796e-06	0.000761814	Apolipophorins [Cleaved into: Apolipophorin-2 (Apolipophorin II) (apoLp-2); Apolipophorin-1 (Apolipophorin I) (apoLp-1)]	Swissprot
Locus_7756985	1.18949	5.42265	13.816	0.000201617	0.0182149
Locus_2361958	1.18618	2.34359	11.4756	0.000705174	0.041342	FGFR1 oncogene partner	Swissprot
Locus_10636259	1.13151	3.0754	17.3859	3.0508e-05	0.00472237
Locus_1119161	1.12972	3.00413	13.4702	0.000242385	0.0208606	E3 ubiquitin-protein ligase PDZRN3 (EC 2.3.2.27) (PDZ domain-containing RING finger protein 3) (RING-type E3 ubiquitin transferase PDZRN3) (Semaphorin cytoplasmic domain-associated protein 3) (Protein SEMACAP3)	Swissprot
Locus_1047475	1.12388	2.2027	13.0156	0.000308901	0.0248925
Locus_76373	1.1205	3.74897	16.5069	4.84723e-05	0.00639834
Locus_2396634	1.11242	3.67524	18.4338	1.7591e-05	0.00311507
Locus_258517	1.08705	2.72998	14.1714	0.000166891	0.0160304	Biogenesis of lysosome-related organelles complex 1 subunit 6 (BLOC-1 subunit 6) (Pallid protein homolog) (Pallidin)	Swissprot
Locus_5569290	1.02246	5.41481	12.4396	0.000420337	0.0304391	Putative amine oxidase [copper-containing] (EC 1.4.3.-)	Swissprot
Locus_5154023	1.00634	3.096	16.831	4.08597e-05	0.0055996
Locus_2454879	1.0059	3.12585	11.5585	0.000674406	0.0403795
Locus_1841539	-1.00003	2.53481	11.7693	0.00060217	0.0381067	Elongation factor-like GTPase 1 (Elongation factor Tu GTP-binding domain-containing protein 1) (Elongation factor-like 1) (Protein FAM42A)	Swissprot
Locus_8324982	-1.01289	3.32439	11.5849	0.000664906	0.0403795	Ubiquitin carboxyl-terminal hydrolase 32 (EC 3.4.19.12) (Deubiquitinating enzyme 32) (Renal carcinoma antigen NY-REN-60) (Ubiquitin thioesterase 32) (Ubiquitin-specific-processing protease 32)	Swissprot
Locus_782036	-1.02614	3.07419	12.8263	0.000341781	0.0264072	T-complex protein 1 subunit alpha (TCP-1-alpha) (65 kDa antigen) (CCT-alpha)	Swissprot
Locus_1531162	-1.0343	3.77801	12.0427	0.000519966	0.0351811	cAMP-responsive element-binding protein-like 2	Swissprot
Locus_191072	-1.03968	6.55183	23.7718	1.08461e-06	0.000363307	Liprin-alpha-2 (Protein tyrosine phosphatase receptor type f polypeptide-interacting protein alpha-2) (PTPRF-interacting protein alpha-2)	Swissprot
Locus_943632	-1.04847	4.22283	25.2836	4.94899e-07	0.000200911	DnaJ homolog subfamily A member 2 (Cell cycle progression restoration gene 3 protein) (Dnj3) (Dj3) (HIRA-interacting protein 4) (Renal carcinoma antigen NY-REN-14)	Swissprot
Locus_1702004	-1.05776	2.41308	13.8093	0.000202331	0.0182149	Microtubule-associated protein RP/EB family member 1	Swissprot
Locus_1058152	-1.06211	2.51669	17.0731	3.59686e-05	0.0052605
Locus_1244303	-1.07323	2.34155	11.9374	0.000550172	0.0360899	Ras-related protein M-Ras (Ras-related protein R-Ras3)	Swissprot
Locus_6487739	-1.07473	4.14611	17.9231	2.30015e-05	0.00374924
Locus_2110143	-1.07755	4.08529	20.4987	5.96727e-06	0.00138056
Locus_1237860	-1.07844	3.14212	18.9858	1.31697e-05	0.00242187	Oxysterol-binding protein-related protein 1 (ORP-1) (OSBP-related protein 1)	Swissprot
Locus_8319205	-1.08661	3.36739	15.3289	9.03224e-05	0.0103924
Locus_5204291	-1.09998	4.68384	29.346	6.0542e-08	3.44061e-05	Dynamin-1 (EC 3.6.5.5)	Swissprot
Locus_749604	-1.10425	6.02989	29.4117	5.85228e-08	3.44061e-05	Myosin-VIIa (Protein crinkled)	Swissprot
Locus_2293170	-1.11159	3.94627	23.355	1.34691e-06	0.00043254	Tubulin-folding cofactor B (Cytoskeleton-associated protein 1) (Cytoskeleton-associated protein CKAPI) (Tubulin-specific chaperone B)	Swissprot
Locus_12197069	-1.11364	4.14379	13.563	0.000230683	0.0204254
Locus_149003	-1.11544	4.05872	11.3856	0.00074015	0.0426946	Leukocyte receptor cluster member 9	Swissprot
Locus_2057997	-1.11811	2.0341	12.2785	0.000458205	0.0319053	Thioredoxin domain-containing protein 5 (Endoplasmic reticulum resident protein 46) (ER protein 46) (ERp46) (Plasma cell-specific thioredoxin-related protein) (PC-TRP) (Thioredoxin-like protein p46)	Swissprot
Locus_1170946	-1.12082	3.28591	11.8201	0.000585938	0.0375951
Locus_2273877	-1.12757	4.01863	15.0453	0.000104959	0.0112915	Insulin-like growth factor 2 mRNA-binding protein 3-B (IGF2 mRNA-binding protein 3-B) (IMP-3-B) (69 kDa RNA-binding protein B) (B3.65 protein B) (IGF-II mRNA-binding protein 3-B) (KH domain-containing transcription factor B3-B) (RNA-binding protein Vera-B) (Trans-acting factor B3-B) (VICKZ family member 3-B) (VLE-binding protein B) (Vg1 RNA-binding protein B) (Vg1 RBP-B) (Vg1 localization element…	Swissprot
Locus_31692	-1.12869	2.54982	12.52	0.000402613	0.0294079	T-cell immunomodulatory protein (Protein TIP) (Integrin-alpha FG-GAP repeat-containing protein 1) (Linkin) (Fragment)	Swissprot
Locus_2148589	-1.13312	4.83232	15.1563	9.89684e-05	0.0109763	Calmodulin (CaM)	Swissprot
Locus_846007	-1.13513	2.6158	15.1793	9.7771e-05	0.0109565	NACHT domain- and WD repeat-containing protein 1	Swissprot
Locus_3245090	-1.142	6.43972	26.606	2.49469e-07	0.000107352	Ubiquitin-like modifier-activating enzyme 1 (EC 6.2.1.45) (Ubiquitin-activating enzyme E1)	Swissprot
Locus_1856281	-1.14982	5.04489	23.1228	1.51978e-06	0.000454162
Locus_2856967	-1.16184	4.94598	13.3026	0.00026504	0.0221031
Locus_5687523	-1.16333	8.40906	34.5639	4.12494e-09	4.03419e-06	Kunitz-type serine protease inhibitor bitisilin-1 (BG-11) (Kunitz protease inhibitor 1)	Swissprot
Locus_2987584	-1.16521	7.51094	16.748	4.26875e-05	0.00580462	Ras-related protein Rab-11B (ORA3)	Swissprot
Locus_844014	-1.1747	2.05583	11.5991	0.000659839	0.0403795	Golgi resident protein GCP60 (Acyl-CoA-binding domain-containing protein 3) (Golgi complex-associated protein 1) (GOCAP1) (Golgi phosphoprotein 1) (GOLPH1) (PBR- and PKA-associated protein 7) (Peripheral benzodiazepine receptor-associated protein PAP7) [Cleaved into: Golgi resident protein GCP60, N-terminally processed]	Swissprot
Locus_6169891	-1.175	6.1249	23.1982	1.46136e-06	0.000450669	CCAAT/enhancer-binding protein gamma (C/EBP gamma) (Granulocyte colony-stimulating factor promoter element 1-binding protein) (GPE1-BP) (GPE1-binding protein) (Immunoglobulin enhancer-binding protein 1) (IG/EBP-1)	Swissprot
Locus_142601	-1.17832	4.85003	12.7076	0.000364179	0.0273975	Hexokinase type 2 (EC 2.7.1.1)	Swissprot
Locus_8089410	-1.18206	5.03019	12.8269	0.000341663	0.0264072
Locus_757360	-1.18893	3.04119	14.9406	0.000110948	0.0117594	Solute carrier family 46 member 3	Swissprot
Locus_5440778	-1.19027	3.13531	17.2073	3.35148e-05	0.00501865	Cationic amino acid transporter 2 (CAT-2) (CAT2) (Low affinity cationic amino acid transporter 2) (Solute carrier family 7 member 2)	Swissprot
Locus_5646609	-1.19263	8.60198	18.3797	1.80974e-05	0.00311507	CD63 antigen (CD antigen CD63)	Swissprot
Locus_544850	-1.19373	3.5756	20.5378	5.84657e-06	0.00136733	Acyl-CoA dehydrogenase family member 10 (ACAD-10) (EC 1.3.99.-)	Swissprot
Locus_2363470	-1.22493	3.39788	17.5091	2.85933e-05	0.00445807	Cysteine-rich with EGF-like domain protein 2-B	Swissprot
Locus_1700662	-1.22572	2.73692	16.7388	4.28953e-05	0.00580462
Locus_210633	-1.23617	3.84967	17.0236	3.69184e-05	0.0052605	T-complex protein 1 subunit epsilon (TCP-1-epsilon) (CCT-epsilon)	Swissprot
Locus_2554162	-1.23909	3.0615	11.3425	0.000757525	0.0429578	Leucine-rich melanocyte differentiation-associated protein	Swissprot
Locus_4136905	-1.24507	5.34022	29.3388	6.07656e-08	3.44061e-05
Locus_2201995	-1.24744	3.46393	29.5016	5.58717e-08	3.44061e-05	Deoxyhypusine hydroxylase (DOHH) (EC 1.14.99.29) (Deoxyhypusine dioxygenase) (Deoxyhypusine monooxygenase)	Swissprot
Locus_8682197	-1.24894	4.94342	11.9794	0.00053792	0.0356887
Locus_4832956	-1.25523	7.60002	20.0127	7.69314e-06	0.00163887
Locus_5462102	-1.25838	2.60779	15.5408	8.07454e-05	0.00965176	WD repeat-containing protein 43 (U3 small nucleolar RNA-associated protein 5 homolog)	Swissprot
Locus_11520062	-1.27213	2.03842	12.5614	0.000393801	0.0290172
Locus_6545683	-1.27923	5.18366	28.5263	9.24358e-08	4.73536e-05	Hepatocyte growth factor-regulated tyrosine kinase substrate	Swissprot
Locus_2010125	-1.28295	2.67275	14.1318	0.000170435	0.0161545
Locus_4296377	-1.28389	6.17663	18.3896	1.80038e-05	0.00311507	E3 ubiquitin-protein ligase NEURL1 (EC 2.3.2.27) (Neuralized-like protein 1A) (m-neu1) (m-neuralized 1) (Neuralized1) (RING-type E3 ubiquitin transferase NEURL1)	Swissprot
Locus_388082	-1.29006	4.52946	36.5426	1.49363e-09	1.8904e-06	Charged multivesicular body protein 1b (Chromatin-modifying protein 1b) (CHMP1b)	Swissprot
Locus_2689547	-1.29763	4.02351	29.1204	6.80169e-08	3.75244e-05	ATP-binding cassette sub-family F member 2 (Iron-inhibited ABC transporter 2)	Swissprot
Locus_185431	-1.30215	4.90502	20.3254	6.5327e-06	0.00146414	Phenylalanine--tRNA ligase beta subunit (EC 6.1.1.20) (Phenylalanyl-tRNA synthetase beta subunit) (PheRS)	Swissprot
Locus_1279851	-1.3034	4.98962	37.9562	7.23496e-10	9.72922e-07	Copine-8 (Copine VIII)	Swissprot
Locus_343521	-1.30482	4.40824	13.905	0.000192284	0.0175305	Brain tumor protein	Swissprot
Locus_11391659	-1.30688	6.78271	20.3371	6.49307e-06	0.00146414	Hypoxia up-regulated protein 1	Swissprot
Locus_3098532	-1.31283	4.61601	30.9169	2.69314e-08	1.93152e-05	Ras-related GTP-binding protein D (Rag D) (RagD)	Swissprot
Locus_3009189	-1.32436	2.24115	10.8982	0.000962601	0.0492815	Dynein heavy chain 6, axonemal (Axonemal beta dynein heavy chain 6) (Ciliary dynein heavy chain 6)	Swissprot
Locus_3218914	-1.32944	5.35834	16.9479	3.84195e-05	0.00540989	Legumain (EC 3.4.22.34) (Asparaginyl endopeptidase) (Protease, cysteine 1)	Swissprot
Locus_4793983	-1.32986	3.06828	19.123	1.22557e-05	0.00233358	Syntaxin-12	Swissprot
Locus_1832337	-1.33671	5.06451	26.7671	2.29511e-07	0.000100779	Charged multivesicular body protein 2b (Chromatin-modifying protein 2b) (CHMP2b)	Swissprot
Locus_1458295	-1.34299	2.07065	11.0206	0.000901071	0.0474021	Ubiquitin-60S ribosomal protein L40 [Cleaved into: Ubiquitin; 60S ribosomal protein L40]	Swissprot
Locus_623383	-1.37911	2.90444	11.6971	0.000625974	0.0391859
Locus_5410378	-1.40274	4.33532	20.1932	7.00014e-06	0.00152137	Aspartate--tRNA ligase, cytoplasmic (EC 6.1.1.12) (Aspartyl-tRNA synthetase) (AspRS)	Swissprot
Locus_2207683	-1.40715	3.46492	22.7396	1.85508e-06	0.000518364	EH domain-containing protein 1	Swissprot
Locus_165809	-1.40971	5.18952	59.3322	1.33178e-14	7.16366e-11	Programmed cell death 6-interacting protein (ALG-2-interacting protein 1) (ALG-2-interacting protein X) (E2F1-inducible protein) (Eig2)	Swissprot
Locus_604399	-1.41171	3.84314	15.1214	0.000100816	0.011045
Locus_5556560	-1.42198	9.39743	40.0298	2.50116e-10	3.84393e-07	Cathepsin L (EC 3.4.22.15) (Cysteine proteinase 1) [Cleaved into: Cathepsin L heavy chain; Cathepsin L light chain]	Swissprot
Locus_4216282	-1.42739	3.2719	21.9823	2.75183e-06	0.000740103	Thymidine phosphorylase (TP) (EC 2.4.2.4) (Gliostatin) (Platelet-derived endothelial cell growth factor) (PD-ECGF) (TdRPase)	Swissprot
Locus_2805678	-1.43923	7.21767	17.9305	2.2912e-05	0.00374924	Acyl-CoA desaturase (EC 1.14.19.1) (Delta(9)-desaturase) (Delta-9 desaturase) (Fatty acid desaturase) (Stearoyl-CoA desaturase)	Swissprot
Locus_2042988	-1.45868	3.3236	31.2488	2.26988e-08	1.6841e-05	Ras-related protein Rab-11B	Swissprot
Locus_343037	-1.45876	5.453	42.4574	7.22395e-11	1.413e-07	Multidrug resistance protein 1 (EC 3.6.3.44) (ATP-binding cassette sub-family B member 1) (P-glycoprotein 1) (CD antigen CD243)	Swissprot
Locus_5646663	-1.4745	6.65788	12.6199	0.00038166	0.0283791	CD63 antigen (CD antigen CD63)	Swissprot
Locus_5172378	-1.48243	4.61498	12.0941	0.000505806	0.0345489	MAM and LDL-receptor class A domain-containing protein 1	Swissprot
Locus_4314415	-1.49316	2.30365	13.1529	0.00028708	0.0235756	CREB/ATF bZIP transcription factor (Host cell factor-binding transcription factor Zhangfei) (HCF-binding transcription factor Zhangfei) (Tyrosine kinase-associated leucine zipper protein LAZip)	Swissprot
Locus_1993466	-1.50345	8.24573	38.4436	5.63591e-10	8.08415e-07	Dendritic arbor reduction protein 1	Swissprot
Locus_2135147	-1.5124	1.55391	19.7024	9.04854e-06	0.00185418	Protein tweety homolog 2	Swissprot
Locus_5080481	-1.52138	4.29458	17.2975	3.19602e-05	0.00491182	Tetraspanin-7 [Source:UniProtKB/TrEMBL;Acc:K1RA17]	C.gigas
Locus_221514	-1.53227	2.41663	11.8526	0.000575796	0.0373158	E3 ubiquitin-protein ligase XIAP (EC 2.3.2.27) (Baculoviral IAP repeat-containing protein 4) (IAP-like protein) (ILP) (hILP) (Inhibitor of apoptosis protein 3) (IAP-3) (hIAP-3) (hIAP3) (RING-type E3 ubiquitin transferase XIAP) (X-linked inhibitor of apoptosis protein) (X-linked IAP)	Swissprot
Locus_4518150	-1.53476	3.98757	24.667	6.81419e-07	0.000252783	DnaJ homolog subfamily B member 5 (Heat shock protein Hsp40-3) (Heat shock protein cognate 40) (Hsc40)	Swissprot
Locus_2138074	-1.53688	4.70108	20.7663	5.18887e-06	0.00124049	Charged multivesicular body protein 1a (Chromatin-modifying protein 1a) (CHMP1a)	Swissprot
Locus_5892691	-1.54636	4.33739	14.5601	0.000135761	0.0137809
Locus_9533453	-1.56793	3.82955	23.8002	1.06871e-06	0.000363307
Locus_7995119	-1.57244	1.28414	11.3164	0.000768238	0.0431577
Locus_2157107	-1.59194	4.4445	14.0596	0.000177107	0.0166403	Armadillo repeat-containing protein 6	Swissprot
Locus_205314	-1.61783	1.39667	11.2222	0.000808257	0.0440038	Protein SSUH2 homolog (Protein ssu-2 homolog)	Swissprot
Locus_5589277	-1.63139	3.13394	16.8482	4.04912e-05	0.0055996	MAM and LDL-receptor class A domain-containing protein 2 (Skeletal organic matrix MAM and LDL-receptor 2) (SOM MAM and LDL-receptor 2) (Fragment)	Swissprot
Locus_2445098	-1.64509	3.06692	13.9948	0.000183318	0.017149
Locus_5187187	-1.64949	2.40639	19.423	1.04739e-05	0.0020609	StAR-related lipid transfer protein 3 (MLN64-like protein) (START domain-containing protein 3) (StARD3)	Swissprot
Locus_28050	-1.6645	2.35056	13.4726	0.000242077	0.0208606	Serine/threonine-protein kinase TBK1 (EC 2.7.11.1)	Swissprot
Locus_8603735	-1.67925	4.51854	23.2511	1.42172e-06	0.000449849
Locus_11162603	-1.67975	3.0433	15.6066	7.79825e-05	0.00942625
Locus_1986436	-1.69692	3.22906	16.2218	5.63424e-05	0.00713095
Locus_3884055	-1.71539	5.81805	14.6306	0.000130771	0.0133985
Locus_8227701	-1.72433	3.65535	29.6444	5.19025e-08	3.38404e-05	Core-binding factor subunit beta (CBF-beta) (Polyomavirus enhancer-binding protein 2 beta subunit) (PEA2-beta) (PEBP2-beta) (SL3-3 enhancer factor 1 subunit beta) (SL3/AKV core-binding factor beta subunit)	Swissprot
Locus_2591359	-1.7295	3.92167	18.7371	1.50036e-05	0.00271275	TBC1 domain family member 15 (GTPase-activating protein RAB7) (GAP for RAB7) (Rab7-GAP)	Swissprot
Locus_1628540	-1.73503	2.79935	22.6074	1.98713e-06	0.000548141	Mesencephalic astrocyte-derived neurotrophic factor homolog (MANF/CDNF-like protein)	Swissprot
Locus_1668188	-1.74181	3.20244	21.0599	4.45154e-06	0.0010884	SUN domain-containing ossification factor (Membrane protein CH1) (Protein osteopotentia homolog) (SUN-like protein 1)	Swissprot
Locus_296240	-1.74741	1.843	11.5596	0.000674007	0.0403795	Basic leucine zipper transcriptional factor ATF-like 3 (B-ATF-3)	Swissprot
Locus_2851032	-1.74911	1.47358	11.0386	0.000892327	0.0474021	Plasma alpha-L-fucosidase (EC 3.2.1.51) (Alpha-L-fucoside fucohydrolase 2) (Alpha-L-fucosidase 2)	Swissprot
Locus_2281407	-1.75474	4.33195	18.4007	1.78994e-05	0.00311507	Gamma-interferon-inducible lysosomal thiol reductase (EC 1.8.-.-) (IFI30 protein)	Swissprot
Locus_8739026	-1.75668	4.89023	29.6725	5.11552e-08	3.38404e-05	Prostamide/prostaglandin F synthase (Prostamide/PG F synthase) (Prostamide/PGF synthase) (EC 1.11.1.20)	Swissprot
Locus_7092692	-1.78943	1.73654	11.4333	0.000721388	0.0420634
Locus_6666463	-1.79004	4.91708	32.4523	1.22153e-08	9.3866e-06
Locus_1776430	-1.80141	3.95502	20.4699	6.05778e-06	0.00138659
Locus_2086652	-1.80545	1.14031	11.2745	0.0007858	0.0435496	Solute carrier family 12 member 9	Swissprot
Locus_1424184	-1.8116	1.60381	13.6842	0.000216264	0.0193076
Locus_5516038	-1.84048	6.81921	29.46	5.70816e-08	3.44061e-05	Sequestosome-1 (Protein kinase C-zeta-interacting protein) (PKC-zeta-interacting protein) (Ubiquitin-binding protein p62)	Swissprot
Locus_1849121	-1.91224	0.96085	13.1755	0.000283626	0.0233812
Locus_3184590	-1.94287	8.66882	30.4537	3.41922e-08	2.37316e-05	78 kDa glucose-regulated protein (GRP-78) (BiP) (Protein 1603)	Swissprot
Locus_2037484	-1.98714	5.87742	41.5582	1.14415e-10	2.05145e-07	CKLF-like MARVEL transmembrane domain-containing protein 4 (Chemokine-like factor superfamily member 4)	Swissprot
Locus_2150351	-2.00807	2.08031	23.8951	1.0173e-06	0.000353036
Locus_4789516	-2.02519	3.23555	15.2015	9.66267e-05	0.0108957	Neural cell adhesion molecule L1 (N-CAM-L1) (NCAM-L1) (CD antigen CD171)	Swissprot
Locus_2060939	-2.03013	2.17796	34.2573	4.82859e-09	4.32883e-06	F-box only protein 4	Swissprot
Locus_4161142	-2.03328	4.55275	32.5771	1.14555e-08	9.12873e-06	E3 ubiquitin-protein ligase ZSWIM2 (EC 2.3.2.27) (MEKK1-related protein X) (MEX) (RING-type E3 ubiquitin transferase ZSWIM2) (ZZ-type zinc finger-containing protein 2) (Zinc finger SWIM domain-containing protein 2)	Swissprot
Locus_2246872	-2.03328	0.821608	11.2204	0.000809039	0.0440038	Large proline-rich protein BAG6 (BAG family molecular chaperone regulator 6) (BCL2-associated athanogene 6) (BAG-6) (HLA-B-associated transcript 3) (Protein G3) (Protein Scythe)	Swissprot
Locus_4176405	-2.05643	5.44954	12.3974	0.000429926	0.0308731	C-type lectin domain family 10 member A (C-type lectin superfamily member 14) (Macrophage lectin 2) (CD antigen CD301)	Swissprot
Locus_4711523	-2.07077	2.38833	18.0982	2.09796e-05	0.00349921
Locus_11658623	-2.12716	0.869748	10.9068	0.000958135	0.0492815	Sulfotransferase 1C4 (ST1C4) (EC 2.8.2.-) (Sulfotransferase 1C2) (SULT1C#2)	Swissprot
Locus_8156052	-2.12906	0.112186	12.2928	0.000454703	0.0318677	Isoaspartyl peptidase/L-asparaginase (EC 3.4.19.5) (EC 3.5.1.1) (Asparaginase-like protein 1) (Beta-aspartyl-peptidase) (Isoaspartyl dipeptidase) (L-asparagine amidohydrolase) [Cleaved into: Isoaspartyl peptidase/L-asparaginase alpha chain; Isoaspartyl peptidase/L-asparaginase beta chain]	Swissprot
Locus_7681569	-2.28582	0.983086	12.777	0.000350899	0.0266782	Asparagine--tRNA ligase, cytoplasmic (EC 6.1.1.22) (Asparaginyl-tRNA synthetase) (AsnRS)	Swissprot
Locus_11707900	-2.30106	1.12597	15.1996	9.67225e-05	0.0108957
Locus_835193	-2.34571	2.29296	28.2503	1.06601e-07	5.33399e-05	Syntaxin-1A [Source:UniProtKB/TrEMBL;Acc:K1S0L1]	4.01e-13
Locus_119568	-2.34854	0.816151	17.7447	2.52627e-05	0.00399749
Locus_1720024	-2.40021	3.41161	35.3591	2.74188e-09	3.01455e-06	Uncharacterized protein aq_987	Swissprot
Locus_2669315	-2.40121	7.29547	62.097	3.26948e-15	2.34487e-11	Gelsolin-like protein 2 (Actin-modulator) (EWAM-P2)	Swissprot
Locus_2559598	-2.40834	1.73475	15.1155	0.000101128	0.011045	Synaptogenesis protein syg-2 (Synaptogenesis abnormal protein 2)	Swissprot
Locus_2117803	-2.43431	4.4259	13.4237	0.000248468	0.0211378	Vacuolar protein sorting-associated protein 4A (EC 3.6.4.6)	Swissprot
Locus_4475025	-2.4375	1.08545	11.2924	0.000778236	0.0434923
Locus_2914760	-2.43822	4.98213	24.9297	5.94604e-07	0.000224447	Delta-like protein [Source:UniProtKB/TrEMBL;Acc:K1PXU0]	8.21e-06
Locus_10349278	-2.44884	3.29844	11.0227	0.000900042	0.0474021
Locus_3263741	-2.45353	6.60248	13.908	0.000191983	0.0175305	Syntenin-1 (Scaffold protein Pbp1) (Syndecan-binding protein 1)	Swissprot
Locus_10747567	-2.46742	0.729047	17.0476	3.64552e-05	0.0052605	ATP-binding cassette sub-family A member 5	Swissprot
Locus_3263633	-2.46856	6.71453	11.0843	0.000870615	0.0467136	Syntenin-1 (Scaffold protein Pbp1) (Syndecan-binding protein 1)	Swissprot
Locus_2960852	-2.52819	0.527121	14.4509	0.000143862	0.0143302	Heat shock 70 kDa protein 12A	Swissprot
Locus_187927	-2.58244	4.60779	27.9476	1.24644e-07	6.0951e-05	Arrestin domain-containing protein 3	Swissprot
Locus_5395237	-2.59559	0.722784	11.7777	0.000599458	0.038047	S-adenosyl-L-methionine-dependent tRNA 4-demethylwyosine synthase (EC 4.1.3.44) (Radical S-adenosyl methionine and flavodoxin domain-containing protein 1) (tRNA wybutosine-synthesizing protein 1 homolog) (tRNA-yW-synthesizing protein)	Swissprot
Locus_12601120	-2.68784	0.638972	11.2794	0.000783704	0.0435496
Locus_1899969	-2.69258	4.82191	46.5195	9.07133e-12	2.43973e-08
Locus_11346886	-2.69433	0.618795	12.8094	0.00034489	0.0265023
Locus_2765541	-2.71313	4.10672	46.7523	8.05504e-12	2.43973e-08	Adiponectin receptor protein	Swissprot
Locus_3136683	-2.75987	0.726311	15.1183	0.000100981	0.011045	X-linked retinitis pigmentosa GTPase regulator-interacting protein 1 (RPGR-interacting protein 1)	Swissprot
Locus_1598505	-2.83884	0.218687	13.421	0.000248825	0.0211378	Heme-binding protein 2 (Placental protein 23) (PP23) (Protein SOUL)	Swissprot
Locus_23994	-2.85443	3.8076	45.768	1.33118e-11	3.18241e-08	p55-v-Fos-transforming protein	Swissprot
Locus_2085981	-2.91031	0.859537	28.783	8.09601e-08	4.24863e-05
Locus_4494983	-2.92024	2.03274	12.7283	0.000360161	0.0271903	Hermansky-Pudlak syndrome 4 protein (Light-ear protein homolog)	Swissprot
Locus_7729407	-2.95104	4.78479	11.5551	0.000675619	0.0403795
Locus_8605733	-3.01595	0.235274	10.8949	0.000964284	0.0492815
Locus_2581874	-3.04371	1.90303	11.4762	0.000704942	0.041342
Locus_4342157	-3.14591	4.73702	19.4793	1.01696e-05	0.00202601
Locus_4691892	-3.1586	3.95811	11.547	0.000678573	0.0404257	Baculoviral IAP repeat-containing protein 7-B (EC 2.3.2.27) (E3 ubiquitin-protein ligase EIAP-B) (Embryonic/Egg IAP-B) (EIAP/XLX-B) (RING-type E3 ubiquitin transferase EIAP-B)	Swissprot
Locus_2214002	-3.17127	2.4095	11.3233	0.000765422	0.0431124	Complement C1q-like protein 4 (C1q and tumor necrosis factor-related protein 11) (C1q/TNF-related protein 11) (C1qTNF11) (CTRP11)	Swissprot
Locus_1045086	-3.20171	5.24671	55.3828	9.92006e-14	4.2688e-10	ATP-binding cassette sub-family A member 8-B	Swissprot
Locus_853854	-3.2094	1.58985	54.5045	1.55091e-13	5.56157e-10	ATP-binding cassette sub-family A member 5 [Source:UniProtKB/TrEMBL;Acc:K1S066]	9.43e-06
Locus_2081761	-3.23568	4.72185	12.3763	0.000434829	0.0310823
Locus_6000100	-3.29238	6.12489	70.374	4.90619e-17	5.27808e-13
Locus_1785531	-3.31762	8.53357	12.1387	0.00049385	0.033961	Serine protease inhibitor Cvsi-2	Swissprot
Locus_12579677	-3.38615	0.26932	16.2592	5.524e-05	0.00711703
Locus_615489	-3.41675	2.97272	27.4972	1.57325e-07	7.52224e-05	DBH-like monooxygenase protein 1 homolog (EC 1.14.17.-)	Swissprot
Locus_1255667	-3.46892	0.823482	14.1959	0.000164732	0.0159656
Locus_2255094	-3.51172	1.75389	14.2704	0.000158337	0.0156274	Eukaryotic initiation factor 4A (eIF-4A) (EC 3.6.4.13) (ATP-dependent RNA helicase eIF4A) (Initiation factor 1)	Swissprot
Locus_1761193	-3.51861	0.475477	34.0994	5.23662e-09	4.50684e-06
Locus_5379710	-3.54835	0.680147	27.3409	1.70563e-07	7.97788e-05	Aquaporin-5 (AQP-5)	Swissprot
Locus_2390804	-3.61233	5.55952	82.3612	1.13356e-19	2.43897e-15	TM2 domain-containing protein DDB_G0277895	Swissprot
Locus_2967698	-3.64655	0.603245	16.1051	5.99218e-05	0.00753964
Locus_10976134	-3.94207	0.568844	11.7572	0.000606083	0.0382419
Locus_2145431	-3.95003	5.59912	14.0902	0.000174253	0.016444	Collagen alpha-6(VI) chain [Source:UniProtKB/TrEMBL;Acc:K1QQZ0]	2.88e-08
Locus_768441	-3.98842	1.46358	34.3714	4.55361e-09	4.2598e-06	ATP-binding cassette sub-family A member 5	Swissprot
Locus_1320357	-4.02535	2.1319	33.5438	6.96773e-09	5.76606e-06	Fatty acid synthase (EC 2.3.1.85) [Includes: [Acyl-carrier-protein] S-acetyltransferase (EC 2.3.1.38); [Acyl-carrier-protein] S-malonyltransferase (EC 2.3.1.39); 3-oxoacyl-[acyl-carrier-protein] synthase (EC 2.3.1.41); 3-oxoacyl-[acyl-carrier-protein] reductase (EC 1.1.1.100); 3-hydroxyacyl-[acyl-carrier-protein] dehydratase (EC 4.2.1.59); Enoyl-[acyl-carrier-protein] reductase (EC 1.3.1.39); Ole…	Swissprot
Locus_9904505	-4.20901	0.387953	12.8228	0.000342424	0.0264072
Locus_5179973	-4.32624	1.67598	12.326	0.000446701	0.0315827	Serine dehydratase-like (EC 4.3.1.17) (L-serine deaminase) (L-serine dehydratase/L-threonine deaminase) (L-threonine dehydratase) (TDH) (EC 4.3.1.19) (SDH)	Swissprot
Locus_4620216	-4.54009	2.87596	17.1363	3.47904e-05	0.00516242	Nose resistant to fluoxetine protein 6 (Protein nrf-6)	Swissprot
Locus_11426624	-4.82974	2.63524	13.5111	0.000237162	0.020659
Locus_5951515	-4.97899	8.08106	10.9372	0.000942525	0.0487485
Locus_2046847	-5.14502	5.3102	11.2282	0.000805641	0.0440038
Locus_4351922	-5.47032	0.380167	15.5683	7.95788e-05	0.00956546	28S ribosomal protein S2, mitochondrial (MRP-S2) (S2mt)	Swissprot
Locus_10264074	-5.59889	0.510307	12.5704	0.000391899	0.0289763
Locus_4680326	-5.94866	2.96061	11.8086	0.000589569	0.0376414	Complement C1q-like protein 4 (C1q and tumor necrosis factor-related protein 11) (C1q/TNF-related protein 11) (C1qTNF11) (CTRP11)	Swissprot
Locus_2599438	-6.453	1.39363	12.681	0.000369393	0.0276929	Complement C1q tumor necrosis factor-related protein 3 (Collagenous repeat-containing sequence 26 kDa protein) (CORS26) (Secretory protein CORS26)	Swissprot
Locus_1763786	-6.95516	2.20717	12.0531	0.000517055	0.0350945	Trypsin delta/gamma-like protein CG30031 (EC 3.4.21.4)	Swissprot
Locus_7236090	-7.30711	1.93924	11.2652	0.00078975	0.0435496	Neurotrypsin (EC 3.4.21.-) (Serine protease 12)	Swissprot
Locus_10468283	-10.6177	3.09853	17.2031	3.35883e-05	0.00501865	Myosin-10 [Source:UniProtKB/TrEMBL;Acc:K1R1D1]	1.87e-09

## Sheet: Site V Day 3
Geneid	logFC	logCPM	LR	PValue	FDR	Annotation	dataset
Locus_2215746	7.60571	2.33093	43.2814	4.74071e-11	7.30278e-08	Universal stress protein Sll1388 (USP Sll1388)	Swissprot
Locus_4296941	7.49497	2.56316	15.4108	8.64945e-05	0.00925878	RING finger protein nhl-1	Swissprot
Locus_4846081	6.17216	1.0755	11.4098	0.000730574	0.040935	Complement C1q tumor necrosis factor-related protein 3 (Collagenous repeat-containing sequence 26 kDa protein) (CORS26) (Secretory protein CORS26)	Swissprot
Locus_4838631	5.86804	0.104141	19.7667	8.74928e-06	0.00160897	Tripartite motif-containing protein 56 [Source:UniProtKB/TrEMBL;Acc:K1QPP1]	C.gigas
Locus_889677	5.66221	1.97545	11.2976	0.00077606	0.0424409
Locus_4060043	5.39829	0.463251	12.8454	0.000338313	0.0244267
Locus_12078557	5.34249	6.34573	11.0409	0.000891226	0.0462063	Fibroblast growth factor receptor [Source:UniProtKB/TrEMBL;Acc:K1RCL5]	C.gigas
Locus_6094078	5.14427	1.63998	12.3961	0.000430236	0.0288379	Cadherin EGF LAG seven-pass G-type receptor 3	Swissprot
Locus_6791078	4.99305	4.33783	12.089	0.000507195	0.0321445	E3 ubiquitin-protein ligase rnf213-alpha (EC 2.3.2.27) (EC 3.6.4.-) (Mysterin-A) (Mysterin-alpha) (RING finger protein 213-A) (RING finger protein 213-alpha) (RING-type E3 ubiquitin transferase rnf213-alpha)	Swissprot
Locus_1076849	4.73599	0.701027	27.2522	1.78573e-07	6.62446e-05
Locus_1820098	4.72145	0.952662	13.3482	0.000258668	0.0207668
Locus_471714	4.69658	0.257827	11.4491	0.00071529	0.0407147
Locus_752036	4.63414	0.755273	12.5845	0.000388969	0.0270843	Monomeric sarcosine oxidase (MSOX) (EC 1.5.3.1)	Swissprot
Locus_3228545	4.62767	2.15921	11.7351	0.000613335	0.0368618
Locus_1054912	4.61926	0.03635	16.3314	5.31761e-05	0.00657551
Locus_124628	4.2866	0.0857573	10.9106	0.000956167	0.048134	Guanylate-binding protein 4 (EC 3.6.5.-) (GTP-binding protein 3) (GBP-3) (GTP-binding protein 4) (GBP-4) (Guanine nucleotide-binding protein 4) (Guanylate-binding protein 3)	Swissprot
Locus_1878787	4.26206	0.210773	14.3065	0.000155327	0.0145939
Locus_1678033	4.18325	0.081818	14.7937	0.000119935	0.0118918	L-xylulose reductase (XR) (EC 1.1.1.10) (Dicarbonyl/L-xylulose reductase)	Swissprot
Locus_2125679	3.8344	0.2178	17.7548	2.51286e-05	0.00375463	ATP-binding cassette sub-family G member 5 (Sterolin-1)	Swissprot
Locus_268876	3.81786	1.01856	14.2665	0.000158664	0.0147784	E3 ubiquitin-protein ligase rnf213-alpha (EC 2.3.2.27) (EC 3.6.4.-) (Mysterin-A) (Mysterin-alpha) (RING finger protein 213-A) (RING finger protein 213-alpha) (RING-type E3 ubiquitin transferase rnf213-alpha)	Swissprot
Locus_2500354	3.7908	0.573965	14.7641	0.000121834	0.0119542	Poly [ADP-ribose] polymerase 12 (PARP-12) (EC 2.4.2.30) (ADP-ribosyltransferase diphtheria toxin-like 12) (ARTD12) (Zinc finger CCCH domain-containing protein 1)	Swissprot
Locus_6749218	3.74384	0.267836	13.666	0.000218371	0.018719
Locus_3265834	3.65508	5.24391	13.2363	0.000274579	0.0213054	Sodium-dependent proline transporter (Solute carrier family 6 member 7)	Swissprot
Locus_2263956	3.58849	0.0264646	11.9903	0.000534795	0.0333526
Locus_746424	3.49778	0.453247	16.1097	5.97781e-05	0.00718539	Monocarboxylate transporter 12 (MCT 12) (Creatine transporter 2) (CRT2) (Solute carrier family 16 member 12)	Swissprot
Locus_1061797	3.42137	2.82291	26.0449	3.33567e-07	0.000115141	Acidic phospholipase A2 S3-24 (svPLA2) (EC 3.1.1.4) (ASPLA6) (Phosphatidylcholine 2-acylhydrolase)	Swissprot
Locus_1853497	3.29954	0.706027	21.4252	3.67899e-06	0.000851152
Locus_724384	3.29135	1.36034	14.7946	0.000119876	0.0118918	Very long-chain acyl-CoA synthetase (VLACS) (VLCS) (EC 6.2.1.-) (Fatty acid transport protein 2) (FATP-2) (Fatty-acid-coenzyme A ligase, very long-chain 1) (Long-chain-fatty-acid--CoA ligase) (EC 6.2.1.3) (Solute carrier family 27 member 2) (THCA-CoA ligase) (Very long-chain-fatty-acid-CoA ligase)	Swissprot
Locus_7054452	3.21754	1.17747	18.9587	1.33582e-05	0.00235586	Chitin synthase 6 (EC 2.4.1.16) (Chitin-UDP acetyl-glucosaminyl transferase 6) (Class-V chitin synthase 6)	Swissprot
Locus_1921707	3.16902	1.48859	15.6637	7.56625e-05	0.00849861	Zinc finger MYND domain-containing protein 10	Swissprot
Locus_6212616	3.10781	0.39861	11.0899	0.000867975	0.045661	Helicase with zinc finger domain 2 (ATP-dependent helicase PRIC285) (Helicase with zinc finger 2, transcriptional coactivator) (PPAR-alpha-interacting complex protein 285) (PPAR-gamma DNA-binding domain-interacting protein 1) (PDIP1) (PPAR-gamma DBD-interacting protein 1) (Peroxisomal proliferator-activated receptor A-interacting complex 285 kDa protein) (EC 3.6.4.-)	Swissprot
Locus_11612029	3.07007	0.507439	13.1907	0.000281348	0.0216195
Locus_6920302	3.05654	1.40009	16.9963	3.74534e-05	0.00520852	E3 ubiquitin-protein ligase TRIM33 (EC 2.3.2.27) (Ectodermin) (RING-type E3 ubiquitin transferase TRIM33) (Transcription intermediary factor 1-gamma) (TIF1-gamma) (Tripartite motif-containing protein 33)	Swissprot
Locus_6375048	2.93525	0.484071	12.7525	0.000355532	0.0254141
Locus_7253834	2.91833	2.35777	19.8521	8.36693e-06	0.00157267
Locus_5308650	2.8872	1.34744	19.1812	1.18881e-05	0.00211393
Locus_177331	2.84672	2.18854	17.6422	2.66608e-05	0.0038759
Locus_2851170	2.77582	0.148864	13.5664	0.000230272	0.0194296	Cytochrome P450 1A1 (EC 1.14.14.1) (CYPIA1)	Swissprot
Locus_3019637	2.74689	1.29517	11.4171	0.000727698	0.040935	complement factor B [Source:ZFIN;Acc:ZDB-GENE-980526-487]	D.rerio
Locus_2932165	2.73646	0.745336	11.295	0.000777176	0.0424409	Cytochrome P450 2D4 (EC 1.14.14.1) (CYPIID18) (CYPIID4) (Cytochrome P450 2D-29) (Cytochrome P450 2D-35) (Cytochrome P450 2D18) (Cytochrome P450-CMF3) (Cytochrome P450-DB4) (Debrisoquine 4-hydroxylase)	Swissprot
Locus_2876578	2.72136	0.749404	11.3075	0.00077196	0.0424409	E3 ubiquitin-protein ligase TRIM33 (EC 2.3.2.27) (Ectodermin homolog) (Protein moonshine) (RING-type E3 ubiquitin transferase TRIM33) (Transcription intermediary factor 1-gamma) (TIF1-gamma) (Tripartite motif-containing protein 33)	Swissprot
Locus_2421893	2.7162	3.55205	40.4993	1.96685e-10	2.22731e-07	Tripartite motif-containing protein 2 (EC 2.3.2.27) (E3 ubiquitin-protein ligase TRIM2) (RING-type E3 ubiquitin transferase TRIM2)	Swissprot
Locus_2092444	2.70875	0.503253	11.9652	0.000542033	0.0337063	G-protein coupled receptor 157	Swissprot
Locus_2753704	2.69978	1.08431	11.3712	0.000745899	0.0413628
Locus_746851	2.69161	1.84696	12.6918	0.000367262	0.0259935
Locus_1983498	2.6348	3.70749	11.1188	0.00085458	0.0455127	Ganglioside GM2 activator (Cerebroside sulfate activator protein) (GM2-AP) (Sphingolipid activator protein 3) (SAP-3) [Cleaved into: Ganglioside GM2 activator isoform short]	Swissprot
Locus_4542099	2.53752	2.48901	20.9133	4.80544e-06	0.00103022
Locus_20819	2.53421	2.69306	29.6635	5.13946e-08	2.35278e-05
Locus_1246880	2.53309	0.0814174	12.3126	0.00044992	0.0296039
Locus_1076162	2.4904	0.555717	10.9372	0.000942537	0.0476172	Tripartite motif-containing protein 3 (Brain-expressed RING finger protein) (RING finger protein 22)	Swissprot
Locus_3398627	2.45821	2.90106	16.9806	3.7764e-05	0.00520852
Locus_4243059	2.44666	4.91334	13.2652	0.000270376	0.021264
Locus_6948661	2.44502	0.871038	12.9959	0.000312166	0.023081	E3 ubiquitin-protein ligase TRIM33 (EC 2.3.2.27) (Ectodermin homolog) (Protein moonshine) (RING-type E3 ubiquitin transferase TRIM33) (Transcription intermediary factor 1-gamma) (TIF1-gamma) (Tripartite motif-containing protein 33)	Swissprot
Locus_6485463	2.42093	3.56452	35.1064	3.12179e-09	2.09902e-06	Beta-1,3-glucan-binding protein [Source:UniProtKB/TrEMBL;Acc:K1P9A4]	C.gigas
Locus_6708406	2.40289	1.48935	20.5548	5.79474e-06	0.0011539	Putative ariadne-like RING finger protein R811	Swissprot
Locus_1058396	2.38207	1.40957	18.0588	2.14186e-05	0.00333944
Locus_7982017	2.37865	6.54125	47.0291	6.99408e-12	2.50808e-08	Vitellogenin [Cleaved into: Vitellin]	Swissprot
Locus_1910398	2.34049	0.690072	11.7707	0.000601702	0.0362639	Calmodulin-2 B	Swissprot
Locus_3280323	2.33269	3.47173	18.2402	1.94726e-05	0.00315016	DENN domain-containing protein 3	Swissprot
Locus_1773466	2.32702	0.901705	14.288	0.000156862	0.0146741
Locus_10920202	2.29817	0.816621	11.8609	0.000573253	0.0350401
Locus_10008849	2.27397	0.384758	10.9562	0.000932915	0.0474683
Locus_1350658	2.26757	0.428968	11.8937	0.000563231	0.0348232	Flap endonuclease GEN homolog 1 (EC 3.1.-.-)	Swissprot
Locus_765961	2.26495	1.3766	19.2475	1.14819e-05	0.0020587	3 beta-hydroxysteroid dehydrogenase/Delta 5-->4-isomerase type 1 (3 beta-hydroxysteroid dehydrogenase/Delta 5-->4-isomerase type I) (3-beta-HSD I) [Includes: 3-beta-hydroxy-Delta(5)-steroid dehydrogenase (EC 1.1.1.145) (3-beta-hydroxy-5-ene steroid dehydrogenase) (Progesterone reductase); Steroid Delta-isomerase (EC 5.3.3.1) (Delta-5-3-ketosteroid isomerase)]	Swissprot
Locus_2715819	2.26364	4.75347	19.8839	8.22901e-06	0.00156686	Macrophage receptor MARCO (Macrophage receptor with collagenous structure)	Swissprot
Locus_1760656	2.25036	1.00097	14.1508	0.000168728	0.0154483	DNA polymerase delta subunit 2 (DNA polymerase delta subunit p50)	Swissprot
Locus_2836256	2.24088	1.30582	14.4566	0.000143426	0.0136547	Disrupted in renal carcinoma protein 2 homolog	Swissprot
Locus_5982474	2.23381	3.19793	14.48	0.000141654	0.0136064	E3 ubiquitin-protein ligase MIB2 [Source:UniProtKB/TrEMBL;Acc:K1RW92]	C.gigas
Locus_12181812	2.2102	1.30881	13.6252	0.000223167	0.0190543	ATP-binding cassette sub-family G member 5 (Sterolin-1)	Swissprot
Locus_4930450	2.20268	2.07605	15.5022	8.24114e-05	0.00900083
Locus_9473650	2.17041	0.923515	12.4813	0.00041104	0.0278989
Locus_8820476	2.14715	3.50739	21.0986	4.36247e-06	0.000967659	Solute carrier family 22 member 21 (Organic cation/carnitine transporter 3) (Solute carrier family 22 member 9)	Swissprot
Locus_641136	2.12509	0.834899	11.1472	0.000841584	0.0449694
Locus_5718988	2.07003	3.59143	15.2537	9.39931e-05	0.0098127
Locus_7338827	2.05175	3.71834	16.7846	4.18723e-05	0.00546015
Locus_7470111	2.04464	0.519655	12.0529	0.000517127	0.0324388	CD109 antigen (150 kDa TGF-beta-1-binding protein) (C3 and PZP-like alpha-2-macroglobulin domain-containing protein 7) (Platelet-specific Gov antigen) (p180) (r150) (CD antigen CD109)	Swissprot
Locus_1857964	2.01623	0.655805	11.6823	0.000630975	0.0377113	Synaptic vesicle 2-related protein (SV2-related protein)	Swissprot
Locus_4767988	1.99444	2.46052	13.1602	0.000285957	0.0218956	Neutral cholesterol ester hydrolase 1 (NCEH) (EC 3.1.1.-) (Arylacetamide deacetylase-like 1) (Chlorpyrifos oxon-binding protein) (CPO-BP)	Swissprot
Locus_249035	1.98683	0.986643	11.092	0.000867007	0.045661	Tudor domain-containing protein 7	Swissprot
Locus_365668	1.97459	3.19929	11.5793	0.000666904	0.0389393	RING finger protein nhl-1 [Source:UniProtKB/TrEMBL;Acc:K1Q9S6]	C.gigas
Locus_7349939	1.97102	1.69868	16.8344	4.0787e-05	0.00538388	Sarcoplasmic calcium-binding protein (SCP)	Swissprot
Locus_3307459	1.94781	4.99709	15.4149	8.63038e-05	0.00925878
Locus_1799514	1.93683	1.66191	12.2599	0.000462795	0.0299861	Putative ATP-dependent RNA helicase DDX58 [Source:UniProtKB/TrEMBL;Acc:K1PSM9]	C.gigas
Locus_5260755	1.90671	1.53766	15.1311	0.000100296	0.0103748	Equilibrative nucleoside transporter 1 (Equilibrative nitrobenzylmercaptopurine riboside-sensitive nucleoside transporter) (Equilibrative NBMPR-sensitive nucleoside transporter) (Nucleoside transporter, es-type) (Solute carrier family 29 member 1)	Swissprot
Locus_357125	1.87136	3.46277	11.6049	0.00065777	0.0387261
Locus_6499707	1.86976	4.94466	33.6869	6.47354e-09	3.97956e-06
Locus_1588578	1.86201	2.58023	21.3443	3.83754e-06	0.000878387	Calmodulin (CaM)	Swissprot
Locus_10398934	1.85062	1.98612	16.5892	4.64136e-05	0.00594426
Locus_2306387	1.85023	2.3646	11.0828	0.000871336	0.0456684	Interferon-induced protein 44-like	Swissprot
Locus_1230388	1.83304	0.701842	10.9367	0.000942783	0.0476172
Locus_2478842	1.8314	4.21173	43.0099	5.44626e-11	7.30278e-08
Locus_3030098	1.81797	3.09995	16.2476	5.55793e-05	0.00675618	E3 ubiquitin-protein ligase TRIM33 (EC 2.3.2.27) (Ectodermin homolog) (Protein moonshine) (RING-type E3 ubiquitin transferase TRIM33) (Transcription intermediary factor 1-gamma) (TIF1-gamma) (Tripartite motif-containing protein 33)	Swissprot
Locus_3218288	1.80147	3.73915	11.667	0.00063619	0.0379176	EF-hand domain-containing protein D1 [Source:UniProtKB/TrEMBL;Acc:K1QRD1]	C.gigas
Locus_5032057	1.78632	3.92011	13.4326	0.000247286	0.0200777	Caspase-1 (EC 3.4.22.-) [Cleaved into: Caspase-1 subunit p19/18; Caspase-1 subunit p12]	Swissprot
Locus_2067036	1.70217	2.95037	18.7427	1.49595e-05	0.00255451	Transcription intermediary factor 1-alpha (TIF1-alpha) (EC 2.3.2.27) (E3 ubiquitin-protein ligase TRIM24) (RING finger protein 82) (RING-type E3 ubiquitin transferase TIF1-alpha) (Tripartite motif-containing protein 24)	Swissprot
Locus_1097212	1.68869	4.11087	16.7995	4.15442e-05	0.00545039
Locus_4788885	1.6769	2.47566	18.9397	1.34918e-05	0.00236008
Locus_2857036	1.67606	3.12959	13.0133	0.000309294	0.0230021	Solute carrier family 40 member 1 (Ferroportin-1)	Swissprot
Locus_10335561	1.64584	1.97136	12.2853	0.000456531	0.0297658	Calmodulin (CaM)	Swissprot
Locus_7231046	1.61981	1.7866	11.5251	0.000686626	0.0395012	Transcription intermediary factor 1-alpha (TIF1-alpha) (EC 2.3.2.27) (E3 ubiquitin-protein ligase Trim24) (RING-type E3 ubiquitin transferase TIF1-alpha) (Tripartite motif-containing protein 24)	Swissprot
Locus_216974	1.61266	4.9626	11.5326	0.000683866	0.0394479	Ganglioside GM2 activator (Cerebroside sulfate activator protein) (GM2-AP) (Sphingolipid activator protein 3) (SAP-3)	Swissprot
Locus_638097	1.61262	3.56985	10.9747	0.000923667	0.0474311
Locus_5397624	1.58185	2.59276	18.7613	1.48146e-05	0.00255451	Ecdysone receptor (20-hydroxy-ecdysone receptor) (20E receptor) (EcRH) (AaEcR) (Ecdysteroid receptor) (Nuclear receptor subfamily 1 group H member 1)	Swissprot
Locus_1694010	1.55167	1.48969	16.0455	6.18372e-05	0.00735076	Uncharacterized protein C9orf43	Swissprot
Locus_5101755	1.5367	7.56991	12.1506	0.000490727	0.0314241	Methyltransferase-like protein 27 (Williams-Beuren syndrome chromosomal region 27 protein)	Swissprot
Locus_2436978	1.50755	7.23092	11.2211	0.000808709	0.0436095	Purpurin	Swissprot
Locus_339847	1.50741	5.24703	11.299	0.00077549	0.0424409
Locus_7756985	1.4807	5.42265	20.7605	5.20457e-06	0.00106057
Locus_3343371	1.47998	11.2379	31.2378	2.28276e-08	1.09146e-05	Apolipophorins [Cleaved into: Apolipophorin-2 (Apolipophorin II) (apoLp-2); Apolipophorin-1 (Apolipophorin I) (apoLp-1)]	Swissprot
Locus_2826850	1.47597	6.29065	16.9355	3.86706e-05	0.00521808	Proline-serine-threonine phosphatase-interacting protein 1 (PEST phosphatase-interacting protein 1)	Swissprot
Locus_1960739	1.4688	2.20545	11.5428	0.000680138	0.0394335
Locus_2363612	1.43962	1.77321	12.4188	0.000425044	0.0286685	Lysocardiolipin acyltransferase 1 (EC 2.3.1.-) (EC 2.3.1.51)	Swissprot
Locus_1681409	1.42133	1.61117	13.3033	0.000264939	0.0210711
Locus_822882	1.41894	4.22715	22.9718	1.64397e-06	0.000430531	Histone-lysine N-methyltransferase 2C (Lysine N-methyltransferase 2C) (EC 2.1.1.43) (Homologous to ALR protein) (Myeloid/lymphoid or mixed-lineage leukemia protein 3)	Swissprot
Locus_1883801	1.40883	4.34152	12.663	0.000372953	0.0262237
Locus_7149153	1.40051	2.91634	11.8709	0.000570165	0.0349506	Zinc finger CCCH-type antiviral protein 1-like	Swissprot
Locus_6363861	1.39025	4.79107	25.897	3.60127e-07	0.000117401	Universal stress protein A-like protein	Swissprot
Locus_2710381	1.38363	4.93295	14.0235	0.00018054	0.0161183	E3 ubiquitin-protein ligase TRIM33 (EC 2.3.2.27) (Ectodermin) (RING-type E3 ubiquitin transferase TRIM33) (Transcription intermediary factor 1-gamma) (TIF1-gamma) (Tripartite motif-containing protein 33)	Swissprot
Locus_7592896	1.36498	2.00369	15.7194	7.34653e-05	0.00840787	Tripartite motif-containing protein 45 [Source:UniProtKB/TrEMBL;Acc:K1RBG4]	C.gigas
Locus_3001869	1.35239	2.01268	15.855	6.83853e-05	0.00799662	Guanine nucleotide-binding protein G(s) subunit alpha (Adenylate cyclase-stimulating G alpha protein)	Swissprot
Locus_3032244	1.33138	2.08062	13.9407	0.000188666	0.0166367	PHD finger protein 6	Swissprot
Locus_7498292	1.3289	2.01511	13.2557	0.00027175	0.021264	Negative elongation factor E	Swissprot
Locus_3017929	1.32077	3.85846	13.3581	0.000257309	0.0207351	Heat shock 70 kDa protein 12B	Swissprot
Locus_636320	1.31268	5.16691	15.6593	7.58382e-05	0.00849861
Locus_2594301	1.29338	5.37332	15.6693	7.5437e-05	0.00849861
Locus_220469	1.28851	2.83007	11.8863	0.000565495	0.034863	Putative alkyl/aryl-sulfatase YjcS (EC 3.1.6.-)	Swissprot
Locus_1000632	1.28793	2.78714	11.5861	0.000664458	0.0389393	E3 ubiquitin-protein ligase TRIM33 (EC 2.3.2.27) (Ectodermin) (RING-type E3 ubiquitin transferase TRIM33) (Transcription intermediary factor 1-gamma) (TIF1-gamma) (Tripartite motif-containing protein 33)	Swissprot
Locus_6401897	1.26611	2.08239	12.3747	0.000435184	0.029079
Locus_4607192	1.23384	3.31276	13.5804	0.000228558	0.0193608	Ureidoglycolate lyase (EC 4.3.2.3) (Ureidoglycolatase)	Swissprot
Locus_2053640	1.21706	2.40187	13.5214	0.000235864	0.019594	Pleckstrin-like protein domain-containing family G member 1 [Source:UniProtKB/TrEMBL;Acc:K1RG40]	C.gigas
Locus_360356	1.19803	4.15843	14.9371	0.000111154	0.0112811	Glutaredoxin domain-containing cysteine-rich protein CG31559	Swissprot
Locus_3221218	1.19762	3.76649	16.3768	5.19162e-05	0.00647777	Probable citrate synthase 1, mitochondrial (EC 2.3.3.16)	Swissprot
Locus_3293326	1.16394	4.18869	13.7692	0.0002067	0.0179329
Locus_3184431	1.15807	5.203	16.3707	5.20847e-05	0.00647777	Myosin-10 [Source:UniProtKB/TrEMBL;Acc:K1R1D1]	C.gigas
Locus_7570556	1.13843	4.9986	16.1751	5.77489e-05	0.00698048	Apolipophorins [Cleaved into: Apolipophorin-2 (Apolipophorin II) (apoLp-2); Apolipophorin-1 (Apolipophorin I) (apoLp-1)]	Swissprot
Locus_2981082	1.1371	3.8063	13.3588	0.000257219	0.0207351	Leucine-rich repeat-containing protein 45	Swissprot
Locus_1356541	1.12879	2.02052	11.0209	0.000900921	0.0465967	SPS1/STE20-related protein kinase YSK4 [Source:UniProtKB/TrEMBL;Acc:K1QGV5]	C.gigas
Locus_2767989	1.12079	3.07928	12.8688	0.000334104	0.024204	Tumor necrosis factor ligand superfamily member 14 (CD antigen CD258) [Cleaved into: Tumor necrosis factor ligand superfamily member 14, membrane form; Tumor necrosis factor ligand superfamily member 14, soluble form]	Swissprot
Locus_2992315	1.10283	4.44941	16.5434	4.75486e-05	0.00605358	ATP-binding cassette sub-family G member 8 (Sterolin-2)	Swissprot
Locus_1006088	1.10003	4.66262	14.831	0.000117584	0.0118221
Locus_1663001	1.05627	3.67381	11.0618	0.000881264	0.0459111	Lysosomal-trafficking regulator (Beige protein) (CHS1 homolog)	Swissprot
Locus_5220937	1.04202	4.19292	13.4544	0.000244432	0.0200777	Heat shock 70 kDa protein 12A	Swissprot
Locus_1047475	1.02884	2.2027	11.4989	0.000696366	0.0399547
Locus_4569599	1.02196	4.34593	15.8444	6.87711e-05	0.00799826
Locus_5954069	-1.0054	5.32578	14.7531	0.000122545	0.0119542
Locus_8831172	-1.00889	4.86436	32.0179	1.52755e-08	7.81708e-06
Locus_2796837	-1.01066	3.66084	15.7756	7.13148e-05	0.00824951	c	Swissprot
Locus_8480004	-1.01754	2.56744	12.8989	0.000328778	0.0240068
Locus_2553583	-1.02275	3.78548	14.0446	0.000178526	0.0160718	Chondroadherin-like protein	Swissprot
Locus_2576388	-1.02276	4.91395	28.8503	7.81919e-08	3.29878e-05	ATP-binding cassette sub-family F member 3	Swissprot
Locus_3124979	-1.02548	6.12905	28.5508	9.12711e-08	3.57069e-05	Transitional endoplasmic reticulum ATPase (TER ATPase) (EC 3.6.4.6) (15S Mg(2+)-ATPase p97 subunit) (p97) (Valosin-containing protein) (VCP)	Swissprot
Locus_766439	-1.02932	4.16967	23.3553	1.34675e-06	0.000376321
Locus_2676370	-1.03285	7.046	34.5176	4.22416e-09	2.67315e-06	T-complex protein 1 subunit theta (TCP-1-theta) (CCT-theta)	Swissprot
Locus_2042988	-1.0398	3.3236	15.9248	6.59109e-05	0.00774939	Ras-related protein Rab-11B	Swissprot
Locus_1010465	-1.0433	5.33359	21.802	3.02287e-06	0.000738838	Stress-induced-phosphoprotein 1 (STI1) (Hsc70/Hsp90-organizing protein) (Hop)	Swissprot
Locus_25950	-1.05459	4.93348	26.0243	3.37139e-07	0.000115141	T-complex protein 1 subunit delta (TCP-1-delta) (CCT-delta)	Swissprot
Locus_3119787	-1.05798	5.84341	35.1926	2.9865e-09	2.07283e-06	ATP-dependent RNA helicase DDX54 (EC 3.6.4.13) (ATP-dependent RNA helicase DP97) (DEAD box RNA helicase 97 kDa) (DEAD box protein 54)	Swissprot
Locus_1531162	-1.06815	3.77801	13.0228	0.000307716	0.0229889	cAMP-responsive element-binding protein-like 2	Swissprot
Locus_2110143	-1.07491	4.08529	21.0681	4.43251e-06	0.000973163
Locus_1700662	-1.09359	2.73692	13.2609	0.000271002	0.021264
Locus_529278	-1.09441	5.21678	17.6279	2.68612e-05	0.00387883	Pescadillo homolog	Swissprot
Locus_544850	-1.10243	3.5756	17.7293	2.54672e-05	0.00375463	Acyl-CoA dehydrogenase family member 10 (ACAD-10) (EC 1.3.99.-)	Swissprot
Locus_210157	-1.10461	2.67122	14.4571	0.000143387	0.0136547	E3 ubiquitin-protein ligase HECW2 [Source:UniProtKB/TrEMBL;Acc:K1PYV3]	C.gigas
Locus_5076462	-1.10743	4.94732	18.1503	2.04139e-05	0.00322959	Valine--tRNA ligase (EC 6.1.1.9) (Valyl-tRNA synthetase) (ValRS)	Swissprot
Locus_210633	-1.11417	3.84967	13.7347	0.000210524	0.0181913	T-complex protein 1 subunit epsilon (TCP-1-epsilon) (CCT-epsilon)	Swissprot
Locus_2998547	-1.12782	4.77815	33.5479	6.95291e-09	4.04321e-06	T-complex protein 1 subunit eta (TCP-1-eta) (CCT-eta)	Swissprot
Locus_5440778	-1.13328	3.13531	15.2866	9.23706e-05	0.00969486	Cationic amino acid transporter 2 (CAT-2) (CAT2) (Low affinity cationic amino acid transporter 2) (Solute carrier family 7 member 2)	Swissprot
Locus_4518150	-1.13909	3.98757	14.0103	0.000181815	0.016165	DnaJ homolog subfamily B member 5 (Heat shock protein Hsp40-3) (Heat shock protein cognate 40) (Hsc40)	Swissprot
Locus_6545683	-1.14097	5.18366	23.2329	1.43522e-06	0.000390889	Hepatocyte growth factor-regulated tyrosine kinase substrate	Swissprot
Locus_2112599	-1.15746	5.55361	16.9928	3.75221e-05	0.00520852
Locus_2273877	-1.1577	4.01863	15.5853	7.88659e-05	0.00879212	Insulin-like growth factor 2 mRNA-binding protein 3-B (IGF2 mRNA-binding protein 3-B) (IMP-3-B) (69 kDa RNA-binding protein B) (B3.65 protein B) (IGF-II mRNA-binding protein 3-B) (KH domain-containing transcription factor B3-B) (RNA-binding protein Vera-B) (Trans-acting factor B3-B) (VICKZ family member 3-B) (VLE-binding protein B) (Vg1 RNA-binding protein B) (Vg1 RBP-B) (Vg1 localization element…	Swissprot
Locus_2201995	-1.17026	3.46393	25.9091	3.57873e-07	0.000117401	Deoxyhypusine hydroxylase (DOHH) (EC 1.14.99.29) (Deoxyhypusine dioxygenase) (Deoxyhypusine monooxygenase)	Swissprot
Locus_5687523	-1.18454	8.40906	35.6163	2.40274e-09	1.98836e-06	Kunitz-type serine protease inhibitor bitisilin-1 (BG-11) (Kunitz protease inhibitor 1)	Swissprot
Locus_3049891	-1.20034	4.01534	17.7084	2.57489e-05	0.0037688	Maestro heat-like repeat-containing protein family member 1 (HEAT repeat-containing protein 7A)	Swissprot
Locus_6169891	-1.22121	6.1249	25.7023	3.98355e-07	0.000127926	CCAAT/enhancer-binding protein gamma (C/EBP gamma) (Granulocyte colony-stimulating factor promoter element 1-binding protein) (GPE1-BP) (GPE1-binding protein) (Immunoglobulin enhancer-binding protein 1) (IG/EBP-1)	Swissprot
Locus_165809	-1.22575	5.18952	45.3417	1.65491e-11	3.95634e-08	Programmed cell death 6-interacting protein (ALG-2-interacting protein 1) (ALG-2-interacting protein X) (E2F1-inducible protein) (Eig2)	Swissprot
Locus_1058152	-1.23771	2.51669	22.9522	1.66081e-06	0.000430531
Locus_161804	-1.23793	3.31625	16.9134	3.91237e-05	0.00521808	Ran-specific GTPase-activating protein (Ran-binding protein 1) (RanBP1)	Swissprot
Locus_2805678	-1.24604	7.21767	14.0913	0.000174146	0.0157433	Acyl-CoA desaturase (EC 1.14.19.1) (Delta(9)-desaturase) (Delta-9 desaturase) (Fatty acid desaturase) (Stearoyl-CoA desaturase)	Swissprot
Locus_757360	-1.24696	3.04119	16.9055	3.92884e-05	0.00521808	Solute carrier family 46 member 3	Swissprot
Locus_1279851	-1.25184	4.98962	35.2448	2.90757e-09	2.07283e-06	Copine-8 (Copine VIII)	Swissprot
Locus_191072	-1.2522	6.55183	34.8436	3.57289e-09	2.32952e-06	Liprin-alpha-2 (Protein tyrosine phosphatase receptor type f polypeptide-interacting protein alpha-2) (PTPRF-interacting protein alpha-2)	Swissprot
Locus_2363470	-1.2527	3.39788	18.1813	2.00837e-05	0.00320089	Cysteine-rich with EGF-like domain protein 2-B	Swissprot
Locus_5492527	-1.26695	6.56758	28.5507	9.12752e-08	3.57069e-05	Nucleolar protein 58 (Nucleolar protein 5)	Swissprot
Locus_7922969	-1.27316	3.87104	20.3219	6.54489e-06	0.00127843
Locus_5646609	-1.27391	8.60198	20.7689	5.18174e-06	0.00106057	CD63 antigen (CD antigen CD63)	Swissprot
Locus_3271901	-1.2823	5.54254	16.9311	3.87619e-05	0.00521808	Folliculin-interacting protein 1	Swissprot
Locus_938242	-1.29499	2.66609	21.4556	3.62119e-06	0.000846886	Elongation factor G, mitochondrial (EF-Gmt) (Elongation factor G 1, mitochondrial) (mEF-G 1) (Elongation factor G1)	Swissprot
Locus_2483597	-1.29935	4.07217	17.7285	2.54776e-05	0.00375463	Nucleolar and coiled-body phosphoprotein 1 (140 kDa nucleolar phosphoprotein) (Nopp140) (Nucleolar 130 kDa protein) (Nucleolar phosphoprotein p130)	Swissprot
Locus_3990426	-1.32125	1.46071	12.7571	0.000354664	0.0254141	Fatty acid 2-hydroxylase (EC 1.-.-.-) (Fatty acid alpha-hydroxylase)	Swissprot
Locus_4296377	-1.34753	6.17663	20.9011	4.83605e-06	0.00103022	E3 ubiquitin-protein ligase NEURL1 (EC 2.3.2.27) (Neuralized-like protein 1A) (m-neu1) (m-neuralized 1) (Neuralized1) (RING-type E3 ubiquitin transferase NEURL1)	Swissprot
Locus_185431	-1.35055	4.90502	21.8096	3.01089e-06	0.000738838	Phenylalanine--tRNA ligase beta subunit (EC 6.1.1.20) (Phenylalanyl-tRNA synthetase beta subunit) (PheRS)	Swissprot
Locus_1907421	-1.35346	1.51661	13.8292	0.000200202	0.0174395	T-complex protein 11-like protein 1	Swissprot
Locus_3245090	-1.36351	6.43972	36.8162	1.29804e-09	1.1637e-06	Ubiquitin-like modifier-activating enzyme 1 (EC 6.2.1.45) (Ubiquitin-activating enzyme E1)	Swissprot
Locus_783099	-1.40747	1.71995	13.2315	0.000275279	0.0213054	Folliculin-interacting protein 1	Swissprot
Locus_2689547	-1.41341	4.02351	35.3784	2.71483e-09	2.07283e-06	ATP-binding cassette sub-family F member 2 (Iron-inhibited ABC transporter 2)	Swissprot
Locus_10406675	-1.4166	3.78747	17.7631	2.50183e-05	0.00375463
Locus_5014752	-1.42006	6.44311	13.0461	0.000303923	0.0228291
Locus_604399	-1.42409	3.84314	15.9792	6.40431e-05	0.00757116
Locus_4136905	-1.42732	5.34022	38.8441	4.59041e-10	4.93836e-07
Locus_4216282	-1.428	3.2719	21.7383	3.12485e-06	0.000738838	Thymidine phosphorylase (TP) (EC 2.4.2.4) (Gliostatin) (Platelet-derived endothelial cell growth factor) (PD-ECGF) (TdRPase)	Swissprot
Locus_11391659	-1.43709	6.78271	24.5414	7.27307e-07	0.000224712	Hypoxia up-regulated protein 1	Swissprot
Locus_369901	-1.44543	2.27552	13.1158	0.000292817	0.0222624	CCR4-NOT transcription complex subunit 9 (Cell differentiation protein RQCD1 homolog) (Rcd-1)	Swissprot
Locus_5556560	-1.4754	9.39743	43.268	4.77337e-11	7.30278e-08	Cathepsin L (EC 3.4.22.15) (Cysteine proteinase 1) [Cleaved into: Cathepsin L heavy chain; Cathepsin L light chain]	Swissprot
Locus_9533453	-1.49476	3.82955	21.7572	3.0942e-06	0.000738838
Locus_3181219	-1.49847	2.62005	18.4148	1.77673e-05	0.00294063	Zygotic DNA replication licensing factor mcm6-B (EC 3.6.4.12) (Zygotic minichromosome maintenance protein 6-B) (zMCM6-B) (zMCM6b)	Swissprot
Locus_4161142	-1.50397	4.55275	18.3476	1.84048e-05	0.00302288	E3 ubiquitin-protein ligase ZSWIM2 (EC 2.3.2.27) (MEKK1-related protein X) (MEX) (RING-type E3 ubiquitin transferase ZSWIM2) (ZZ-type zinc finger-containing protein 2) (Zinc finger SWIM domain-containing protein 2)	Swissprot
Locus_28050	-1.5137	2.35056	11.6036	0.000658247	0.0387261	Serine/threonine-protein kinase TBK1 (EC 2.7.11.1)	Swissprot
Locus_169134	-1.51401	2.55535	14.235	0.000161344	0.014899	Syntaxin-12	Swissprot
Locus_343037	-1.51971	5.453	46.6459	8.50463e-12	2.61408e-08	Multidrug resistance protein 1 (EC 3.6.3.44) (ATP-binding cassette sub-family B member 1) (P-glycoprotein 1) (CD antigen CD243)	Swissprot
Locus_8319205	-1.55129	3.36739	31.9993	1.54226e-08	7.81708e-06
Locus_611572	-1.56441	2.11434	15.5043	8.23188e-05	0.00900083	Cysteine-rich venom protein Mr30 (CRVP) (Cysteine-rich secretory protein Mr30) (GlaCrisp isoform 1/2/3) (Mr30-1/2)	Swissprot
Locus_1998819	-1.566	3.74647	11.0806	0.000872361	0.0456684	Putative inhibitor of apoptosis	Swissprot
Locus_1993466	-1.58351	8.24573	43.5285	4.17831e-11	7.30278e-08	Dendritic arbor reduction protein 1	Swissprot
Locus_227345	-1.59956	2.30983	24.2105	8.63587e-07	0.000251094	Serine/threonine-protein kinase pim-3 (EC 2.7.11.1) (qpim)	Swissprot
Locus_5014821	-1.60117	5.94996	12.3422	0.000442825	0.0293163
Locus_8227701	-1.62309	3.65535	26.8857	2.15852e-07	7.87166e-05	Core-binding factor subunit beta (CBF-beta) (Polyomavirus enhancer-binding protein 2 beta subunit) (PEA2-beta) (PEBP2-beta) (SL3-3 enhancer factor 1 subunit beta) (SL3/AKV core-binding factor beta subunit)	Swissprot
Locus_3218914	-1.63371	5.35834	24.8983	6.04368e-07	0.000191229	Legumain (EC 3.4.22.34) (Asparaginyl endopeptidase) (Protease, cysteine 1)	Swissprot
Locus_2856967	-1.64161	4.94598	26.1817	3.10746e-07	0.000111434
Locus_8682197	-1.64733	4.94342	20.9795	4.64224e-06	0.00100891
Locus_3191877	-1.64918	1.42758	11.3889	0.000738848	0.0411337	Xanthine dehydrogenase (EC 1.17.1.4)	Swissprot
Locus_5080481	-1.6718	4.29458	20.5381	5.84566e-06	0.0011539	Tetraspanin-7 [Source:UniProtKB/TrEMBL;Acc:K1RA17]	C.gigas
Locus_5410378	-1.6921	4.33532	28.9202	7.5421e-08	3.24552e-05	Aspartate--tRNA ligase, cytoplasmic (EC 6.1.1.12) (Aspartyl-tRNA synthetase) (AspRS)	Swissprot
Locus_5516038	-1.69265	6.81921	25.9319	3.53676e-07	0.000117401	Sequestosome-1 (Protein kinase C-zeta-interacting protein) (PKC-zeta-interacting protein) (Ubiquitin-binding protein p62)	Swissprot
Locus_3884055	-1.7136	5.81805	14.5623	0.000135604	0.0130837
Locus_1832337	-1.7141	5.06451	44.1775	2.99912e-11	6.11254e-08	Charged multivesicular body protein 2b (Chromatin-modifying protein 2b) (CHMP2b)	Swissprot
Locus_8739026	-1.7159	4.89023	28.7617	8.18547e-08	3.3869e-05	Prostamide/prostaglandin F synthase (Prostamide/PG F synthase) (Prostamide/PGF synthase) (EC 1.11.1.20)	Swissprot
Locus_11520062	-1.7327	2.03842	23.0416	1.58533e-06	0.00042449
Locus_454114	-1.74843	2.25184	15.299	9.17627e-05	0.00967827	Alternative oxidase, mitochondrial (EC 1.-.-.-)	Swissprot
Locus_2445098	-1.74988	3.06692	15.368	8.84725e-05	0.00942363
Locus_2138074	-1.76051	4.70108	28.0183	1.20175e-07	4.61729e-05	Charged multivesicular body protein 1a (Chromatin-modifying protein 1a) (CHMP1a)	Swissprot
Locus_1628540	-1.78831	2.79935	24.3203	8.15749e-07	0.000240434	Mesencephalic astrocyte-derived neurotrophic factor homolog (MANF/CDNF-like protein)	Swissprot
Locus_199407	-1.86398	2.2295	11.8047	0.000590822	0.035854	Serine/threonine-protein kinase TBK1 [Source:UniProtKB/TrEMBL;Acc:K1R6M4]	C.gigas
Locus_1986436	-1.87464	3.22906	18.3182	1.86912e-05	0.00304667
Locus_296240	-1.88984	1.843	13.8652	0.000196405	0.0171782	Basic leucine zipper transcriptional factor ATF-like 3 (B-ATF-3)	Swissprot
Locus_2317266	-1.9163	4.11386	11.0498	0.000886976	0.046097	Membrane-bound transcription factor site-2 protease (EC 3.4.24.85) (Endopeptidase S2P) (Sterol regulatory element-binding proteins intramembrane protease) (SREBPs intramembrane protease)	Swissprot
Locus_2085981	-1.92641	0.859537	12.3491	0.000441205	0.0292993
Locus_2060939	-1.9267	2.17796	31.2833	2.22992e-08	1.09043e-05	F-box only protein 4	Swissprot
Locus_5128152	-1.92769	5.31245	12.3983	0.000429716	0.0288379	Stomatin-2	Swissprot
Locus_1054511	-1.93223	1.8341	12.1227	0.000498124	0.031803
Locus_2591359	-1.94975	3.92167	22.7515	1.84358e-06	0.000466665	TBC1 domain family member 15 (GTPase-activating protein RAB7) (GAP for RAB7) (Rab7-GAP)	Swissprot
Locus_2669315	-1.95435	7.29547	42.897	5.77e-11	7.30278e-08	Gelsolin-like protein 2 (Actin-modulator) (EWAM-P2)	Swissprot
Locus_4711523	-1.95857	2.38833	16.3776	5.18957e-05	0.00647777
Locus_1849121	-2.00313	0.96085	14.024	0.000180493	0.0161183
Locus_3184590	-2.00873	8.66882	33.0159	9.141e-09	5.16443e-06	78 kDa glucose-regulated protein (GRP-78) (BiP) (Protein 1603)	Swissprot
Locus_5589277	-2.03032	3.13394	26.0522	3.32314e-07	0.000115141	MAM and LDL-receptor class A domain-containing protein 2 (Skeletal organic matrix MAM and LDL-receptor 2) (SOM MAM and LDL-receptor 2) (Fragment)	Swissprot
Locus_3127548	-2.07377	1.22764	12.2977	0.000453505	0.0297489	Protein arginine N-methyltransferase 7 (EC 2.1.1.-)	Swissprot
Locus_119568	-2.07741	0.816151	14.0929	0.000173998	0.0157433
Locus_2559598	-2.09984	1.73475	11.8271	0.000583744	0.0355803	Synaptogenesis protein syg-2 (Synaptogenesis abnormal protein 2)	Swissprot
Locus_622559	-2.10233	0.238122	11.0047	0.000908796	0.0468913	Coiled-coil domain-containing protein 51	Swissprot
Locus_3168847	-2.18678	2.01219	11.0708	0.000876982	0.0457989	DNA replication licensing factor mcm7 (EC 3.6.4.12) (CDC47 homolog) (Minichromosome maintenance protein 7)	Swissprot
Locus_6666463	-2.21999	4.91708	49.1033	2.42835e-12	1.04497e-08
Locus_1899969	-2.22298	4.82191	33.6175	6.70868e-09	4.00956e-06
Locus_7681569	-2.26477	0.983086	12.3674	0.000436897	0.029103	Asparagine--tRNA ligase, cytoplasmic (EC 6.1.1.22) (Asparaginyl-tRNA synthetase) (AsnRS)	Swissprot
Locus_1926660	-2.29715	2.95183	10.908	0.000957489	0.048134
Locus_2150351	-2.31184	2.08031	32.052	1.50102e-08	7.81708e-06
Locus_2037484	-2.33927	5.87742	56.9128	4.55569e-14	3.26734e-10	CKLF-like MARVEL transmembrane domain-containing protein 4 (Chemokine-like factor superfamily member 4)	Swissprot
Locus_4342157	-2.40067	4.73702	12.0452	0.000519254	0.0324775
Locus_1720024	-2.4755	3.41161	38.315	6.01974e-10	5.88731e-07	Uncharacterized protein aq_987	Swissprot
Locus_4421156	-2.49622	0.737364	12.8702	0.000333847	0.024204	NAD-dependent protein deacetylase SRT1 (EC 3.5.1.-) (Regulatory protein SIR2 homolog 1) (SIR2-like protein 1)	Swissprot
Locus_853854	-2.49685	1.58985	32.9696	9.36108e-09	5.16443e-06	ATP-binding cassette sub-family A member 5 [Source:UniProtKB/TrEMBL;Acc:K1S066]	C.gigas
Locus_2765541	-2.56305	4.10672	42.963	5.57862e-11	7.30278e-08	Adiponectin receptor protein	Swissprot
Locus_560412	-2.668	0.947839	13.0957	0.000295974	0.0224232	MAM and LDL-receptor class A domain-containing protein 1 (Skeletal organic matrix MAM and LDL-receptor 1) (SOM MAM and LDL-receptor 1) (Fragment)	Swissprot
Locus_5396069	-2.66977	1.22504	16.9341	3.86993e-05	0.00521808	RNA cytidine acetyltransferase (EC 2.3.1.-) (18S rRNA cytosine acetyltransferase) (N-acetyltransferase 10)	Swissprot
Locus_10726081	-2.73929	1.56181	11.6225	0.000651572	0.0386205
Locus_10747567	-2.78974	0.729047	21.7663	3.07968e-06	0.000738838	ATP-binding cassette sub-family A member 5	Swissprot
Locus_1761193	-2.83993	0.475477	20.8486	4.97065e-06	0.00104315
Locus_1045086	-2.85632	5.24671	46.2596	1.03576e-11	2.78569e-08	ATP-binding cassette sub-family A member 8-B	Swissprot
Locus_835193	-2.86923	2.29296	44.097	3.12502e-11	6.11254e-08	Syntaxin-1A [Source:UniProtKB/TrEMBL;Acc:K1S0L1]	C.gigas
Locus_2117803	-2.90584	4.4259	19.8433	8.4057e-06	0.00157267	Vacuolar protein sorting-associated protein 4A (EC 3.6.4.6)	Swissprot
Locus_187927	-2.97232	4.60779	36.0997	1.87472e-09	1.61346e-06	Arrestin domain-containing protein 3	Swissprot
Locus_2081746	-3.06523	5.01414	13.0719	0.000299751	0.0226296
Locus_12087458	-3.06896	0.186592	12.4882	0.000409538	0.0278849	Legumain (EC 3.4.22.34) (Asparaginyl endopeptidase) (Protease, cysteine 1)	Swissprot
Locus_23994	-3.07702	3.8076	54.4879	1.56409e-13	8.41325e-10	p55-v-Fos-transforming protein	Swissprot
Locus_2914760	-3.11352	4.98213	38.7428	4.83493e-10	4.95373e-07	Delta-like protein [Source:UniProtKB/TrEMBL;Acc:K1PXU0]	C.gigas
Locus_2960852	-3.12238	0.527121	22.7896	1.80743e-06	0.00046296	Heat shock 70 kDa protein 12A	Swissprot
Locus_6000100	-3.20154	6.12489	66.6342	3.2687e-16	3.51647e-12
Locus_768441	-3.26168	1.46358	23.6445	1.15877e-06	0.000328054	ATP-binding cassette sub-family A member 5	Swissprot
Locus_2214591	-3.27955	0.0952671	13.7232	0.000211819	0.01823
Locus_402023	-3.43121	3.35388	13.2555	0.000271779	0.021264	Low-density lipoprotein receptor-related protein 12 [Source:UniProtKB/TrEMBL;Acc:K1QTD5]	C.gigas
Locus_2390804	-3.48724	5.55952	77.0301	1.68372e-18	3.6227e-14	TM2 domain-containing protein DDB_G0277895	Swissprot
Locus_11146006	-3.63549	3.96201	11.1111	0.000858115	0.04555	Baculoviral IAP repeat-containing protein 7-A (EC 2.3.2.27) (E3 ubiquitin-protein ligase EIAP-A) (Embryonic/Egg IAP) (xEIAP/XLX) (Inhibitor of apoptosis-like protein) (IAP-like protein) (RING-type E3 ubiquitin transferase EIAP-A) (XIAP homolog XLX) (XLX)	Swissprot
Locus_8539555	-3.69449	0.501127	15.4832	8.32401e-05	0.00904543
Locus_1931893	-3.81782	2.10551	10.9581	0.000931956	0.0474683	E3 ubiquitin-protein ligase RNF213 (EC 2.3.2.27) (EC 3.6.4.-) (ALK lymphoma oligomerization partner on chromosome 17) (Mysterin) (RING finger protein 213) (RING-type E3 ubiquitin transferase RNF213)	Swissprot
Locus_6051962	-3.87823	4.43319	23.7271	1.11008e-06	0.00031846
Locus_12351332	-3.9008	5.08137	13.551	0.000232162	0.0194422	Brevican core protein	Swissprot
Locus_1320357	-3.91935	2.1319	31.9743	1.56225e-08	7.81708e-06	Fatty acid synthase (EC 2.3.1.85) [Includes: [Acyl-carrier-protein] S-acetyltransferase (EC 2.3.1.38); [Acyl-carrier-protein] S-malonyltransferase (EC 2.3.1.39); 3-oxoacyl-[acyl-carrier-protein] synthase (EC 2.3.1.41); 3-oxoacyl-[acyl-carrier-protein] reductase (EC 1.1.1.100); 3-hydroxyacyl-[acyl-carrier-protein] dehydratase (EC 4.2.1.59); Enoyl-[acyl-carrier-protein] reductase (EC 1.3.1.39); Ole…	Swissprot
Locus_615489	-4.07966	2.97272	35.5174	2.5278e-09	2.01437e-06	DBH-like monooxygenase protein 1 homolog (EC 1.14.17.-)	Swissprot
Locus_2255094	-4.13243	1.75389	17.4036	3.02246e-05	0.00430671	Eukaryotic initiation factor 4A (eIF-4A) (EC 3.6.4.13) (ATP-dependent RNA helicase eIF4A) (Initiation factor 1)	Swissprot
Locus_6173412	-4.48912	0.876466	19.2851	1.1258e-05	0.00203552	Apical endosomal glycoprotein [Source:UniProtKB/TrEMBL;Acc:K1Q5Q3]	C.gigas
Locus_4620216	-4.49406	2.87596	16.0663	6.11634e-05	0.00731106	Nose resistant to fluoxetine protein 6 (Protein nrf-6)	Swissprot
Locus_451917	-4.53368	1.84022	17.5995	2.72657e-05	0.00391099
Locus_4989080	-4.68289	0.239973	11.4136	0.000729085	0.040935	Regenerating islet-derived protein 3-beta (REG-3-beta) (Pancreatitis-associated protein 1) (Peptide 23) (REG-2) (Regenerating islet-derived protein III-beta) (Reg III-beta) [Cleaved into: Regenerating islet-derived protein 3-beta 16.5 kDa form; Regenerating islet-derived protein 3-beta 15 kDa form]	Swissprot
Locus_3673761	-4.7091	1.39289	13.5505	0.000232229	0.0194422
Locus_4482373	-4.86871	1.9871	12.6242	0.000380786	0.0266006	G-protein coupled receptor 157	Swissprot
Locus_4002059	-5.1913	1.00138	15.5644	7.9744e-05	0.00884418	von Willebrand factor D and EGF domain-containing protein	Swissprot
Locus_4906445	-6.21938	2.26751	13.1941	0.000280829	0.0216195	Mucin-like protein (Fragment)	Swissprot
Locus_2785601	-6.6094	2.18533	13.241	0.000273892	0.0213054
Locus_4680326	-6.99224	2.96061	15.0313	0.000105744	0.0108154	Complement C1q-like protein 4 (C1q and tumor necrosis factor-related protein 11) (C1q/TNF-related protein 11) (C1qTNF11) (CTRP11)	Swissprot
Locus_1763786	-7.0132	2.20717	11.7065	0.000622837	0.0373286	Trypsin delta/gamma-like protein CG30031 (EC 3.4.21.4)	Swissprot
Locus_4006550	-8.37576	2.22491	12.4892	0.000409301	0.0278849
Locus_4209179	-8.756	1.78527	11.1589	0.000836298	0.0449573	Transforming growth factor-beta-induced protein ig-h3 (Beta ig-h3)	Swissprot

## Sheet: Site I Day 14
Geneid	logFC	logCPM	LR	PValue	FDR	Annotation	dataset
Locus_2674690	-1.14204	3.85399	18.7747	1.47103e-05	0.0491764	N-lysine methyltransferase SMYD2 (EC 2.1.1.-) (HSKM-B) (Histone methyltransferase SMYD2) (EC 2.1.1.43) (Lysine N-methyltransferase 3C) (SET and MYND domain-containing protein 2)	Swissprot
Locus_4455952	-1.8662	2.02744	20.941	4.73651e-06	0.0392325
Locus_11671413	-4.17542	3.90443	19.554	9.77976e-06	0.0392325	Cadherin EGF LAG seven-pass G-type receptor 3 (Multiple epidermal growth factor-like domains protein 2) (Multiple EGF-like domains protein 2)	Swissprot
Locus_608116	-5.95421	0.693585	19.8042	8.57941e-06	0.0392325	Caspase-1 (EC 3.4.22.-) [Cleaved into: Caspase-1 subunit p22; Caspase-1 subunit p13]	Swissprot
Locus_10281588	-6.02723	0.492713	30.4085	3.49987e-08	0.000702003	Interferon-induced protein 44-like	Swissprot

## Sheet: Site II Day 14
Geneid	logFC	logCPM	LR	PValue	FDR	protein name	dataset
Locus_8162999	7.59577	3.6845	19.2927	1.12135e-05	0.0104686
Locus_5296617	7.42357	2.09526	14.9178	0.000112299	0.0441665	IgGFc-binding protein (Fcgamma-binding protein antigen) (FcgammaBP)	Swissprot
Locus_889488	7.29553	0.76453	24.8752	6.11642e-07	0.00395135
Locus_3140251	5.72177	0.711742	24.0781	9.25043e-07	0.00395135	Deoxynucleoside triphosphate triphosphohydrolase SAMHD1 (dNTPase) (EC 3.1.5.-) (Dendritic cell-derived IFNG-induced protein) (DCIP) (Monocyte protein 5) (MOP-5) (SAM domain and HD domain-containing protein 1)	Swissprot
Locus_5986185	5.65857	9.84426	46.5315	9.01564e-12	1.80836e-07	Protein TAR1 (Transcript antisense to ribosomal RNA protein 1)	Swissprot
Locus_8113856	5.57043	4.29424	30.1248	4.05116e-08	0.00040629
Locus_1014955	5.44791	0.0501096	19.2475	1.14822e-05	0.0104686
Locus_7056941	5.19955	0.164057	16.5549	4.72622e-05	0.0276963
Locus_6924033	4.91915	0.465824	18.1982	1.99067e-05	0.0153573	Peptidyl-prolyl cis-trans isomerase FKBP14 (PPIase FKBP14) (EC 5.2.1.8) (FK506-binding protein 14) (FKBP-14) (Rotamase)	Swissprot
Locus_11383140	4.7284	0.994827	16.9145	3.91027e-05	0.0253007
Locus_2403541	4.04676	0.213474	19.2488	1.14744e-05	0.0104686	DAZ-associated protein 1 (Deleted in azoospermia-associated protein 1) (Proline-rich Vg1 mRNA-binding protein)	Swissprot
Locus_369787	4.03106	3.16369	14.5997	0.000132934	0.0468484	Collagen alpha-5(VI) chain [Source:UniProtKB/TrEMBL;Acc:K1R3E8]	C.gigas
Locus_8546318	3.11464	1.84328	15.5918	7.85955e-05	0.0366621
Locus_316313	2.96737	1.18099	14.6874	0.000126891	0.0468484
Locus_118203	2.29342	0.784311	16.4592	4.97092e-05	0.0276963	Calcium-dependent protein kinase 18 (OsCDPK18) (OsCPK18) (EC 2.7.11.1) (OsCDPK5)	Swissprot
Locus_462200	2.0346	1.23961	18.5538	1.65176e-05	0.0138046	Transmembrane protein 42	Swissprot
Locus_2535940	1.95106	1.38695	15.0776	0.000103181	0.043117	Kinesin-like protein KIF28P (Kinesin-like protein 6)	Swissprot
Locus_5731902	1.56684	3.49121	18.7754	1.47055e-05	0.0128245	Tyrosine-protein phosphatase non-receptor type 5 (EC 3.1.3.48) (Neural-specific protein-tyrosine phosphatase) (Striatum-enriched protein-tyrosine phosphatase) (STEP)	Swissprot
Locus_2538	1.54289	1.76719	19.3606	1.08215e-05	0.0104686	Receptor-type tyrosine-protein phosphatase T (R-PTP-T) (EC 3.1.3.48) (Receptor-type tyrosine-protein phosphatase rho) (RPTP-rho)	Swissprot
Locus_210157	1.34537	2.10052	14.4901	0.000140895	0.0471012	E3 ubiquitin-protein ligase HECW2 [Source:UniProtKB/TrEMBL;Acc:K1PYV3]	C.gigas
Locus_2863451	1.3106	4.99232	23.2567	1.41757e-06	0.00406196	Voltage-dependent anion-selective channel protein 2 (VDAC-2) (Outer mitochondrial membrane protein porin)	Swissprot
Locus_8933211	1.24559	2.81635	18.2244	1.96351e-05	0.0153573	Cysteine and histidine-rich protein 1-B	Swissprot
Locus_175545	1.23451	4.70912	14.9572	0.000109978	0.0441187	Importin subunit beta-1 (Importin-90) (Karyopherin subunit beta-1) (Nuclear factor p97) (Pore targeting complex 97 kDa subunit) (PTAC97)	Swissprot
Locus_4667803	1.11514	3.50699	14.9671	0.000109401	0.0441187	Serine incorporator 1 (Tumor differentially expressed protein 1-like) (Tumor differentially expressed protein 2)	Swissprot
Locus_1250260	1.10411	2.50247	16.2351	5.59481e-05	0.0287745	Girdin (Akt phosphorylation enhancer) (APE) (Coiled-coil domain-containing protein 88A) (G alpha-interacting vesicle-associated protein) (GIV) (Girders of actin filament) (Hook-related protein 1) (HkRP1)	Swissprot
Locus_184534	1.09088	3.91296	16.2424	5.57324e-05	0.0287745	Myotubularin-related protein 3 (EC 3.1.3.48) (Phosphatidylinositol-3,5-bisphosphate 3-phosphatase) (EC 3.1.3.95) (Phosphatidylinositol-3-phosphate phosphatase) (EC 3.1.3.64)	Swissprot
Locus_1084357	1.06934	2.5671	16.4979	4.87044e-05	0.0276963
Locus_8319825	1.04533	3.38329	22.5938	2.00132e-06	0.00501781	Guanine nucleotide-binding protein subunit alpha-12 (G alpha-12) (G-protein subunit alpha-12)	Swissprot
Locus_2487727	-1.24326	3.8139	19.4537	1.03066e-05	0.0104686
Locus_7083793	-1.71381	3.74209	19.8709	8.28504e-06	0.01024
Locus_2569637	-2.54226	2.55747	15.636	7.67784e-05	0.0366621	Steroid 17-alpha-hydroxylase/17,20 lyase (EC 1.14.14.19) (EC 1.14.14.32) (17-alpha-hydroxyprogesterone aldolase) (CYPXVII) (Cytochrome P450 17A1) (Cytochrome P450-C17) (Cytochrome P450c17)	Swissprot
Locus_7198041	-3.07692	3.22904	20.3084	6.59106e-06	0.0101695
Locus_425474	-3.20637	2.94008	21.3174	3.89174e-06	0.00709641
Locus_405572	-3.27089	6.04904	16.9999	3.73812e-05	0.0253007
Locus_4002436	-3.74307	0.508643	20.0558	7.52156e-06	0.01024
Locus_5401736	-6.63632	0.972559	15.4699	8.38295e-05	0.0370938	Chondroadherin-like protein	Swissprot

## Sheet: Site III Day 14
Geneid	logFC	logCPM	LR	PValue	FDR	Annotation	dataset
Locus_5165978	7.21902	2.20186	26.9075	2.13434e-07	0.00214053	Digestive cysteine proteinase 2 (EC 3.4.22.-)	Swissprot
Locus_2046847	6.1372	7.36214	19.3066	1.11323e-05	0.0381223
Locus_8113856	5.50233	4.29424	31.7246	1.77655e-08	0.00035634
Locus_5986185	3.1605	9.84426	18.2079	1.98058e-05	0.049658	Protein TAR1 (Transcript antisense to ribosomal RNA protein 1)	Swissprot	neurotransmitters in invertebrates,
Locus_2863451	1.28327	4.99232	23.5626	1.20916e-06	0.00808442	Voltage-dependent anion-selective channel protein 2 (VDAC-2) (Outer mitochondrial membrane protein porin)	Swissprot
Locus_12618884	-3.3554	0.424042	19.0925	1.24535e-05	0.0381223

## Sheet: Site IV Day 14
Geneid	logFC	logCPM	LR	PValue	FDR	Annotation	dataset
Locus_2046847	7.68808	7.36214	23.2179	1.44642e-06	0.00322359
Locus_604934	7.64809	1.63284	17.363	3.08787e-05	0.0238217
Locus_8113856	5.4054	4.29424	28.2947	1.04182e-07	0.00069656
Locus_7632665	4.59251	0.177305	21.3426	3.84097e-06	0.00642018
Locus_252472	4.50304	0.125386	19.4099	1.05457e-05	0.0124427	Adhesion G protein-coupled receptor L2 (Calcium-independent alpha-latrotoxin receptor 2) (CIRL-2) (Latrophilin-2)	Swissprot
Locus_8319711	3.48367	1.75041	19.7615	8.77343e-06	0.0109986
Locus_2160977	-1.06573	4.29811	17.0699	3.60285e-05	0.0259078	28S ribosomal protein S33, mitochondrial (MRP-S33) (S33mt) (Ganglioside-induced differentiation-associated-protein 3)	Swissprot
Locus_2554565	-1.07123	10.4208	26.0465	3.33293e-07	0.00125999	Calreticulin	Swissprot
Locus_2175215	-1.13959	3.72241	17.0108	3.71673e-05	0.0259078	Transmembrane protein 135 (Peroxisomal membrane protein 52) (PMP52)	Swissprot
Locus_3282933	-1.1759	7.5353	25.5116	4.3972e-07	0.00125999	Protein disulfide-isomerase A3 (EC 5.3.4.1) (Endoplasmic reticulum resident protein 57) (ER protein 57) (ERp57) (Glucose-regulated thiol oxidoreductase 58 kDa protein)	Swissprot
Locus_2929011	-1.18352	6.61434	16.9961	3.74576e-05	0.0259078	Peptidyl-prolyl cis-trans isomerase B (PPIase B) (EC 5.2.1.8) (Cyclophilin B) (Rotamase B) (S-cyclophilin) (SCYLP)	Swissprot
Locus_5954069	-1.28735	5.4272	21.1643	4.21534e-06	0.00650394
Locus_1727871	-1.28875	5.46249	17.7084	2.57493e-05	0.0206592	Epididymal secretory protein E1 (16.5 kDa secretory protein) (Niemann Pick type C2 protein homolog)	Swissprot
Locus_2444970	-1.29795	4.31071	15.8572	6.83072e-05	0.0415184
Locus_2958112	-1.34523	7.22113	25.52	4.3782e-07	0.00125999	Endoplasmin (94 kDa glucose-regulated protein) (GRP-94) (98 kDa protein kinase) (PPK 98) (ppk98) (Heat shock protein 90 kDa beta member 1) (gp96 homolog)	Swissprot
Locus_1035636	-1.44925	5.11521	23.6595	1.14978e-06	0.00288279	Proteasome subunit alpha type-5 (EC 3.4.25.1) (Macropain zeta chain) (Multicatalytic endopeptidase complex zeta chain) (Proteasome zeta chain)	Swissprot
Locus_1048565	-1.55863	2.01203	20.1174	7.28324e-06	0.00973915	Ras-related C3 botulinum toxin substrate 1 (p21-Rac1)	Swissprot
Locus_5388206	-1.86687	5.27357	18.1964	1.99253e-05	0.0190315	Hemicentin-1 (Fibulin-6) (FIBL-6)	Swissprot
Locus_3927839	-4.6095	2.28363	29.2849	6.24792e-08	0.000626604
Locus_3927831	-4.79516	0.417355	19.2175	1.16641e-05	0.0125035
Locus_10281588	-4.97899	0.492713	17.8052	2.44709e-05	0.0204516	Interferon-induced protein 44-like	Swissprot
Locus_4740437	-8.72885	0.628254	18.2309	1.95675e-05	0.0190315

## Sheet: Site V Day 14
Geneid	logFC	logCPM	LR	PValue	FDR	Annotation	dataset
Locus_2046847	6.14467	7.36214	16.7612	4.23912e-05	0.0403404
Locus_11256707	5.82071	0.740929	15.9488	6.508e-05	0.0466205	Lactase-phlorizin hydrolase (Lactase-glycosylceramidase) [Includes: Lactase (EC 3.2.1.108); Phlorizin hydrolase (EC 3.2.1.62)]	Swissprot
Locus_8113856	5.06728	4.29424	28.2603	1.06046e-07	0.000734876
Locus_7056941	4.99916	0.164057	16.3074	5.38521e-05	0.0450069
Locus_5253703	3.66197	0.707292	20.0787	7.43181e-06	0.0114667
Locus_6004934	2.3732	0.370755	16.6546	4.48411e-05	0.0403404
Locus_1241729	2.07164	1.08695	16.8961	3.9482e-05	0.0403404
Locus_455519	1.1584	8.19162	20.291	6.65122e-06	0.0111175	Adenosylhomocysteinase A (AdoHcyase A) (EC 3.3.1.1) (S-adenosyl-L-homocysteine hydrolase A)	Swissprot
Locus_824178	-1.01246	7.87946	17.0237	3.69156e-05	0.0403404	Tubulin alpha chain (Fragment)	Swissprot
Locus_3176784	-1.0609	3.94939	26.4448	2.71178e-07	0.00108786	Nuclear receptor coactivator 5 (NCoA-5) (Coactivator independent of AF-2) (CIA)	Swissprot
Locus_3282933	-1.2114	7.5353	28.191	1.09913e-07	0.000734876	Protein disulfide-isomerase A3 (EC 5.3.4.1) (Endoplasmic reticulum resident protein 57) (ER protein 57) (ERp57) (Glucose-regulated thiol oxidoreductase 58 kDa protein)	Swissprot
Locus_5954069	-1.26494	5.4272	21.248	4.03538e-06	0.00835491
Locus_2284142	-1.26701	3.13657	16.2254	5.62361e-05	0.0451194	Proliferating cell nuclear antigen (PCNA)	Swissprot
Locus_2958112	-1.36303	7.22113	27.3083	1.73467e-07	0.000869851	Endoplasmin (94 kDa glucose-regulated protein) (GRP-94) (98 kDa protein kinase) (PPK 98) (ppk98) (Heat shock protein 90 kDa beta member 1) (gp96 homolog)	Swissprot
Locus_2444970	-1.6057	4.31071	25.2139	5.13119e-07	0.00147357
Locus_629983	-1.98739	2.02372	16.0808	6.06979e-05	0.0464192	DNA polymerase epsilon catalytic subunit A (EC 2.7.7.7) (DNA polymerase II subunit A)	Swissprot
Locus_2363948	-2.09399	1.78645	16.6365	4.52715e-05	0.0403404	Probable 3-beta-hydroxysteroid-Delta(8),Delta(7)-isomerase (EC 5.3.3.5) (Cholestenol Delta-isomerase) (Delta(8)-Delta(7) sterol isomerase) (D8-D7 sterol isomerase) (Emopamil-binding protein homolog)	Swissprot
Locus_344942	-2.40271	1.50061	16.0258	6.24848e-05	0.0464192
Locus_3927839	-3.64249	2.28363	19.2206	1.1645e-05	0.016684

## Sheet: SUMMARY-BIOL.PROCESS
Fatty acid metabolism, glycolisis, energy metabolism
DAY 3
Site I	Site II	Site III	Site IV	Site V
Gene	Gene	Gene	Gene	Gene
			Apolipophorins	Very long-chain acyl-CoA synthetase
			MAM and LDL-receptor class A domain-containing protein 1	Probable citrate synthase 1, mitochondrial
			Oxysterol-binding protein-related protein 1 (ORP-1)	Acyl-CoA dehydrogenase family member 10
			Hexokinase type 2	Acyl-CoA desaturase
			Acyl-CoA dehydrogenase family member 10	Alternative oxidase, mitochondrial
			Acyl-CoA desaturase	MAM and LDL-receptor class A domain-containing protein 2
			MAM and LDL-receptor class A domain-containing protein 1	Adiponectin receptor protein
			MAM and LDL-receptor class A domain-containing protein 2	MAM and LDL-receptor class A domain-containing protein 1
			Adiponectin receptor protein	Adiponectin receptor protein
			Fatty acid synthase oxoacyl-[acyl-carrier-protein] synthase (EC 2.3.1.41); 3-oxoacyl-[acyl-carrier-protein] reductase (EC 1.1.1.100); 3-hydroxyacyl-[acyl-carrier-protein] dehydratase (EC 4.2.1.59); Enoyl-[acyl-carrier-protein] reductase (EC 1.3.1.39); Oleoyl-[acyl-carrier-protein] hydrolase (EC 3.1.2.14)]	MAM and LDL-receptor class A domain-containing protein 2
			Trypsin delta/gamma-like protein CG30031	Fatty acid synthase
				Trypsin delta/gamma-like protein CG30031
DAY 14
Site I	Site II	Site III	Site IV	Site V
Gene	Gene	Gene	Gene	Gene
General Stress response
DAY 3
Site I	Site II	Site III	Site IV	Site V
	COMM domain-containing protein 8		Heat shock 70 kDa protein 12A	Universal stress protein Sll1388
			Heat shock 70 kDa protein 12A	E3 ubiquitin-protein ligase MIB2
			Heat shock 70 kDa protein 12A	Ecdysone receptor (20-hydroxy-ecdysone receptor)
			Xanthine dehydrogenase (XD)	Universal stress protein A-like protein
			Thioredoxin domain-containing protein 5	Heat shock 70 kDa protein 12B
			Hypoxia up-regulated protein 1	Heat shock 70 kDa protein 12A
			DnaJ homolog subfamily B member 5	Transitional endoplasmic reticulum ATPase
			Large proline-rich protein BAG6	DnaJ homolog subfamily B member 5
			Heat shock 70 kDa protein 12A	Hypoxia up-regulated protein 1
			Heme-binding protein 2	Alternative oxidase, mitochondrial (EC 1.-.-.-)
			DnaJ homolog subfamily B member 5	Membrane-bound transcription factor site-2 protease
				Stomatin-2
				Heat shock 70 kDa protein 12A
				Transforming growth factor-beta-induced protein ig-h3
DAY 14
Site I	Site II	Site III	Site IV	Site V
			Ras-related C3 botulinum toxin substrate 1
Vescicle, Endosome, Lysosome
DAY 3
Site I	Site II	Site III	Site IV	Site V
IgGFc-binding protein	Ras-related protein Rab-8A		AP-5 complex subunit zeta-1	DENN domain-containing protein 3
	V-type proton ATPase subunit H		Lysosomal-trafficking regulator	Lysosomal-trafficking regulator
	Apical endosomal glycoprotein		Epidermal growth factor receptor substrate 15-like 1	Transitional endoplasmic reticulum ATPase
			Biogenesis of lysosome-related organelles complex 1 subunit 6	Ras-related protein Rab-11B
			Dynamin-1	Programmed cell death 6-interacting protein
			Ras-related protein Rab-11B	Solute carrier family 46 member 3
			Solute carrier family 46 member 3	Copine-8 (Copine VIII)
			CD63 antigen	CD63 antigen (CD antigen CD63)
			Charged multivesicular body protein 1b	Syntaxin-12
			Copine-8	Charged multivesicular body protein 2b
			Charged multivesicular body protein 2b	Charged multivesicular body protein 1a
			EH domain-containing protein 1	TBC1 domain family member 15
			Programmed cell death 6-interacting protein	Vacuolar protein sorting-associated protein 4A
			CD63 antigen (CD antigen CD63)	Arrestin domain-containing protein 3
			Charged multivesicular body protein 1a	Low-density lipoprotein receptor-related protein 12
			StAR-related lipid transfer protein 3	Apical endosomal glycoprotein
			TBC1 domain family member 15
			Solute carrier family 12 member 9
			Vacuolar protein sorting-associated protein 4A
			Hermansky-Pudlak syndrome 4 protein
DAY 14
Site I	Site II	Site III	Site IV	Site V
IgGFc-binding protein (Fcgamma-binding protein antigen) (FcgammaBP)			Adhesion G protein-coupled receptor L2 (Calcium-independent alpha-latrotoxin receptor 2) (CIRL-2) (Latrophilin-2)
			Epididymal secretory protein E1 (16.5 kDa secretory protein) (Niemann Pick type C2 protein homolog)
protein turnover/folding/recruitment
DAY 3
Site I	Site II	Site III	Site IV	Site V
	Proteasome-associated protein ECM29 homolog (Ecm29)		E3 ubiquitin-protein ligase MIB2	RING finger protein nhl-1
			E3 ubiquitin-protein ligase MIB2	Tripartite motif-containing protein 56
			Solute carrier family 25 member 45	E3 ubiquitin-protein ligase rnf213-alpha
			E3 ubiquitin-protein ligase HERC2	E3 ubiquitin-protein ligase rnf213-alpha
			Biogenesis of lysosome-related organelles complex 1 subunit 6	E3 ubiquitin-protein ligase TRIM33
			Ubiquitin carboxyl-terminal hydrolase 32	E3 ubiquitin-protein ligase TRIM33
			T-complex protein 1 subunit alpha	E3 ubiquitin-protein ligase TRIM33
			DnaJ homolog subfamily A member 2	DENN domain-containing protein 3
			Tubulin-folding cofactor B	E3 ubiquitin-protein ligase MIB2
			Ubiquitin-like modifier-activating enzyme 1	Tudor domain-containing protein 7
			Ras-related protein Rab-11B	E3 ubiquitin-protein ligase TRIM33
			Golgi resident protein GCP60	E3 ubiquitin-protein ligase TRIM33
			Cationic amino acid transporter 2 (CAT-2) (CAT2)	Transitional endoplasmic reticulum ATPase
			T-complex protein 1 subunit epsilon	T-complex protein 1 subunit theta
			WD repeat-containing protein 43	Ras-related protein Rab-11B
			Hepatocyte growth factor-regulated tyrosine kinase substrate	Stress-induced-phosphoprotein 1 (STI1)
			Phenylalanine--tRNA ligase beta subunit	T-complex protein 1 subunit theta
			Hypoxia up-regulated protein 1	T-complex protein 1 subunit epsilon
			Ubiquitin-60S ribosomal protein L40	T-complex protein 1 subunit eta
			Sequestosome-1	Elongation factor G, mitochondrial
			78 kDa glucose-regulated protein	Phenylalanine--tRNA ligase beta subunit
			F-box only protein 4	Ubiquitin-like modifier-activating enzyme 1
			E3 ubiquitin-protein ligase ZSWIM2	Cathepsin L (EC 3.4.22.15)
			Large proline-rich protein BAG6	E3 ubiquitin-protein ligase ZSWIM2
			Asparagine--tRNA ligase, cytoplasmic	Serine/threonine-protein kinase pim-3
			Vacuolar protein sorting-associated protein 4A	Aspartate--tRNA ligase, cytoplasmic
			Syntenin-1	Sequestosome-1
			Syntenin-1	F-box only protein 4
			Arrestin domain-containing protein 3	78 kDa glucose-regulated protein
			CCAAT/enhancer-binding protein gamma	Asparagine--tRNA ligase, cytoplasmic
				Vacuolar protein sorting-associated protein 4A
				E3 ubiquitin-protein ligase RNF213
DAY 14
Site I	Site II	Site III	Site IV	Site V
	Peptidyl-prolyl cis-trans isomerase FKBP14		28S ribosomal protein S33, mitochondrial	Endoplasmin
	E3 ubiquitin-protein ligase HECW2		Calreticulin	Protein disulfide-isomerase A3
	Importin subunit beta-1 (Importin-90)		Peptidyl-prolyl cis-trans isomerase B (PPIase B)
			Endoplasmin
			Proteasome subunit alpha type-5
			Protein disulfide-isomerase A3
cell death, apoptosis, cell cycle
DAY 3
Site I	Site II	Site III	Site IV	Site V
	TM2 domain-containing protein DDB_G0277895		Probable serine/threonine-protein kinase	Caspase-1
			Caspase-8	cAMP-responsive element-binding protein-like 2
			Ras-related protein M-Ras	Insulin-like growth factor 2 mRNA-binding protein 3-B
			Thioredoxin domain-containing protein 5	Programmed cell death 6-interacting protein
			E3 ubiquitin-protein ligase NEURL1	E3 ubiquitin-protein ligase NEURL1
			cAMP-responsive element-binding protein-like 2	E3 ubiquitin-protein ligase ZSWIM2
			Insulin-like growth factor 2 mRNA-binding protein 3-B	Putative inhibitor of apoptosis
			Brain tumor protein	Tetraspanin-7
			Programmed cell death 6-interacting protein	DNA replication licensing factor mcm7
			Tetraspanin-7	TM2 domain-containing protein
			E3 ubiquitin-protein ligase XIAP	Baculoviral IAP repeat-containing protein 7-A
			E3 ubiquitin-protein ligase ZSWIM2
			Heme-binding protein 2
			Baculoviral IAP repeat-containing protein 7-B
			TM2 domain-containing protein
DAY 14
Site I	Site II	Site III	Site IV	Site V
Caspase-1
transcriptional regulation
DAY 3
Site I	Site II	Site III	Site IV	Site V
	Histone deacetylase 4		E3 ubiquitin-protein ligase TRIM33	DNA polymerase delta subunit 2
	Nuclear transcription factor Y subunit beta		E3 ubiquitin-protein ligase TRIM33	Histone-lysine N-methyltransferase 2C
			E3 ubiquitin-protein ligase TRIM33	Putative ATP-dependent RNA helicase DDX58
			E3 ubiquitin-protein ligase TRIM33	Equilibrative nucleoside transporter 1
			Histone-lysine N-methyltransferase 2C	Transcription intermediary factor 1-alpha
			Elongation factor-like GTPase 1	Transcription intermediary factor 1-alpha
			CCAAT/enhancer-binding protein gamma	RING finger protein nhl-1
			CREB/ATF bZIP transcription factor	Tripartite motif-containing protein 45
			Core-binding factor subunit beta	PHD finger protein 6
			Basic leucine zipper transcriptional factor ATF-like 3	Negative elongation factor E
				ATP-dependent RNA helicase DDX54
				Pescadillo homolog
				CCAAT/enhancer-binding protein gamma (C/EBP gamma)
				Nucleolar and coiled-body phosphoprotein 1
				CCR4-NOT transcription complex subunit 9
				Core-binding factor subunit beta
				Basic leucine zipper transcriptional factor ATF-like 3 (B-ATF-3)
DAY 14
Site I	Site II	Site III	Site IV	Site V
neurotransmitter/synapse
DAY 3
Site I	Site II	Site III	Site IV	Site V
			Syntaxin-1A	Sodium-dependent proline transporter
			Synaptogenesis protein syg-2	Synaptic vesicle 2-related protein
			Neurotrypsin	Synaptogenesis protein syg-2
				Syntaxin-1A
DAY 14
Site I	Site II	Site III	Site IV	Site V
immune inflammation
DAY 3
Site I	Site II	Site III	Site IV	Site V
			Complement C1q tumor necrosis factor-related protein 3	Complement C1q tumor necrosis factor-related protein 3
			Tripartite motif-containing protein 2	complement factor B
			TNF receptor-associated factor 3	Tripartite motif-containing protein 2
			Interferon-induced protein 44-like	Beta-1,3-glucan-binding protein
			Serine/threonine-protein kinase TBK1	Macrophage receptor MARCO
			Basic leucine zipper transcriptional factor ATF-like 3	CD109 antigen (
			Prostamide/prostaglandin F synthase	Interferon-induced protein 44-like
			C-type lectin domain family 10 member A	Proline-serine-threonine phosphatase-interacting protein 1
			Complement C1q-like protein 4	Zinc finger CCCH-type antiviral protein 1-like
			Serine protease inhibitor Cvsi-2	Tumor necrosis factor ligand superfamily member 14
			Complement C1q-like protein 4	Serine/threonine-protein kinase TBK1
			Complement C1q tumor necrosis factor-related protein 3 (Collagenous repeat-containing sequence 26 kDa protein) (CORS26) (Secretory protein CORS26)	Prostamide/prostaglandin F synthase
				Regenerating islet-derived protein 3-beta
				Mucin-like protein
				Complement C1q-like protein 4
DAY 14
Site I	Site II	Site III	Site IV	Site V
Interferon-induced protein 44-like	Deoxynucleoside triphosphate triphosphohydrolase SAMHD1 (dNTPase) (EC 3.1.5.-) (Dendritic cell-derived IFNG-induced protein) (DCIP) (Monocyte protein 5) (MOP-5) (SAM domain and HD domain-containing protein 1)		Hemicentin-1 (Fibulin-6) (FIBL-6)
			Interferon-induced protein 44-like
Xenobiotic metabolism
DAY 3
Site I	Site II	Site III	Site IV	Site V
	Cytochrome P450 1A1 (EC 1.14.14.1) (CYPIA1)		Cytochrome P450 1A1 (EC 1.14.14.1) (CYPIA1)	ATP-binding cassette sub-family G member 5 (Sterolin-1)
			Putative amine oxidase [copper-containing] (EC 1.4.3.-)	ATP-binding cassette sub-family G member 5 (Sterolin-1)
			ATP-binding cassette sub-family F member 2 (Iron-inhibited ABC transporter 2)	Neutral cholesterol ester hydrolase 1 (NCEH) (EC 3.1.1.-) (Arylacetamide deacetylase-like 1) (Chlorpyrifos oxon-binding protein) (CPO-BP)
			Multidrug resistance protein 1 (EC 3.6.3.44) (ATP-binding cassette sub-family B member 1) (P-glycoprotein 1) (CD antigen CD243)	ATP-binding cassette sub-family G member 8 (Sterolin-2)
			Multidrug resistance protein 1 (EC 3.6.3.44) (ATP-binding cassette sub-family B member 1) (P-glycoprotein 1) (CD antigen CD243)	ATP-binding cassette sub-family F member 3
			Sulfotransferase 1C4 (ST1C4) (EC 2.8.2.-) (Sulfotransferase 1C2) (SULT1C#2)	ATP-binding cassette sub-family F member 2 (Iron-inhibited ABC transporter 2)
			ATP-binding cassette sub-family A member 8-B	Multidrug resistance protein 1 (EC 3.6.3.44) (ATP-binding cassette sub-family B member 1) (P-glycoprotein 1) (CD antigen CD243)
			ATP-binding cassette sub-family A member 5 [Source:UniProtKB/TrEMBL;Acc:K1S066]	ATP-binding cassette sub-family A member 5 [Source:UniProtKB/TrEMBL;Acc:K1S066]
			ATP-binding cassette sub-family A member 5	ATP-binding cassette sub-family A member 5 [Source:UniProtKB/TrEMBL;Acc:K1S066]
			Aquaporin-5 (AQP-5)	ATP-binding cassette sub-family A member 5 [Source:UniProtKB/TrEMBL;Acc:K1S066]
			ATP-binding cassette sub-family A member 5	ATP-binding cassette sub-family A member 8-B
			Nose resistant to fluoxetine protein 6 (Protein nrf-6)	ATP-binding cassette sub-family A member 5 [Source:UniProtKB/TrEMBL;Acc:K1S066]
				Nose resistant to fluoxetine protein 6 (Protein nrf-6)
DAY 14
Site I	Site II	Site III	Site IV	Site V
	Cytochrome P450 17A1
calcium homeostasis
DAY 3
Site I	Site II	Site III	Site IV	Site V
			Serine/threonine-protein phosphatase 2B catalytic subunit	Calmodulin-2 B
			Calmodulin-2 B	Calmodulin (CaM)
			Calmodulin (CaM)	Calmodulin (CaM)
			Calmodulin (CaM)	Stomatin-2
DAY 14
Site I	Site II	Site III	Site IV	Site V
hormon/reproduction
DAY 3
Site I	Site II	Site III	Site IV	Site V
			Estradiol 17-beta-dehydrogenase 11 (EC 1.1.1.62) (17-beta-hydroxysteroid dehydrogenase 11) (17-beta-HSD 11) (17bHSD11) (17betaHSD11) (17-beta-hydroxysteroid dehydrogenase XI) (17-beta-HSD XI) (17betaHSDXI) (Dehydrogenase/reductase SDR family member 8)	3 beta-hydroxysteroid dehydrogenase/Delta 5-->4-isomerase type 1
				Vitellogenin
DAY 14
Site I	Site II	Site III	Site IV	Site V
mTORC1
DAY 3
Site I	Site II	Site III	Site IV	Site V
			Ras-related GTP-binding protein D	Folliculin-interacting protein 1
			Ras-related protein Rab-11B	Folliculin-interacting protein 1
			TBC1 domain family member 15	TBC1 domain family member 15
DAY 14
Site I	Site II	Site III	Site IV	Site V
