# Supplementary material for: Contaminants from dredged sediments alter the transcriptome of Manila clam and induce shifts in microbiota composition
Source: BMC Biol. 2023 Oct 25;21:234. doi: 10.1186/s12915-023-01741-9 (PMC10601118; doi:10.1186/s12915-023-01741-9)
Supplement: Supplementary file 3 — Additional file 3. GSEA results obtained comparing clams exposed to sediments I, II, III, IV and V with control group at Day 3 and Day 14. Results are based on pairwise comparisons results performed considering 10 biological replicate for each condition/sampling time. Gene sets reported in red and green indicated up- and down- regulated pathways in investigated sites, respectively. [file 12915_2023_1741_MOESM3_ESM.xlsx]

## Sheet: List of gene sets
Table S1. List of gene sets considered in GSEA.
Pathway name
HALLMARK_PEROXISOME	HALLMARK_ANDROGEN_RESPONSE	GOLGI_APPARATUS
HALLMARK_APICAL_JUNCTION	HALLMARK_MTORC1_SIGNALING	GO_REGULATION_OF_CELL_CYCLE
HALLMARK_APICAL_SURFACE	HALLMARK_PI3K_AKT_MTOR_SIGNALING	HALLMARK_SPERMATOGENESIS
HALLMARK_ADIPOGENESIS	GO_ACTIVATION_OF_IMMUNE_RESPONSE	HALLMARK_XENOBIOTIC_METABOLISM
HALLMARK_PANCREAS_BETA_CELLS	GO_DEFENSE_RESPONSE_TO_VIRUS	GO_IMMUNE_RESPONSE
HALLMARK_MYOGENESIS	GO_DNA_REPAIR	GO_IMMUNE_SYSTEM_PROCESS
HALLMARK_ANGIOGENESIS	GO_ENDOSOME	GO_ION_HOMEOSTASIS
HALLMARK_SPERMATOGENESIS	GO_ATP_BIOSYNTHETIC_PROCESS	KEGG_ABC_TRANSPORTERS
HALLMARK_EPITHELIAL_MESENCHYMAL_TRANSITION	GO_AUTOPHAGIC_CELL_DEATH	KEGG_AMINOACYL_TRNA_BIOSYNTHESIS
HALLMARK_UV_RESPONSE_UP	GO_CANONICAL_WNT_SIGNALING_PATHWAY	KEGG_APOPTOSIS
HALLMARK_DNA_REPAIR	GO_CELL_CYCLE	KEGG_ARACHIDONIC_ACID_METABOLISM
HALLMARK_UV_RESPONSE_DN	GO_CELLULAR_RESPONSE_TO_DNA_DAMAGE_STIMULUS	KEGG_CITRATE_CYCLE_TCA_CYCLE
HALLMARK_COAGULATION	GO_CELLULAR_RESPONSE_TO_EXTERNAL_STIMULUS	KEGG_DRUG_METABOLISM_CYTOCHROME_P450
HALLMARK_INTERFERON_RESPONSE	GO_CHOLINERGIC_SYNAPSE	KEGG_DRUG_METABOLISM_OTHER_ENZYMES
HALLMARK_COMPLEMENT	GO_CHROMATIN	KEGG_ECM_RECEPTOR_INTERACTION
HALLMARK_IL6_JAK_STAT3_SIGNALING	GO_DEATH_INDUCING_SIGNALING_COMPLEX	KEGG_FATTY_ACID_METABOLISM
HALLMARK_INFLAMMATORY_RESPONSE	GO_DEFENSE_RESPONSE_TO_VIRUS	KEGG_FOCAL_ADHESION
HALLMARK_BILE_ACID_METABOLISM	GO_DNA_DAMAGE_RESPONSE_DETECTION_OF_DNA_DAMAGE	KEGG_GLYCOLYSIS_GLUCONEOGENESIS
HALLMARK_CHOLESTEROL_HOMEOSTASIS	GO_ENERGY_DERIVATION_BY_OXIDATION_OF_ORGANIC_COMPOUNDS	KEGG_LYSOSOME
HALLMARK_XENOBIOTIC_METABOLISM	GO_EXCITATORY_SYNAPSE	KEGG_NOD_LIKE_RECEPTOR_SIGNALING_PATHWAY
HALLMARK_FATTY_ACID_METABOLISM	GO_GABA_ERGIC_SYNAPSE	KEGG_NOTCH_SIGNALING_PATHWAY
HALLMARK_GLYCOLYSIS	GO_GLUTAMATERGIC_SYNAPSE	KEGG_NUCLEOTIDE_EXCISION_REPAIR
HALLMARK_OXIDATIVE_PHOSPHORYLATION	GO_INHIBITORY_SYNAPSE	KEGG_P53_SIGNALING_PATHWAY
HALLMARK_PROTEIN_SECRETION	GO_INNATE_IMMUNE_RESPONSE	KEGG_PATHWAYS_IN_CANCER
HALLMARK_HYPOXIA	GO_ION_TRANSMEMBRANE_TRANSPORT	KEGG_PPAR_SIGNALING_PATHWAY
HALLMARK_REACTIVE_OXYGEN_SPECIES_PATHWAY	GO_MACROAUTOPHAGY	KEGG_PROTEASOME
HALLMARK_UNFOLDED_PROTEIN_RESPONSE	GO_NUCLEOSOME_ORGANIZATION	KEGG_PYRUVATE_METABOLISM
HALLMARK_APOPTOSIS	GO_OXIDATIVE_PHOSPHORYLATION	KEGG_TOLL_LIKE_RECEPTOR_SIGNALING_PATHWAY
HALLMARK_MITOTIC_SPINDLE	GO_PROGRAMMED_CELL_DEATH_IN_RESPONSE_TO_REACTIVE_OXYGEN_SPECIES	KEGG_UBIQUITIN_MEDIATED_PROTEOLYSIS
HALLMARK_MYC_TARGETS_V1	GO_PROTEIN_FOLDING	KEGG_WNT_SIGNALING_PATHWAY
HALLMARK_MYC_TARGETS_V2	GO_REGULATION_OF_CELL_DEATH	GO_ORGAN_DEVELOPMENT
HALLMARK_P53_PATHWAY	GO_REGULATION_OF_CELLULAR_RESPONSE_TO_STRESS	GO_PROTEOLYSIS
HALLMARK_G2M_CHECKPOINT	GO_REGULATION_OF_NEUROTRANSMITTER_LEVELS	GO_RESPONSE_TO_BACTERIUM
HALLMARK_E2F_TARGETS	GO_REGULATION_OF_REPRODUCTIVE_PROCESS	GO_RESPONSE_TO_OXIDATIVE_STRESS
HALLMARK_WNT_BETA_CATENIN_SIGNALING	GO_RESPIRATORY_CHAIN_COMPLEX	GO_RNA_PROCESSING
HALLMARK_TNFA_SIGNALING_VIA_NFKB	GO_RESPONSE_TO_ENDOPLASMIC_RETICULUM_STRESS	GO_SPLICEOSOME
HALLMARK_NOTCH_SIGNALING	GO_RESPONSE_TO_ESTROGEN	GO_SULFOTRANSFERASE_ACTIVITY
HALLMARK_IL2_STAT5_SIGNALING	GO_RESPONSE_TO_OXIDATIVE_STRESS	GO_WOUND_HEALING
HALLMARK_ESTROGEN_RESPONSE	GO_RIBOSOME
HALLMARK_TGF_BETA_SIGNALING	GO_SYNAPSE
HALLMARK_HEDGEHOG_SIGNALING	GO_TRANSPORT_VESICLE

## Sheet: Site I Day 3
Gene set	setSize	enrichmentScore	NES	pvalue	p.adjust	qvalues	rank	leading_edge	core_enrichment
GO_GABA_ERGIC_SYNAPSE	24	-0.652586	-1.7632	0.00422029	0.0126609	0.00222121	1216	tags=29%, list=8%, signal=27%	PTPRO/NLGN4Y/MDGA1/ACAN/CTBP2/NLGN2/NLGN4X
GO_REGULATION_OF_NEUROTRANSMITTER_LEVELS	123	-0.442554	-1.56907	0.00252292	0.0126609	0.00222121	3402	tags=30%, list=21%, signal=24%	ITGB3/SLC6A5/PPT1/RAB3GAP1/RGN/GLUL/BHMT/LIN7C/P2RX4/CYP1B1/DAGLB/NAAA/RAB5A/SLC32A1/DDAH1/GSK3B/CHDH/SLC5A7/SYNGR3/TRIM9/ACP5/AGTR2/PCLO/ENPP6/NLGN1/SNAPIN/BCHE/CHRNB3/DNAJC5/MOXD1/SNAP47/CTBP2/ACHE/GLA/RAC1/LRRK2/SDSL
GO_GLUTAMATERGIC_SYNAPSE	144	-0.400028	-1.45547	0.00729861	0.0129195	0.00226658	2817	tags=33%, list=18%, signal=27%	EPS8/ARF6/FXR1/SPTBN1/PHB2/VPS35/VPS18/PPP3CA/ITGB3/ARHGAP44/AKAP9/YWHAZ/LIN7C/HRAS/PLCG1/PRKAR2B/MYH10/PACSIN2/TANC2/EIF4A3/PRKCI/KCNA1/FZD4/PLG/NEDD4/GSK3B/ITSN1/ITGB1/RAB8A/NLGN1/ADAM10/CTTNBP2/PAK2/DNM1/PTPRO/NLGN4Y/BCAN/ACAN/SNAP47/CTBP2/FLOT2/CBLN2/TNR/PTPRS/RAC1/LRRK2/NLGN4X
GO_INHIBITORY_SYNAPSE	7	-0.832977	-1.67556	0.00861299	0.0129195	0.00226658	1148	tags=71%, list=7%, signal=66%	SLC32A1/NLGN4Y/GLRA1/NLGN2/NLGN4X
GO_SYNAPSE	456	-0.310584	-1.25724	0.0280778	0.0336933	0.00591111	4550	tags=33%, list=28%, signal=24%	RPS6KB1/NCSTN/PPM1H/PICK1/NPAS4/ATP2A2/USP46/FGA/SH3GL3/SEC22B/ADGRB3/FLNA/RAB15/SPHK1/TSPOAP1/VAMP7/VTI1B/ARHGAP39/PDZRN3/SOS1/RAB11B/SLC17A6/PTK2/SLC6A1/DGKI/DARS1/CASK/MACO1/EPS8/ARF6/DOC2B/FXR1/SPTBN1/PHB2/SHANK2/NEURL1/NDE1/CTTN/VPS35/EPHA1/VPS18/LRP6/PPP3CA/CNTN5/ITGB3/ARHGAP44/ADD3/AAK1/SLC6A5/AKAP9/YWHAZ/PPT1/RAB3GAP1/GABRB1/GLUL/MIB1/KPTN/CAPRIN1/C1QL1/MTMR2/NOVA1/APH1A/DNMBP/STX12/LIN7C…
KEGG_PATHWAYS_IN_CANCER	116	-0.372487	-1.3131	0.0671053	0.0671053		3691	tags=34%, list=23%, signal=26%	FZD7/CASP9/EP300/PIAS1/MET/PPARD/RASSF1/CASP3/TFG/TRAF3/GRB2/EGLN1/HRAS/PLCG1/STAT5B/PIK3CA/NFKBIA/FGF13/RALBP1/MAP2K1/FZD4/FGFR1/TRAF5/PML/ELOC/GSK3B/ITGB1/SLC2A1/FADD/RARB/IGF1R/LAMC1/CUL2/ITGA6/DVL3/CTBP2/XIAP/BIRC3/RAC1
KEGG_DRUG_METABOLISM_CYTOCHROME_P450	21	0.567234	1.67037	0.0197265	0.0986325	0.0830589	2128	tags=38%, list=13%, signal=33%	CYP3A4/GSTT1/GSTP1/CYP1A2/FMO5/GSTM3/GSTZ1/MGST2
KEGG_WNT_SIGNALING_PATHWAY	52	-0.483073	-1.53316	0.0169555	0.101733	0.0892396	3691	tags=37%, list=23%, signal=28%	FZD7/EP300/LRP6/PPP3CA/PPP2R5D/PPARD/CSNK1A1/CACYBP/NLK/PPP2CA/FZD4/GSK3B/VANGL1/CCND2/WIF1/LRP5/DVL3/CTBP2/RAC1
KEGG_ABC_TRANSPORTERS	19	-0.571338	-1.47768	0.0500808	0.125202	0.105433	4152	tags=63%, list=26%, signal=47%	ABCB7/ABCG8/ABCD3/ABCD2/ABCB11/ABCA5/ABCG5/ABCD4/ABCC5/ABCA3/ABCG1/ABCC4
GO_EXCITATORY_SYNAPSE	14	-0.552098	-1.30334	0.149351	0.149351	0.0262019	1471	tags=21%, list=9%, signal=19%	NLGN1/NLGN4Y/NLGN4X
Hallmark	setSize	enrichmentScore	NES	pvalue	p.adjust	qvalues	rank	leading_edge	core_enrichment
HALLMARK_EPITHELIAL_MESENCHYMAL_TRANSITION	59	-0.519023	-1.65319	0.00408198	0.0244919	0.0171873	1893	tags=25%, list=12%, signal=23%	ITGB1/FERMT2/LOXL2/LAMC1/VCAM1/THBS2/THBS1/MCM7/BMP1/COL12A1/VCAN/NOTCH2/POSTN/TNC/TGFBI
HALLMARK_PI3K_AKT_MTOR_SIGNALING	47	-0.547111	-1.66162	0.00270543	0.0270543	0.0227826	2967	tags=34%, list=18%, signal=28%	GRB2/HRAS/ACTR3/PLCG1/PRKAA2/PIKFYVE/GSK3B/SLC2A1/MYD88/ECSIT/ARHGDIA/IRAK4/DUSP3/ACTR2/CLTC/RAC1
HALLMARK_INTERFERON_RESPONSE	69	-0.472792	-1.54824	0.00890914	0.0445457	0.0375121	2464	tags=41%, list=15%, signal=34%	ZNFX1/CMTR1/NFKBIA/TOR1B/PML/CNP/CASP1/SELP/OAS2/NAMPT/SAMD9/MYD88/SOD2/LGALS3BP/VCAM1/RSAD2/PARP9/DDX58/TRIM25/MOV10/HELZ2/GBP6/OAS1/PARP12/SAMHD1/PARP14/GBP2/IFI44
HALLMARK_ANGIOGENESIS	10	-0.716714	-1.5541	0.0238735	0.0716204	0.0502599	2196	tags=50%, list=14%, signal=43%	FGFR1/CCND2/LPL/VCAN/POSTN
HALLMARK_APICAL_JUNCTION	62	-0.441537	-1.43925	0.0365707	0.109712	0.0769909	2802	tags=31%, list=17%, signal=25%	INPPL1/PTK2/PIK3CB/LDLRAP1/FBN1/MYL9/HRAS/TIAL1/PLCG1/MYH10/EXOC4/ITGB1/SYK/VCAM1/LAYN/BMP1/NLGN2/VCAN/TGFBI
HALLMARK_PANCREAS_BETA_CELLS	10	-0.67034	-1.45355	0.0736498	0.1473	0.103368	877	tags=30%, list=5%, signal=28%	STXBP1/PCSK2/PCSK1
HALLMARK_MTORC1_SIGNALING	118	-0.381514	-1.3449	0.0344388	0.172194	0.145005	4540	tags=35%, list=28%, signal=25%	PSMG1/ATP2A2/HPRT1/CDC25A/ADIPOR2/GMPS/PPA1/ACACA/IFRD1/GCLC/SSR1/ENO1/ADD3/RPN1/CACYBP/IFI30/PPP1R15A/MCM4/ACTR3/SC5D/QDPR/GSK3B/PGM1/G6PD/SLC2A1/NAMPT/AURKA/LGMN/EPRS1/FADS2/CTSC/CD9/PSMD14/UNG/TCEA1/HSPE1/ACTR2/IDI1/GLA/SORD/PGK1
HALLMARK_APICAL_SURFACE	10	-0.611981	-1.35644	0.13253	0.198795	0.139505	2121	tags=70%, list=13%, signal=61%	ADIPOR2/SRPX/AKAP7/ADAM10/MDGA1/CROCC/FLOT2
HALLMARK_HYPOXIA	69	-0.441427	-1.45222	0.0399449	0.199725	0.168189	1970	tags=16%, list=12%, signal=14%	PGM1/SLC2A1/XPNPEP1/BCAN/GRHPR/PLIN2/ALDOC/NCAN/PLAC8/PGK1/TGFBI

## Sheet: Site II Day 3
Gene set	setSize	enrichmentScore	NES	pvalue	p.adjust	qvalues	rank	leading_edge	core_enrichment
GO_GABA_ERGIC_SYNAPSE	24	-0.652586	-1.74022	0.00339056	0.00768659	0.00134852	1216	tags=29%, list=8%, signal=27%	PTPRO/NLGN4Y/MDGA1/ACAN/CTBP2/NLGN2/NLGN4X
GO_INHIBITORY_SYNAPSE	7	-0.832977	-1.68707	0.00384329	0.00768659	0.00134852	1148	tags=71%, list=7%, signal=66%	SLC32A1/NLGN4Y/GLRA1/NLGN2/NLGN4X
GO_REGULATION_OF_NEUROTRANSMITTER_LEVELS	123	-0.442554	-1.58508	0.00211314	0.00768659	0.00134852	3402	tags=30%, list=21%, signal=24%	ITGB3/SLC6A5/PPT1/RAB3GAP1/RGN/GLUL/BHMT/LIN7C/P2RX4/CYP1B1/DAGLB/NAAA/RAB5A/SLC32A1/DDAH1/GSK3B/CHDH/SLC5A7/SYNGR3/TRIM9/ACP5/AGTR2/PCLO/ENPP6/NLGN1/SNAPIN/BCHE/CHRNB3/DNAJC5/MOXD1/SNAP47/CTBP2/ACHE/GLA/RAC1/LRRK2/SDSL
GO_GLUTAMATERGIC_SYNAPSE	144	-0.400028	-1.46209	0.0098151	0.0147226	0.00258292	2817	tags=33%, list=18%, signal=27%	EPS8/ARF6/FXR1/SPTBN1/PHB2/VPS35/VPS18/PPP3CA/ITGB3/ARHGAP44/AKAP9/YWHAZ/LIN7C/HRAS/PLCG1/PRKAR2B/MYH10/PACSIN2/TANC2/EIF4A3/PRKCI/KCNA1/FZD4/PLG/NEDD4/GSK3B/ITSN1/ITGB1/RAB8A/NLGN1/ADAM10/CTTNBP2/PAK2/DNM1/PTPRO/NLGN4Y/BCAN/ACAN/SNAP47/CTBP2/FLOT2/CBLN2/TNR/PTPRS/RAC1/LRRK2/NLGN4X
GO_SYNAPSE	456	-0.310584	-1.25233	0.0327698	0.0393238	0.00689891	4550	tags=33%, list=28%, signal=24%	RPS6KB1/NCSTN/PPM1H/PICK1/NPAS4/ATP2A2/USP46/FGA/SH3GL3/SEC22B/ADGRB3/FLNA/RAB15/SPHK1/TSPOAP1/VAMP7/VTI1B/ARHGAP39/PDZRN3/SOS1/RAB11B/SLC17A6/PTK2/SLC6A1/DGKI/DARS1/CASK/MACO1/EPS8/ARF6/DOC2B/FXR1/SPTBN1/PHB2/SHANK2/NEURL1/NDE1/CTTN/VPS35/EPHA1/VPS18/LRP6/PPP3CA/CNTN5/ITGB3/ARHGAP44/ADD3/AAK1/SLC6A5/AKAP9/YWHAZ/PPT1/RAB3GAP1/GABRB1/GLUL/MIB1/KPTN/CAPRIN1/C1QL1/MTMR2/NOVA1/APH1A/DNMBP/STX12/LIN7C…
KEGG_PATHWAYS_IN_CANCER	116	-0.372487	-1.31907	0.0589777	0.0589777		3691	tags=34%, list=23%, signal=26%	FZD7/CASP9/EP300/PIAS1/MET/PPARD/RASSF1/CASP3/TFG/TRAF3/GRB2/EGLN1/HRAS/PLCG1/STAT5B/PIK3CA/NFKBIA/FGF13/RALBP1/MAP2K1/FZD4/FGFR1/TRAF5/PML/ELOC/GSK3B/ITGB1/SLC2A1/FADD/RARB/IGF1R/LAMC1/CUL2/ITGA6/DVL3/CTBP2/XIAP/BIRC3/RAC1
KEGG_WNT_SIGNALING_PATHWAY	52	-0.483073	-1.48708	0.0197695	0.118617	0.10405	3691	tags=37%, list=23%, signal=28%	FZD7/EP300/LRP6/PPP3CA/PPP2R5D/PPARD/CSNK1A1/CACYBP/NLK/PPP2CA/FZD4/GSK3B/VANGL1/CCND2/WIF1/LRP5/DVL3/CTBP2/RAC1
KEGG_DRUG_METABOLISM_CYTOCHROME_P450	21	0.567234	1.63051	0.0251992	0.125996	0.106102	2128	tags=38%, list=13%, signal=33%	CYP3A4/GSTT1/GSTP1/CYP1A2/FMO5/GSTM3/GSTZ1/MGST2
KEGG_ABC_TRANSPORTERS	19	-0.571338	-1.48294	0.0522876	0.130719	0.110079	4152	tags=63%, list=26%, signal=47%	ABCB7/ABCG8/ABCD3/ABCD2/ABCB11/ABCA5/ABCG5/ABCD4/ABCC5/ABCA3/ABCG1/ABCC4
GO_EXCITATORY_SYNAPSE	14	-0.552098	-1.32229	0.145833	0.145833	0.0255848	1471	tags=21%, list=9%, signal=19%	NLGN1/NLGN4Y/NLGN4X
GO_TRANSPORT_VESICLE	147	-0.384751	-1.40862	0.0146436	0.175723	0.161851	5175	tags=45%, list=32%, signal=31%	KDELR2/HCK/COPE/KIF1A/FGFRL1/RASSF9/BCL2L1/RAB11A/BLOC1S6/CCDC88A/RAB13/SLC9B2/BLOC1S5/TMED7/NCSTN/PICK1/BET1/SEC22B/RAB15/SCAP/VAMP7/VTI1B/RAB11B/SLC17A6/DGKI/ANKRD27/MCFD2/GOLGA5/STX17/SEC31A/PPT1/TMEM187/MTMR2/APH1A/SAR1B/STX12/IGF2R/ATP6V0D1/PICALM/RAB5A/SLC32A1/SORT1/SEC24A/CUZD1/SYNGR3/TRIM9/RAB8A/ADAM10/VPS45/SYTL5/GOSR2/CTTNBP2/DNM1/FURIN/SNAPIN/ERP29/DNAJC5/PCSK2/ROGDI/LAMP5/PCSK1/SNAP47…
KEGG_FOCAL_ADHESION	84	-0.431847	-1.47279	0.014642	0.175723	0.161851	4182	tags=39%, list=26%, signal=29%	PIK3R1/FLNA/SOS1/FN1/PTK2/PIK3CB/TLN1/ITGA7/MET/ITGB3/MYL9/PPP1CB/GRB2/HRAS/DOCK1/PIK3CA/MAP2K1/PARVB/GSK3B/ITGB1/CCND2/IGF1R/LAMC1/PAK2/THBS2/THBS1/ITGA6/TNXB/XIAP/BIRC3/TNR/RAC1/TNC
Hallmark	setSize	enrichmentScore	NES	pvalue	p.adjust	qvalues	rank	leading_edge	core_enrichment
HALLMARK_CHOLESTEROL_HOMEOSTASIS	27	-0.630125	-1.84524	0.00221055	0.0132633	0.0116345	2420	tags=37%, list=15%, signal=32%	CD9/FADS2/FASN/MVD/PLSCR1/ACTG1/LGMN/LPL/IDI1/ALDOC
HALLMARK_PROTEIN_SECRETION	60	-0.449472	-1.49612	0.0254387	0.127194	0.10711	3488	tags=40%, list=22%, signal=31%	STX16/BNIP3/RAB9A/SEC31A/STAM/PPT1/VAMP7/M6PR/GOSR2/SOD1/GALC/CD63/CTSC/STX12/ARFIP1/ARFGEF1/COG2/IGF2R/VPS45/CLTC/ADAM10/RAB22A/GLA/ATP6V1H

## Sheet: Site III Day 3
Gene set	setSize	enrichmentScore	NES	pvalue	p.adjust	qvalues	rank	leading_edge	core_enrichment
GO_PROTEIN_FOLDING	113	-0.4537	-1.82075	7.52e-05	0.0018048	0.00166231	4679	tags=50%, list=29%, signal=36%	HSPA8/PRKCSH/RP2/PSMC1/PPIL6/DNAJC1/SGTB/FKBP1A/DNAJC10/P4HB/TBCE/CSNK2A1/DNAJC2/ENGASE/SPHK1/PPIB/DNAJA1/SIL1/DNAJC3/MPDU1/PDIA3/RUVBL2/HSPD1/CCT3/GNAT2/BAG4/TBCA/CCT7/ERP29/NGLY1/CCT2/CCT4/ERO1B/SACS/RAD23B/HSP90B1/PPID/TOR1B/DNAJB11/CANX/PDIA4/CCT8/HSPA9/VCP/ATF6/TCP1/DNAJA2/TBCD/DNAJC5/NFYC/CCT5/PPIA/PDIA6/HSPBP1/DNAJB5/HSPA5/PDCL3
KEGG_AMINOACYL_TRNA_BIOSYNTHESIS	30	-0.626968	-1.92438	0.00052009	0.00624108	0.00574836	4140	tags=70%, list=26%, signal=52%	RARS1/MARS1/FARSA/KARS1/EARS2/QARS1/TARS1/CARS1/WARS1/SARS1/FARS2/HARS1/GARS1/NARS2/YARS1/VARS1/IARS1/FARSB/DARS1/NARS1/EPRS1
KEGG_ABC_TRANSPORTERS	19	-0.609429	-1.72048	0.00918874	0.0459437	0.0386894	1874	tags=37%, list=12%, signal=33%	ABCD2/ABCC4/ABCA3/ABCB1/ABCC1/ABCA8/ABCA5
GO_GABA_ERGIC_SYNAPSE	24	-0.516749	-1.52492	0.0253711	0.0761132	0.0400596	1760	tags=42%, list=11%, signal=37%	ADRA1A/DAG1/PHB2/CNTN5/SLC6A1/CTBP2/MDGA1/NLGN2/ACAN/NLGN4X
GO_SYNAPSE	456	-0.256541	-1.20628	0.0243066	0.0761132	0.0400596	3167	tags=23%, list=20%, signal=19%	CTNNA2/SEPTIN11/ARL8B/PI4K2A/NAAA/MPDZ/BIN1/CHRNA9/PPT1/LZTS3/SLC4A7/CNTNAP1/CADM1/ARHGAP44/ROGDI/RHEB/SLC9A6/ABHD17B/ADRA1A/GOT1/DAG1/SCAMP1/ANK2/MYO5A/SLC1A1/RPL22/DNAJC6/SPOCK1/SDK1/GLRA3/TANC2/FLOT2/USP14/BLVRB/DOC2B/SNAP29/C1QB/ARF6/USP46/CBLN2/PHB2/ADGRL3/CNTN5/LIN7C/CANX/EIF4E/KPTN/VCP/CNN3/GLRA1/RAB21/SLC6A1/PICK1/RNF40/EXOC3/NOS1/PPFIA2/FGA/YWHAE/NEDD4/DNM1/MYO7A/ATP6V0D1/CTBP2/SLC17A5/Z…
GO_GLUTAMATERGIC_SYNAPSE	144	-0.319991	-1.32329	0.0426042	0.0852083	0.0448465	1936	tags=24%, list=12%, signal=21%	ABHD17B/ADRA1A/DAG1/MYO5A/RPL22/TANC2/FLOT2/ARF6/USP46/CBLN2/PHB2/ADGRL3/LIN7C/CANX/EIF4E/VCP/PPFIA2/YWHAE/NEDD4/DNM1/CTBP2/RAC1/CHMP2B/NLGN1/GSK3B/ADAM10/ITGB3/EIF4A3/ACAN/TNR/PRRT1/CBLN1/PTPRS/NLGN4X
GO_INHIBITORY_SYNAPSE	7	-0.666956	-1.46241	0.0721868	0.10828	0.0569896	1582	tags=43%, list=10%, signal=39%	GLRA1/NLGN2/NLGN4X
GO_EXCITATORY_SYNAPSE	14	-0.514229	-1.33851	0.14	0.147059	0.0773994	879	tags=21%, list=5%, signal=20%	NLGN1/CBLN1/NLGN4X
GO_REGULATION_OF_NEUROTRANSMITTER_LEVELS	123	-0.293624	-1.19074	0.147059	0.147059	0.0773994	3414	tags=28%, list=21%, signal=22%	DGKI/PKD2/AGXT/NAAA/CAV1/PPT1/MAOB/LRTOMT/ADRA1A/AGTR2/SHMT2/SLC1A1/RORA/POR/DOC2B/SNAP29/LIN7C/SLC6A1/NOS1/PPFIA2/CTBP2/P2RX4/DNAJC5/SLC7A2/RAC1/NLGN1/GSK3B/SNAPIN/BCHE/ITGB3/CHRNB3/GLA/MOXD1/SDSL
Hallmark	setSize	enrichmentScore	NES	pvalue	p.adjust	qvalues	rank	leading_edge	core_enrichment
HALLMARK_UNFOLDED_PROTEIN_RESPONSE	69	-0.447978	-1.52988	0.00735957	0.0367978	0.0309877	2770	tags=26%, list=17%, signal=22%	NOLC1/EIF4G1/SEC31A/CEBPG/IMP3/CNOT6/ATP6V0D1/EEF2/ATF6/GOSR2/NFYB/EIF4A3/HSPA5/EIF4A2/POP4/NHP2/PDIA5/TTC37
HALLMARK_ANGIOGENESIS	10	-0.718028	-1.63361	0.0149313	0.0895879	0.0785859	1591	tags=50%, list=10%, signal=45%	CCND2/LPL/POSTN/FGFR1/VCAN
HALLMARK_COAGULATION	41	-0.498289	-1.55145	0.0215078	0.107539	0.090559	2234	tags=34%, list=14%, signal=29%	GDA/PREP/C3/MSRB2/CD9/F13B/LRP1/ITGB3/BMP1/FBN1/LGMN/THBS1/RAC1/HPN
HALLMARK_APICAL_SURFACE	10	-0.653682	-1.51099	0.0502901	0.15087	0.15087	1353	tags=50%, list=8%, signal=46%	AKAP7/ADIPOR2/SRPX/MDGA1/ADAM10

## Sheet: Site IV Day 3
Gene set	setSize	enrichmentScore	NES	pvalue	p.adjust	qvalues	rank	leading_edge	core_enrichment
GO_PROTEIN_FOLDING	113	-0.4537	-1.80647	5.66858e-05	0.00136046	0.00125305	4679	tags=50%, list=29%, signal=36%	HSPA8/PRKCSH/RP2/PSMC1/PPIL6/DNAJC1/SGTB/FKBP1A/DNAJC10/P4HB/TBCE/CSNK2A1/DNAJC2/ENGASE/SPHK1/PPIB/DNAJA1/SIL1/DNAJC3/MPDU1/PDIA3/RUVBL2/HSPD1/CCT3/GNAT2/BAG4/TBCA/CCT7/ERP29/NGLY1/CCT2/CCT4/ERO1B/SACS/RAD23B/HSP90B1/PPID/TOR1B/DNAJB11/CANX/PDIA4/CCT8/HSPA9/VCP/ATF6/TCP1/DNAJA2/TBCD/DNAJC5/NFYC/CCT5/PPIA/PDIA6/HSPBP1/DNAJB5/HSPA5/PDCL3
KEGG_AMINOACYL_TRNA_BIOSYNTHESIS	30	-0.626968	-1.92667	0.000641461	0.00769753	0.00708983	4140	tags=70%, list=26%, signal=52%	RARS1/MARS1/FARSA/KARS1/EARS2/QARS1/TARS1/CARS1/WARS1/SARS1/FARS2/HARS1/GARS1/NARS2/YARS1/VARS1/IARS1/FARSB/DARS1/NARS1/EPRS1
KEGG_ABC_TRANSPORTERS	19	-0.609429	-1.6848	0.00827935	0.0413967	0.0348604	1874	tags=37%, list=12%, signal=33%	ABCD2/ABCC4/ABCA3/ABCB1/ABCC1/ABCA8/ABCA5
GO_GABA_ERGIC_SYNAPSE	24	-0.516749	-1.51357	0.0485686	0.104619	0.0734168	1760	tags=42%, list=11%, signal=37%	ADRA1A/DAG1/PHB2/CNTN5/SLC6A1/CTBP2/MDGA1/NLGN2/ACAN/NLGN4X
GO_GLUTAMATERGIC_SYNAPSE	144	-0.319991	-1.32395	0.0523094	0.104619	0.0734168	1936	tags=24%, list=12%, signal=21%	ABHD17B/ADRA1A/DAG1/MYO5A/RPL22/TANC2/FLOT2/ARF6/USP46/CBLN2/PHB2/ADGRL3/LIN7C/CANX/EIF4E/VCP/PPFIA2/YWHAE/NEDD4/DNM1/CTBP2/RAC1/CHMP2B/NLGN1/GSK3B/ADAM10/ITGB3/EIF4A3/ACAN/TNR/PRRT1/CBLN1/PTPRS/NLGN4X
GO_SYNAPSE	456	-0.256541	-1.20111	0.0285789	0.104619	0.0734168	3167	tags=23%, list=20%, signal=19%	CTNNA2/SEPTIN11/ARL8B/PI4K2A/NAAA/MPDZ/BIN1/CHRNA9/PPT1/LZTS3/SLC4A7/CNTNAP1/CADM1/ARHGAP44/ROGDI/RHEB/SLC9A6/ABHD17B/ADRA1A/GOT1/DAG1/SCAMP1/ANK2/MYO5A/SLC1A1/RPL22/DNAJC6/SPOCK1/SDK1/GLRA3/TANC2/FLOT2/USP14/BLVRB/DOC2B/SNAP29/C1QB/ARF6/USP46/CBLN2/PHB2/ADGRL3/CNTN5/LIN7C/CANX/EIF4E/KPTN/VCP/CNN3/GLRA1/RAB21/SLC6A1/PICK1/RNF40/EXOC3/NOS1/PPFIA2/FGA/YWHAE/NEDD4/DNM1/MYO7A/ATP6V0D1/CTBP2/SLC17A5/Z…
GO_INHIBITORY_SYNAPSE	7	-0.666956	-1.40954	0.12115	0.162759	0.114217	1582	tags=43%, list=10%, signal=39%	GLRA1/NLGN2/NLGN4X
GO_REGULATION_OF_NEUROTRANSMITTER_LEVELS	123	-0.293624	-1.18829	0.135632	0.162759	0.114217	3414	tags=28%, list=21%, signal=22%	DGKI/PKD2/AGXT/NAAA/CAV1/PPT1/MAOB/LRTOMT/ADRA1A/AGTR2/SHMT2/SLC1A1/RORA/POR/DOC2B/SNAP29/LIN7C/SLC6A1/NOS1/PPFIA2/CTBP2/P2RX4/DNAJC5/SLC7A2/RAC1/NLGN1/GSK3B/SNAPIN/BCHE/ITGB3/CHRNB3/GLA/MOXD1/SDSL
GO_EXCITATORY_SYNAPSE	14	-0.514229	-1.30521	0.165644	0.165644	0.116242	879	tags=21%, list=5%, signal=20%	NLGN1/CBLN1/NLGN4X
Hallmark	setSize	enrichmentScore	NES	pvalue	p.adjust	qvalues	rank	leading_edge	core_enrichment
HALLMARK_MTORC1_SIGNALING	118	-0.489442	-1.97717	2.8811e-06	2.8811e-05	2.42619e-05	3311	tags=42%, list=21%, signal=34%	CACYBP/P4HA1/PSME3/PSMG1/SLC2A1/XBP1/RPN1/NFIL3/AURKA/HSPD1/PDAP1/GOT1/HPRT1/PPA1/PSMD13/SHMT2/WARS1/ASNS/EIF2S2/GCLC/HSP90B1/ACLY/FADS2/HSPA4/G6PD/SSR1/CANX/STIP1/CTSC/HSPA9/PGK1/IFRD1/DHCR7/SEC11A/NFYC/HK2/ABCF2/LGMN/GSK3B/UNG/SCD/PPIA/TBK1/IFI30/SQSTM1/HSPA5/EPRS1/IDI1/GLA/ADIPOR2
HALLMARK_UNFOLDED_PROTEIN_RESPONSE	69	-0.539031	-1.97245	2.32826e-05	0.000116413	4.90159e-05	3127	tags=48%, list=19%, signal=39%	DKC1/XBP1/TTC37/TUBB2A/TARS1/GOSR2/EIF4G1/ASNS/HSP90B1/SRPRB/CNOT6/SSR1/IMP3/NOLC1/EIF4E/HSPA9/EXOSC4/ATF6/ATP6V0D1/XPOT/SEC11A/EIF2AK3/CEBPG/POP4/SEC31A/IARS1/HYOU1/PDIA6/EEF2/HSPA5/EIF4A3/NHP2/EIF4A2
HALLMARK_MYC_TARGETS_V1	148	-0.415942	-1.73883	9.79029e-05	0.000587418	0.000515279	4308	tags=41%, list=27%, signal=30%	C1QBP/KPNB1/PRPF31/PCNA/BUB3/PSMB2/SET/SF3A1/MCM5/SNRPG/SYNCRIP/KARS1/MCM4/PWP1/HNRNPA3/SNRPB2/RUVBL2/PSMB3/RSL1D1/GSPT1/PA2G4/HSPD1/CCT3/DDX18/HPRT1/HNRNPU/SMARCC1/CCT7/RPL22/RANBP1/CCT2/CCT4/EIF4G2/EIF2S2/UBE2E1/RAD23B/COX5A/PHB2/NOLC1/CANX/EIF4E/MRPS18B/EIF3J/PGK1/TCP1/IFRD1/MCM6/YWHAE/XPOT/CCT5/IARS1/CLNS1A/ABCE1/PPIA/MCM7/SF3B3/CDC20/TARDBP/RNPS1/EPRS1/NHP2
HALLMARK_PROTEIN_SECRETION	60	-0.477091	-1.69776	0.00309104	0.00772761	0.00325373	3638	tags=43%, list=23%, signal=34%	GBF1/RAB2A/TMED2/PPT1/IGF2R/GALC/AP1G1/RAB22A/GOSR2/SCAMP1/COPE/BET1/ATP6V1H/TSG101/COG2/DOP1A/CTSC/RAB9A/DST/CD63/SEC31A/STX12/VPS45/ADAM10/CLTC/GLA
HALLMARK_HYPOXIA	69	-0.379826	-1.38988	0.040337	0.0672283	0.0283067	3276	tags=32%, list=20%, signal=25%	P4HA1/PRDX5/CAV1/SLC2A1/JMJD6/NFIL3/GCNT2/GRHPR/RORA/NEDD4L/PLAC8/SLC25A1/PGK1/PIM1/HK2/RRAGD/CASP6/PLIN2/HSPA5/ALDOC/FOS/TGFBI
HALLMARK_WNT_BETA_CATENIN_SIGNALING	19	0.56176	1.53965	0.0285716	0.142858	0.120301	2872	tags=37%, list=18%, signal=30%	NOTCH1/DLL1/NOTCH4/NCOR2/SKP2/HDAC11/KAT2A
HALLMARK_ANGIOGENESIS	10	-0.689006	-1.62305	0.0263549	0.158129	0.13871	453	tags=40%, list=3%, signal=39%	LRPAP1/LPL/VCAN/POSTN
HALLMARK_E2F_TARGETS	103	-0.322786	-1.28041	0.0652174	0.195652	0.171625	4500	tags=37%, list=28%, signal=27%	GINS4/CCP110/POLD3/PDS5B/PCNA/WEE1/MCM5/HELLS/PLK1/LYAR/SYNCRIP/MCM4/HMGB3/SLBP/PAICS/GSPT1/PA2G4/ATAD2/AURKA/BUB1B/RANBP1/RAD21/PHF5A/PSMC3IP/EED/NCAPD2/MRE11/NUP107/TIMELESS/NOLC1/DNMT1/MCM6/CSE1L/CHEK2/EXOSC8/UNG/MCM7/CDC20
HALLMARK_CHOLESTEROL_HOMEOSTASIS	27	-0.514965	-1.54958	0.0338592	0.203155	0.178206	1360	tags=33%, list=8%, signal=31%	DHCR7/MVD/PLSCR1/LGMN/SCD/LPL/ALDOC/IDI1/FASN
HALLMARK_PI3K_AKT_MTOR_SIGNALING	47	-0.397328	-1.36833	0.0640177	0.213392	0.179699	2143	tags=26%, list=13%, signal=22%	HSP90B1/RIPK1/EIF4E/ECSIT/PIKFYVE/IRAK4/RAC1/GSK3B/DUSP3/TBK1/SQSTM1/CLTC

## Sheet: Site V Day 3
Gene set	setSize	enrichmentScore	NES	pvalue	p.adjust	qvalues	rank	leading_edge	core_enrichment
GO_PROTEIN_FOLDING	113	-0.4537	-1.79315	0.000115033	0.0027608	0.00266393	4679	tags=50%, list=29%, signal=36%	HSPA8/PRKCSH/RP2/PSMC1/PPIL6/DNAJC1/SGTB/FKBP1A/DNAJC10/P4HB/TBCE/CSNK2A1/DNAJC2/ENGASE/SPHK1/PPIB/DNAJA1/SIL1/DNAJC3/MPDU1/PDIA3/RUVBL2/HSPD1/CCT3/GNAT2/BAG4/TBCA/CCT7/ERP29/NGLY1/CCT2/CCT4/ERO1B/SACS/RAD23B/HSP90B1/PPID/TOR1B/DNAJB11/CANX/PDIA4/CCT8/HSPA9/VCP/ATF6/TCP1/DNAJA2/TBCD/DNAJC5/NFYC/CCT5/PPIA/PDIA6/HSPBP1/DNAJB5/HSPA5/PDCL3
KEGG_AMINOACYL_TRNA_BIOSYNTHESIS	30	-0.626968	-1.93003	0.000522275	0.0062673	0.0060474	4140	tags=70%, list=26%, signal=52%	RARS1/MARS1/FARSA/KARS1/EARS2/QARS1/TARS1/CARS1/WARS1/SARS1/FARS2/HARS1/GARS1/NARS2/YARS1/VARS1/IARS1/FARSB/DARS1/NARS1/EPRS1
KEGG_ABC_TRANSPORTERS	19	-0.609429	-1.69506	0.0147422	0.073711	0.0620724	1874	tags=37%, list=12%, signal=33%	ABCD2/ABCC4/ABCA3/ABCB1/ABCC1/ABCA8/ABCA5
GO_GABA_ERGIC_SYNAPSE	24	-0.516749	-1.47162	0.038955	0.0874598	0.0460315	1760	tags=42%, list=11%, signal=37%	ADRA1A/DAG1/PHB2/CNTN5/SLC6A1/CTBP2/MDGA1/NLGN2/ACAN/NLGN4X
GO_GLUTAMATERGIC_SYNAPSE	144	-0.319991	-1.31545	0.0391118	0.0874598	0.0460315	1936	tags=24%, list=12%, signal=21%	ABHD17B/ADRA1A/DAG1/MYO5A/RPL22/TANC2/FLOT2/ARF6/USP46/CBLN2/PHB2/ADGRL3/LIN7C/CANX/EIF4E/VCP/PPFIA2/YWHAE/NEDD4/DNM1/CTBP2/RAC1/CHMP2B/NLGN1/GSK3B/ADAM10/ITGB3/EIF4A3/ACAN/TNR/PRRT1/CBLN1/PTPRS/NLGN4X
GO_SYNAPSE	456	-0.256541	-1.19698	0.0437299	0.0874598	0.0460315	3167	tags=23%, list=20%, signal=19%	CTNNA2/SEPTIN11/ARL8B/PI4K2A/NAAA/MPDZ/BIN1/CHRNA9/PPT1/LZTS3/SLC4A7/CNTNAP1/CADM1/ARHGAP44/ROGDI/RHEB/SLC9A6/ABHD17B/ADRA1A/GOT1/DAG1/SCAMP1/ANK2/MYO5A/SLC1A1/RPL22/DNAJC6/SPOCK1/SDK1/GLRA3/TANC2/FLOT2/USP14/BLVRB/DOC2B/SNAP29/C1QB/ARF6/USP46/CBLN2/PHB2/ADGRL3/CNTN5/LIN7C/CANX/EIF4E/KPTN/VCP/CNN3/GLRA1/RAB21/SLC6A1/PICK1/RNF40/EXOC3/NOS1/PPFIA2/FGA/YWHAE/NEDD4/DNM1/MYO7A/ATP6V0D1/CTBP2/SLC17A5/Z…
GO_INHIBITORY_SYNAPSE	7	-0.666956	-1.38161	0.10352	0.15528	0.0817261	1582	tags=43%, list=10%, signal=39%	GLRA1/NLGN2/NLGN4X
GO_REGULATION_OF_NEUROTRANSMITTER_LEVELS	123	-0.293624	-1.17968	0.134571	0.161485	0.0849921	3414	tags=28%, list=21%, signal=22%	DGKI/PKD2/AGXT/NAAA/CAV1/PPT1/MAOB/LRTOMT/ADRA1A/AGTR2/SHMT2/SLC1A1/RORA/POR/DOC2B/SNAP29/LIN7C/SLC6A1/NOS1/PPFIA2/CTBP2/P2RX4/DNAJC5/SLC7A2/RAC1/NLGN1/GSK3B/SNAPIN/BCHE/ITGB3/CHRNB3/GLA/MOXD1/SDSL
GO_EXCITATORY_SYNAPSE	14	-0.514229	-1.29866	0.172414	0.172414	0.0907441	879	tags=21%, list=5%, signal=20%	NLGN1/CBLN1/NLGN4X
Hallmark	setSize	enrichmentScore	NES	pvalue	p.adjust	qvalues	rank	leading_edge	core_enrichment
HALLMARK_MTORC1_SIGNALING	118	-0.568403	-2.32114	4.3119e-10	4.3119e-09	4.08496e-09	2886	tags=46%, list=18%, signal=38%	CFP/TOMM40/WARS1/PPP1R15A/AURKA/XBP1/IMMT/PSMD13/TCEA1/CTH/HMGCR/HSPD1/PDAP1/VLDLR/EEF1E1/NFIL3/PSME3/SEC11A/HSPE1/CTSC/HMGCS1/HSP90B1/DHCR7/HSPA9/HSPA4/GLA/EIF2S2/MCM4/FKBP2/UBE2D3/SLC6A6/IFRD1/NFYC/CANX/HK2/STIP1/IFI30/PPIA/FADS2/ACLY/SCD/PGK1/G6PD/ABCF2/ASNS/TBK1/LGMN/SQSTM1/IDI1/HPRT1/HSPA5/EPRS1/ADIPOR2/SORD
HALLMARK_INTERFERON_RESPONSE	69	0.605144	2.0451	4.96772e-06	2.48386e-05	2.09167e-05	1917	tags=38%, list=12%, signal=33%	IFI44/CASP7/RNF213/PARP12/RIPK2/HELZ2/SAMD9/SAMHD1/PLA2G4A/TDRD7/IFI44L/DDX58/CASP3/SAMD9L/PARP9/ZNFX1/GBP2/TRIM25/C1S/VCAM1/GBP6/MOV10/LGALS3BP/CD40/CMTR1/IFIH1
HALLMARK_MYC_TARGETS_V2	42	-0.592249	-2.00103	0.000184457	0.00110674	0.000582497	3676	tags=64%, list=23%, signal=50%	WDR43/WDR74/NOP2/NDUFAF4/MRTO4/NOP16/PPAN/PPRC1/NOC4L/MYC/PHB/GRWD1/MCM5/PA2G4/HSPD1/UTP20/HSPE1/DDX18/FARSA/MCM4/PRMT3/IMP4/HK2/PES1/NOLC1/IPO4/SORD
HALLMARK_UNFOLDED_PROTEIN_RESPONSE	69	-0.482385	-1.78199	0.000499155	0.00249578	0.00105085	2088	tags=38%, list=13%, signal=33%	TUBB2A/CNOT6/PDIA6/TARS1/DKC1/SEC11A/HSP90B1/YWHAZ/HSPA9/IMP3/DNAJC3/EEF2/EIF4E/SEC31A/ATF6/CEBPG/EXOSC4/NOLC1/IARS1/ASNS/HYOU1/HSPA5/TTC37/POP4/EIF4A3/EIF4A2
HALLMARK_E2F_TARGETS	103	-0.408225	-1.6154	0.00169046	0.00504242	0.00265391	4364	tags=43%, list=27%, signal=31%	H2AZ1/NAP1L1/EZH2/CCP110/GINS4/NUP205/PCNA/GSPT1/HMGB3/EED/PRKDC/RACGAP1/PSMC3IP/SRSF2/WEE1/NCAPD2/MYC/RAD21/POLD3/CHEK2/AURKA/PDS5B/EXOSC8/SLBP/MCM5/PA2G4/NUP107/BUB1B/ORC6/LYAR/MRE11/DNMT1/HELLS/MCM4/CTPS1/POLE/PAICS/RANBP1/NOLC1/CNOT9/TIMELESS/MCM6/CSE1L/MCM7
HALLMARK_MYC_TARGETS_V1	148	-0.359681	-1.51217	0.00252121	0.00504242	0.00265391	4364	tags=45%, list=27%, signal=33%	H2AZ1/NAP1L1/SF3A1/HDAC2/EIF3B/HNRNPA1/PSMA4/SSBP1/SET/PCNA/UBE2L3/GSPT1/C1QBP/NHP2/POLE3/PSMD7/SSB/KPNB1/PPM1G/CCT3/PSMB3/PSMD3/NOP16/SRSF2/MYC/SMARCC1/SNRPB2/PHB/MCM5/SNRPG/PA2G4/RAD23B/HSPD1/SF3B3/TOMM70/UBE2E1/HSPE1/DDX18/RUVBL2/CCT2/EIF2S2/MCM4/PHB2/HNRNPA3/CTPS1/TCP1/EIF3J/EIF4E/EIF4G2/IFRD1/CANX/CCT4/CCT5/CCT7/PPIA/RNPS1/RANBP1/NOLC1/ABCE1/IARS1/PGK1/CLNS1A/MCM6/HPRT1/MCM7/EPRS1
HALLMARK_HYPOXIA	69	-0.435325	-1.60814	0.00346958	0.00867396	0.00365219	2960	tags=35%, list=18%, signal=28%	SLC25A1/TPBG/ATP7A/PPP1R15A/JUN/NEDD4L/RORA/GAA/GRHPR/VLDLR/NFIL3/RRAGD/SLC6A6/HK2/PLIN2/PRDX5/SRPX/PGK1/PIM1/HSPA5/FOS/NCAN/BCAN/TGFBI
HALLMARK_GLYCOLYSIS	76	-0.428118	-1.58019	0.00344005	0.0206403	0.0181055	2849	tags=25%, list=18%, signal=21%	COPB2/TPBG/B3GAT3/AURKA/RARS1/CTH/GLCE/COG2/VLDLR/RRAGD/HK2/PPIA/GFUS/PGK1/G6PD/HSPA5/LCT/VCAN/TGFBI
HALLMARK_PROTEIN_SECRETION	60	-0.418555	-1.50848	0.0151339	0.0252232	0.0106203	4538	tags=52%, list=28%, signal=37%	SNX2/GOSR2/PPT1/TMX1/DST/RAB14/COPE/SEC22B/YKT6/STX16/DOP1A/M6PR/COPB2/ATP7A/VPS45/ATP6V1H/RAB22A/COG2/GALC/RAB9A/STAM/SCAMP1/VAMP7/CTSC/TSG101/GLA/BET1/SEC31A/IGF2R/CD63/STX12
HALLMARK_CHOLESTEROL_HOMEOSTASIS	27	-0.441169	-1.37126	0.0727273	0.150838	0.132314	2321	tags=44%, list=14%, signal=38%	STX5/HMGCR/NFIL3/HMGCS1/DHCR7/FADS2/MVD/SCD/LGMN/IDI1/LPL/FASN
HALLMARK_XENOBIOTIC_METABOLISM	90	0.374432	1.31355	0.075419	0.150838	0.132314	2770	tags=30%, list=17%, signal=25%	LONP1/DCXR/CYP1A1/CYP2E1/FBP1/ALDH9A1/PTS/RBP4/CYP2J2/TYR/GSR/GCNT2/AQP9/ACOX1/NINJ1/CYP1A2/MAOA/MCCC2/GCKR/HSD11B1/SPINT2/CSAD/MTHFD1/CDO1/CYP4F2/ETFDH/CASP6

## Sheet: Site I Day 14
Gene set	setSize	enrichmentScore	NES	pvalue	p.adjust	qvalues	rank	leading_edge	core_enrichment
KEGG_APOPTOSIS	32	-0.600158	-1.7413	0.00317101	0.00634202	0.0033379	1703	tags=47%, list=11%, signal=42%	CASP6/BAX/TRAF2/FADD/RELA/FASLG/XIAP/NFKBIA/CASP9/PPP3CA/RIPK1/CASP3/BIRC2/BIRC3/CASP7
GO_RIBOSOME	161	0.402368	1.66831	0.000364787	0.00875489	0.00767972	4993	tags=61%, list=33%, signal=41%	MRPS16/GCN1/MALSU1/MRPS18B/MRPS6/MRPL17/MRPL39/MRPL28/MRPS31/MCTS1/MRPS12/APOD/MRPL9/MRPL13/RPL34/RPS15/RPS9/RPL18/MRPS18A/RPL29/RPL28/MRPL19/RPL13/RPS20/RPS19/RPL30/RPL26L1/RPL15/RPL10A/MRPL16/RSL24D1/RPS25/RPL3/RPS3/EIF2D/RPL36/RPS13/RPL22/DHX9/RPL14/RPL35/MRPS25/RPS24/RPS18/MRPS34/RPS27A/RPL6/SF1/RPL7A/DAP3/RPL10/MRPL2/UBA52/RPS21/RPS3A/MRPL24/RPL5/MRPL23/NUFIP1/RPS2/RPS6/MRPL43/MRPS11/RPL8/MR…
KEGG_PATHWAYS_IN_CANCER	108	-0.378852	-1.36931	0.0377907	0.0377907		4294	tags=42%, list=29%, signal=30%	RBX1/CRKL/APPL1/AKT2/MAPK1/RXRA/ZBTB16/PIAS1/CCDC6/CTBP2/RASSF1/EGLN1/MTOR/BAX/COL4A6/PTEN/TRAF2/FGF13/SOS1/RARB/FADD/LAMB1/RELA/SMAD3/HSP90B1/FASLG/MAPK10/STAT3/RALBP1/COL4A1/FZD4/RARA/GSK3B/ITGB1/KRAS/XIAP/NFKBIA/CASP9/TGFBR1/FZD7/CASP3/TPR/BIRC2/STAT5A/BIRC3
KEGG_NOD_LIKE_RECEPTOR_SIGNALING_PATHWAY	18	-0.625417	-1.60817	0.00880637	0.0528382	0.0463493	2706	tags=44%, list=18%, signal=36%	RELA/HSP90B1/MAPK10/XIAP/MAP3K7/NFKBIA/BIRC2/BIRC3
GO_DEFENSE_RESPONSE_TO_VIRUS	84	-0.425549	-1.49308	0.014569	0.0582762	0.0460075	2753	tags=33%, list=18%, signal=27%	ATG7/RELA/SHFL/TRAF3IP1/PPM1B/GPAM/NCBP3/FLNA/CD207/ZMPSTE24/CD40/DNAJC3/IFIH1/POLR3D/STING1/BNIP3/TRIM56/MUL1/RSAD2/PARP9/SAMHD1/DDX58/IFI27/BIRC2/GBP3/GBP1/BIRC3/IFI44L
GO_INNATE_IMMUNE_RESPONSE	281	-0.342357	-1.40495	0.0102016	0.0582762	0.0460075	2929	tags=28%, list=20%, signal=23%	PSMF1/ESR1/FADD/CADM1/PLA2G1B/CAPZA1/HCK/CLEC6A/MUC4/RELA/MAPKAPK2/SHFL/CFP/HSP90B1/CYLD/PSMD10/CTSK/PSMD14/PPP1R14B/RTN4/EPG5/LGALS9/ADAMTS13/RPS6KB1/FYN/SRC/XRCC6/TICAM2/CTSL/LGALS3/KRAS/XIAP/PRKCE/MAP3K7/CD40/CNPY3/BTRC/VIM/C1S/NFKBIA/MUC17/IFIH1/POLR3D/OTUD4/PSMD13/CTSS/STING1/TRIM56/SIRT2/PARP14/KYNU/TRIM59/RIPK1/MUL1/MAP3K1/RSAD2/FBXO9/MALT1/MID2/VAMP7/CLEC4A/PARP9/SAMHD1/CLEC4D/DDX58/NFKBI…
GO_REGULATION_OF_CELLULAR_RESPONSE_TO_STRESS	284	-0.345633	-1.39664	0.00944337	0.11332	0.0994039	4512	tags=40%, list=30%, signal=28%	TIGAR/RGMA/PTTG1IP/NFE2L1/CGAS/NUP85/DNAJB9/PRKCD/PAWR/MAP2K7/BRCC3/HNRNPK/PTPN1/SH3RF1/NSD2/DDAH1/MAPK1/TMEM259/DNAJC7/NUP62/NUP58/TRIP12/UNC5CL/PDCD4/CRY1/NUP88/ANKRD6/MEAK7/HIPK3/ACTR2/QARS1/STK3/FXR1/WAS/HSPA8/MTOR/SH3RF3/BAX/SEC13/PTEN/TEX15/NUP107/TRAF2/MANF/SNAI2/BAG4/PPP4C/TMBIM6/NAMPT/FUT8/OPA1/ATG7/MAPKAPK2/NUP214/USP25/NUP205/SIRT6/CYLD/PSMD10/RANBP2/NUP43/ARMT1/OGG1/EDEM2/YWHAE/NCOR1/…	core_enrichment
GO_CANONICAL_WNT_SIGNALING_PATHWAY	126	-0.352021	-1.30491	0.0620384	0.124077	0.108839	3820	tags=31%, list=26%, signal=23%	ANKRD6/PSMB6/PPP1CA/PSMC3/STK3/LRP4/WLS/PTEN/SOSTDC1/SNAI2/LRRK1/PSMF1/SMAD3/TNKS/CYLD/PSMD10/PPM1B/PSMD14/INVS/SOX7/LRP5/RBMS3/FZD4/SRC/CSNK1D/GSK3B/XIAP/BTRC/ASPM/NPHP3/PSMD13/AMFR/FZD7/BIRC8/LGR4/NOTCH1/PTPRO/LRRK2/CAPRIN2	VCAN/POSTN/LPL
KEGG_NOTCH_SIGNALING_PATHWAY	24	-0.537885	-1.4813	0.0544218	0.124077	0.108839	1341	tags=17%, list=9%, signal=15%	DLL1/NOTCH2/NOTCH1/NOTCH3	MSRB2/CTSK/FBN1/LRP1/F2/FYN/PREP/CASP9/C1S/VWF/HPN/THBS1/CTSV
Hallmark	setSize	enrichmentScore	NES	pvalue	p.adjust	qvalues	rank	leading_edge	core_enrichment	GSN/AKT2/PGAM2/MAPRE3/KLF5/NOS1/PC/COL15A1/MYH8/PICK1/MYH7/CNN3/DMD/COL6A3/SCD/MRAS/MEF2A/PDLIM7/IFRD1/ITGB1/EIF4A2/MYH4/MYL4/SPTAN1/CRYAB/SPDEF/FST/NCAM1/NOTCH1
HALLMARK_ANGIOGENESIS	10	0.837079	1.96966	0.000689183	0.0041351	0.00290182	201	tags=30%, list=2%, signal=30%	VCAN/POSTN/LPL	DLL1/FZD7/NOTCH2/NOTCH1/NOTCH3
HALLMARK_COAGULATION	37	-0.594281	-1.83271	0.00130457	0.00652284	0.00549292	1989	tags=35%, list=16%, signal=30%	MSRB2/CTSK/FBN1/LRP1/F2/FYN/PREP/CASP9/C1S/VWF/HPN/THBS1/CTSV	ADAM10/MDGA1/CROCC/SCUBE1/SRPX/GSTM3/ADIPOR2
HALLMARK_MYOGENESIS	56	-0.502175	-1.66378	0.00478544	0.0143563	0.0100746	3313	tags=52%, list=26%, signal=38%	GSN/AKT2/PGAM2/MAPRE3/KLF5/NOS1/PC/COL15A1/MYH8/PICK1/MYH7/CNN3/DMD/COL6A3/SCD/MRAS/MEF2A/PDLIM7/IFRD1/ITGB1/EIF4A2/MYH4/MYL4/SPTAN1/CRYAB/SPDEF/FST/NCAM1/NOTCH1	IDE/NOS1/CDK1/PACRG/MTOR/TALDO1/CDKN3/GSTM3/SEPTIN4/TUBA3C
HALLMARK_NOTCH_SIGNALING	13	-0.764373	-1.81567	0.0019215	0.019215	0.0182037	952	tags=38%, list=7%, signal=36%	DLL1/FZD7/NOTCH2/NOTCH1/NOTCH3
HALLMARK_APICAL_SURFACE	9	-0.782733	-1.71695	0.0135277	0.0405831	0.0284794	2570	tags=78%, list=20%, signal=62%	ADAM10/MDGA1/CROCC/SCUBE1/SRPX/GSTM3/ADIPOR2
HALLMARK_SPERMATOGENESIS	32	-0.457059	-1.37482	0.0964467	0.192893	0.135364	2783	tags=31%, list=22%, signal=24%	IDE/NOS1/CDK1/PACRG/MTOR/TALDO1/CDKN3/GSTM3/SEPTIN4/TUBA3C

## Sheet: Site II Day 14
Gene set	setSize	enrichmentScore	NES	pvalue	p.adjust	qvalues	rank	leading_edge	core_enrichment
GO_RIBOSOME	161	-0.333061	-1.48198	0.00400095	0.0480114	0.044221	5833	tags=71%, list=39%, signal=44%	EIF2D/RPS14/MRPL47/RPS18/RPL22/RPS3A/RPS8/MRPL19/RPS15A/RPS26/GADD45GIP1/RACK1/RPL7A/RPL32/RPL13A/RPL27A/RPS9/RPL29/SF1/RPL27/RPS12/RPLP0/RPL7/RPL35/MRPL42/RPL17/EIF3H/MRPL24/MRPS28/MRPL18/RPLP1/RPS5/RPL21/RPS11/RPS7/RPS10/ABCF1/RPS2/RPS4X/RPS21/MRPS7/RPL12/RPL18A/RPL30/UBA52/RPL37/RPL5/RPL28/RPL23/RPL36/RPL18/MRPL9/RPS16/RPL23A/RPL37A/MRPL55/RPL10/LARP1/MRPS30/RPL34/RPL26L1/RPL11/RPL9/RPS20/RPL3…
KEGG_PROTEASOME	32	-0.553862	-1.85174	0.00259037	0.0480114	0.044221	4072	tags=59%, list=27%, signal=43%	PSMC4/PSMA2/PSMD6/PSMD1/PSMD14/PSMC6/PSMD11/PSMB1/PSME3/PSMD3/PSMD2/PSMD13/PSMB2/PSMB5/PSMB6/PSMB3/PSMA5/PSMB4/PSMC3
GO_ION_TRANSMEMBRANE_TRANSPORT	293	0.335694	1.39331	0.00630893	0.0504714	0.0464869	3185	tags=27%, list=21%, signal=22%	THBS1/HPN/CLCA4/G6PD/ABCC1/ABCC4/SLC17A5/RIPK1/AKAP9/P2RX7/ATP6V0D1/TRPA1/ANO6/SLC31A2/SLC25A10/CHRNB3/SLC28A3/MTOR/CLCA2/SLC15A3/TMEM63A/TRPM2/GLRA2/PTPRC/PHB2/VDAC2/SLC4A7/SLC8A3/TRPC4/ITPR1/TRPV4/TMEM63B/CHRNA9/SLC22A5/SLC4A10/TMC5/SLC5A6/CD63/PLA2G6/SLC6A7/CAMK2D/GOPC/CALM1/STRA6/PRKAG2/PKDREJ/PLCB1/SHANK2/GEM/ATP6V0C/ATP11B/SLC20A1/SLC66A1/MYO5A/TMEM38A/TPCN1/ATP7A/SLC6A6/TTYH2/SELENON/GLRA1…
Hallmark	setSize	enrichmentScore	NES	pvalue	p.adjust	qvalues	rank	leading_edge	core_enrichment
HALLMARK_UV_RESPONSE_DN	59	0.489704	1.66222	0.00207911	0.00623733	0.00437707	3834	tags=56%, list=30%, signal=39%	PTPRM/ABCC1/AKT3/IRS1/TFPI/DDAH1/DLC1/SYNE1/PHF3/SCHIP1/GCNT1/VLDLR/NOTCH2/LAMC1/MAP1B/VAV2/RND3/ATP2B4/IGF1R/MYC/TJP1/PRKAR2B/ZMIZ1/MGLL/PRKCA/NFKB1/PTEN/ADGRL2/PLPP3/APBB2/NIPBL/PRKCE/DLG1
HALLMARK_INTERFERON_RESPONSE	61	0.483952	1.643	0.00267611	0.0133806	0.00845088	1924	tags=34%, list=15%, signal=29%	SAMHD1/PARP14/RIPK2/HELZ2/IFI44L/RIPK1/CASP3/MYD88/ADAR/RNF213/TENT5A/ZNFX1/IFI30/CFB/PARP12/PIM1/PLSCR1/IRF1/SAMD9L/IFIH1/CASP7
HALLMARK_PEROXISOME	48	-0.463004	-1.71193	0.00446955	0.0134086	0.00940957	2172	tags=38%, list=17%, signal=31%	ISOC1/CNBP/PEX2/ACAA1/ABCB1/MVP/SLC23A2/SCP2/ABCC5/STS/SLC27A2/ACSL1/ACOX1/TSPO/SOD1/TTR/SMARCC1/PEX13
HALLMARK_INFLAMMATORY_RESPONSE	29	0.565295	1.68314	0.00753427	0.0188357	0.0118962	519	tags=17%, list=4%, signal=17%	HPN/RIPK2/P2RX7/SLC31A2/ADGRE1

## Sheet: Site III Day 14
Gene set	setSize	enrichmentScore	NES	pvalue	p.adjust	qvalues	rank	leading_edge	core_enrichment
KEGG_PROTEASOME	32	-0.592545	-1.84538	0.00145965	0.0350317	0.0307295	4614	tags=66%, list=31%, signal=45%	PSMB6/PSMA4/PSMD7/PSMC3/PSMC4/PSMD1/PSMA8/PSMA3/PSMD2/PSMB7/PSMD3/PSMC1/PSMB2/PSMA2/PSMB5/PSME3/PSMD11/PSMC2/PSMB3/PSMA5/PSMB4
GO_RIBOSOME	161	-0.307053	-1.28152	0.0248563	0.17507	0.15357	5689	tags=55%, list=38%, signal=34%	RPS26/RPS15A/RPS12/MRPS24/DNAJC21/RPL11/RPS21/UBA52/RPL13A/RPS4X/RPS13/RPL18/RPS11/APEX1/RPL36/RPL10A/RPL17/RPL12/RPLP1/RPS2/RPL10/RPL7/EIF2D/RPS5/RPL6/RPL3/RPL34/RPS27A/LARP1/RPLP2/RPS20/RPL15/RPS10/RPL26L1/MRPS6/RPL8/RPL23/RPL37A/RPLP0/RPS16/RPL23A/RPSA/RPS9/RPL31/RPL35A/RPS3/MRPL55/MRPL47/MRPS35/RPL24/RPL18A/APOD/MRPL27/MRPS31/MRPL30/MRPL23/MRPL58/RPS25/RPL5/MRPL42/PTCD3/CANX/MRPL43/MRPS18A/EI…
KEGG_FOCAL_ADHESION	79	0.432384	1.4744	0.0272352	0.17507	0.15357	2546	tags=27%, list=17%, signal=22%	TNC/THBS1/COL6A3/TNXB/FYN/ACTG1/COL6A6/AKT3/TNR/XIAP/CRKL/THBS2/LAMB1/ITGA6/PPP1CA/MAP2K1/BIRC2/MYLK/CAV1/ITGB3/PRKCA
KEGG_LYSOSOME	68	0.434059	1.44395	0.0291784	0.17507	0.15357	1596	tags=18%, list=11%, signal=16%	CTSV/GM2A/NPC2/ARSB/SCARB2/GLA/SMPD1/PSAP/HEXB/M6PR/CTSF/HEXA
Hallmark	setSize	enrichmentScore	NES	pvalue	p.adjust	qvalues	rank	leading_edge	core_enrichment
HALLMARK_ANGIOGENESIS	10	0.81433	1.78993	0.00120508	0.00723046	0.00507401	138	tags=30%, list=1%, signal=30%	LPL/POSTN/VCAN
HALLMARK_TGF_BETA_SIGNALING	25	0.629972	1.75369	0.00399062	0.0399062	0.0378059	3070	tags=52%, list=24%, signal=40%	THBS1/TRIM33/UBE2D3/XIAP/TJP1/FURIN/PPP1CA/NOG/HIPK2/CDK9/SMAD3/SPTBN1/BMPR2
HALLMARK_UV_RESPONSE_DN	59	0.459451	1.50906	0.0238542	0.0715627	0.0502194	3216	tags=37%, list=25%, signal=28%	PTPRM/AKT3/TFPI/FYN/VLDLR/ABCC1/TJP1/PHF3/CAV1/ITGB3/PRKCA/ADGRL2/SYNE1/SMAD3/MYC/PTEN/RND3/GCNT1/PRKAR2B/VAV2/IGF1R/SCHIP1
HALLMARK_EPITHELIAL_MESENCHYMAL_TRANSITION	52	0.43441	1.40457	0.0497076	0.12892	0.0904701	1113	tags=21%, list=9%, signal=19%	THBS1/POSTN/VCAN/TGFBI/COL6A3/MATN2/COL12A1/FAP/BMP1/FBN1/THBS2
HALLMARK_PANCREAS_BETA_CELLS	9	0.673093	1.44618	0.0644599	0.12892	0.0904701	628	tags=33%, list=5%, signal=32%	AKT3/PCSK1/PCSK2
HALLMARK_E2F_TARGETS	91	-0.335578	-1.33377	0.0563157	0.188341	0.188341	3211	tags=42%, list=25%, signal=31%	SRSF2/LIG1/PAN2/RFC2/HELLS/PDS5B/LBR/PA2G4/NOLC1/RNASEH2A/HMMR/CDKN3/NCAPD2/GINS4/NOP56/RACGAP1/CDK1/MCM3/EXOSC8/MCM5/ASF1A/PLK1/TIMELESS/PHF5A/SMC4/NAA38/TK1/SLBP/DNMT1/PCNA/CDC20/DLGAP5/UNG/RRM2/CDC25A/POLE/MCM7/NASP
HALLMARK_P53_PATHWAY	57	0.418149	1.36016	0.0627803	0.188341	0.188341	2401	tags=21%, list=19%, signal=17%	DCXR/GM2A/NOTCH1/KIF13B/CTSF/IFI30/STOM/TOB1/FBXW7/FOS/PLK2/WWP1

## Sheet: Site IV Day 14
Gene set	setSize	enrichmentScore	NES	pvalue	p.adjust	qvalues	rank	leading_edge	core_enrichment
KEGG_PROTEASOME	32	-0.711145	-2.28739	2.08751e-06	5.01003e-05	4.83424e-05	3673	tags=75%, list=25%, signal=57%	PSMD14/PSMD13/PSMD7/PSMC6/PSMC3/PSMD6/PSMB5/PSME3/PSMA3/PSMB7/PSMB2/PSMD2/PSMA4/PSMC1/PSMA1/PSMB6/PSMD1/PSMD3/PSMA2/PSMA8/PSMB3/PSMD11/PSMA5/PSMB4
KEGG_AMINOACYL_TRNA_BIOSYNTHESIS	30	-0.511841	-1.62716	0.00913777	0.109653	0.105806	3051	tags=47%, list=20%, signal=37%	WARS2/LARS1/DARS1/FARSA/CARS1/SARS1/SARS2/FARSB/VARS1/YARS1/IARS1/HARS1/EPRS1/NARS1
RESPONSE_TO_BACTERIUM	7	-0.760639	-1.68566	0.0160968	0.128774	0.101664	2390	tags=86%, list=16%, signal=72%	BCL10/CHIT1/PGLYRP1/STAB2/PGLYRP3/DMBT1
GO_INNATE_IMMUNE_RESPONSE	281	-0.259133	-1.21585	0.0494785	0.140134	0.110632	2480	tags=27%, list=17%, signal=23%	PSMB5/MAP3K1/NFKBIA/GRN/PSMD5/NUB1/BTK/AQP4/PSME3/PSMA3/GPS2/USP14/PGLYRP1/PSMB7/GBP5/ACTR3/SMPDL3B/PSMB2/CNPY3/UBE2D3/HMGB1/LGALS3/CRCP/POLR3D/PSMD2/CTSL/MRC1/IFI27/PSMA4/CAPZA1/PSMC1/LGALS9/POLR3B/PSMA1/VNN1/PPP6C/CTSS/C1QBP/PSMB6/TRIM56/PSMD1/CTSB/PSMD3/PSMA2/PSMA8/UFD1/FCN3/MPEG1/PSMB3/PSMD11/MUL1/ZC3HAV1/CLEC6A/PIK3R4/EPRS1/SHFL/CD209/CLEC4M/HSP90B1/PSMA5/VAMP7/PGLYRP3/BIRC2/ADAMTS13/PSMB4/C…
WOUND_HEALING	17	0.596437	1.46614	0.0525502	0.140134	0.110632	1688	tags=47%, list=11%, signal=42%	F2/MMRN1/F13B/CD40LG/TMPRSS6/GGCX/ITGB3/F9
GO_RESPONSE_TO_ESTROGEN	17	0.559078	1.3962	0.107511	0.161267	0.11317	2503	tags=29%, list=17%, signal=25%	TRIM24/ARSB/PELP1/TRIM25/GSTM3
Hallmark	setSize	enrichmentScore	NES	pvalue	p.adjust	qvalues	rank	leading_edge	core_enrichment
HALLMARK_SPERMATOGENESIS	32	-0.537832	-1.76173	0.00332926	0.0199755	0.0140179	465	tags=12%, list=4%, signal=12%	TALDO1/NEK2/TUBA3C/SEPTIN4
HALLMARK_MYOGENESIS	56	0.493401	1.58202	0.0108824	0.0326472	0.0229103	3919	tags=50%, list=31%, signal=35%	COL6A3/HSPB2/PDLIM7/SPTAN1/SPDEF/NOTCH1/CRYAB/ACHE/DMD/FST/NCAM1/TNNC2/KIFC3/LDB3/SCHIP1/MAPRE3/MYH2/MYLK/CNN3/MEF2A/PYGM/SVIL/GSN/SORBS1/MYH4/MYL4/COL15A1/APOD
HALLMARK_UV_RESPONSE_DN	59	0.483888	1.56054	0.019677	0.059031	0.0414253	3772	tags=46%, list=30%, signal=32%	PTPRM/ABCC1/NOTCH2/TFPI/SMAD3/SYNE1/IRS1/ITGB3/GCNT1/MAP2K5/DDAH1/ADGRL2/NFKB1/TJP1/IGF1R/VLDLR/MAP1B/SCHIP1/PRKCA/DLG1/PRKAR2B/AKT3/APBB2/NIPBL/ZMIZ1/DLC1/RND3
HALLMARK_MTORC1_SIGNALING	102	-0.320196	-1.35569	0.0465225	0.155763	0.114773	2243	tags=36%, list=18%, signal=30%	RPN1/PSMC6/RAB1A/NAMPT/PSMD13/CCT6A/HSPD1/CTSC/SC5D/PLK1/PSMB5/CANX/PSME3/PSMA3/FKBP2/HSPA5/GLA/ACTR3/ENO1/TOMM40/PGK1/UBE2D3/SEC11A/FDXR/PSMA4/RRM2/EIF2S2/PDAP1/GBE1/CALR/SCD/EPRS1/EEF1E1/HSP90B1/DHCR7/LTA4H/ACTR2
HALLMARK_NOTCH_SIGNALING	13	0.628226	1.47401	0.046729	0.155763	0.114773	921	tags=31%, list=7%, signal=29%	NOTCH3/NOTCH2/NOTCH1/APH1A
HALLMARK_TGF_BETA_SIGNALING	25	0.55931	1.53722	0.034422	0.155763	0.114773	1802	tags=32%, list=14%, signal=28%	TRIM33/XIAP/FURIN/SMAD3/PPP1CA/SPTBN1/NCOR2/TJP1

[truncated: 1 more sheets: Site V Day 14]
