# Supplementary material for: Contaminants from dredged sediments alter the transcriptome of Manila clam and induce shifts in microbiota composition
Source: BMC Biol. 2023 Oct 25;21:234. doi: 10.1186/s12915-023-01741-9 (PMC10601118; doi:10.1186/s12915-023-01741-9)
Supplement: Supplementary file 4 — Additional file 4. Lists of significant taxa (at species and genus levels) obtained comparing clams exposed to sediments I, II, III, IV and V with control group at Day 3 and Day 14. Pairwise comparisons were performed considering 10 biological replicate (individual) for each condition/sampling time. Lists of significant taxa (at species and genus levels) obtained comparing sediments I, II, III, IV and V with control sediments are also reported. Pairwise comparisons were performed considering 3 replicates (3 sediments sampled in different tanks) for each site. [file 12915_2023_1741_MOESM4_ESM.xlsx]

## Sheet: summary
		Digestive gland microbiota (FDR < 0,05)								Digestive gland microbiota (FDR < 0,05)								Sediment (FDR < 0,05)
		Day 3								Day 14								Day 7
		Genus			Species					Genus			Species					Genus			Species
		TOT	↑	↓	TOT	↑	↓			TOT	↑	↓	TOT	↑	↓			TOT	↑	↓	TOT	↑	↓
	Sediment I	22	9	13	19	8	11		Sediment I	9	3	6	5	1	4		Sediment I	86	48	38	47	23	24
	Sediment II	27	14	13	21	11	10		Sediment II	11	7	4	6	5	1		Sediment II	51	27	24	35	16	19
	Sediment III	26	13	13	18	12	6		Sediment III	16	11	5	8	6	2		Sediment III	64	35	29	39	16	23
	Sediment IV	22	9	13	19	10	9		Sediment IV	7	3	4	8	4	4		Sediment IV	53	28	25	42	22	20
	Sediment V	19	6	13	16	7	9		Sediment V	10	6	4	7	4	3		Sediment V	41	19	22	39	19	20

## Sheet: Sed_I vs Sed VI
green: over represented in sed VI	Digestive gland DAY 3							Digestive gland DAY 14								SEDIMENTS MICROBIOTA (Day 7)
red: over represented in sed I	Species Level							Species Level								SPECIES LEVEL
	TAXA	log2FC	logCPM	Pvalues	FDR			TAXA	log2FC	logCPM	Pvalues	FDR				TAXA	log2FC	logCPM	Pvalues	FDR
	s__Vibrio_gigantis	11.167	1.2583	7.0441e-19	7.7008e-17			s__Oceanospirillum_linum	5.0997	1.7199	0.0030265	0.011198				s__Shewanella_violacea_DSS12	12.24	1.0957	5.6278e-29	4.6711e-27
	s__Shewanella_violacea_DSS12	10.327	1.2131	1.6877e-17	6.3006e-16			s__Arcobacter_sp__EP1	5.3444	1.9275	0.0055593	0.026456				s__unidentified_proteobacterium	9.7779	1.1436	1.2334e-17	1.7062e-16
	s__Marinomonas_atlantica	6.689	1.3661	9.7686e-07	1.3676e-05			s__uncultured_proteobacterium	6.2132	1.9558	0.0014889	0.011018				s__bacterium_WH1_8	9.2878	1.1908	6.2133e-15	7.3672e-14
	s__bacterium_enrichment_culture_clone_16(2013)	5.5596	1.2984	1.8519e-05	0.00018902			s__Firmicutes_bacterium	7.0039	1.9588	0.00034939	0.0549709				s__Pseudoalteromonas_marina	9.0339	1.1699	1.1462e-14	1.1891e-13
	s__Marinomonas_gallaica	7.259	1.6872	1.6893e-05	0.00018902			s__proteobacterium_symbiont_of_Osedax_sp__MB3	-4.4039	1.4638	0.0026247	0.011198				s__Oceanospirillum_linum	8.8377	1.2017	1.9167e-13	1.4463e-12
	s__Oceanospirillum_linum	7.511	1.7543	1.8564e-05	0.00018902											s__Psychrobacter_namhaensis	9.049	1.2878	2.1155e-12	1.4632e-11
	s__Vibrio_gallaecicus	6.6686	1.6218	3.9259e-05	0.00036642			Genus Level								s__Amphritea_sp__Ap52	8.5982	1.2296	2.6965e-12	1.7216e-11
	s__Pseudoalteromonas_marina	4.3762	1.3647	0.0013426	0.010741			TAXA	log2FC	logCPM	Pvalues	FDR				s__Marinomonas_gallaica	8.4036	1.227	7.446e-12	4.1201e-11
	s__uncultured_proteobacterium	4.9738	1.5427	0.0012636	0.010741			g__Anaeromicrobium	8.5338	1.3672	4.3259e-10	1.1464e-07				s__uncultured_marine_bacterium	1.9435	0.37095	1.6139e-07	7.0501e-07
	s__Neptunomonas_phycophila	4.8216	1.531	0.0016368	0.012222			g__Oceanospirillum	2.5718	0.66353	0.00010619	0.0056281				s__Marinomonas_atlantica	6.9108	1.4936	3.7107e-06	1.54e-05
	s__Amphritea_sp__Ap52	3.1337	1.0818	0.003772	0.02347			g__Psychrobacter	5.2744	1.3426	8.5531e-05	0.0056281				s__Vibrio_gallaecicus	7.9276	1.8459	1.7484e-05	6.3095e-05
	s__Pseudoalteromonas_sp__520P1_No__423	-10.469	1.1897	1.3751e-18	7.7008e-17			g__uncultured_proteobacterium	6.3235	1.6107	8.6381e-05	0.0056281				s__Bacteroidetes_bacterium_T4_KAD_str1	6.4427	1.6385	8.4234e-05	0.00029131
	s__proteobacterium_symbiont_of_Osedax_sp__MB3	-5.091	0.64653	3.4237e-15	9.5863e-14			g__Vibrio	2.2531	0.69386	0.0011654	0.044119				s__Vibrio_gigantis	3.2373	0.88233	0.00024346	0.00077721
	s__Colwellia_psychrerythraea	-8.0223	1.2376	9.0329e-11	2.0234e-09			g__Pseudoalteromonas	2.3623	0.74482	0.001516	0.048154				s__uncultured_Crocinitomix_sp_	2.786	0.78139	0.00036331	0.0011169
	s__bacterium_enrichment_culture_clone_68	-5.1493	0.82841	5.1064e-10	9.532e-09			g__Aquibacter	-6.3527	1.5828	5.98e-05	0.0056281				s__Arcobacter_sp__EP1	6.8893	2.0455	0.00075717	0.0021671
	s__Pseudophaeobacter_leonis	-8.0366	1.5274	1.4268e-07	2.2828e-06			g__Tenacibaculum	-3.6767	1.1196	0.0010237	0.044119				s__Bacteriovorax_sp__SAU4	6.713	2.1973	0.00225	0.0062251
	s__uncultured_marine_bacterium	-2.9835	0.98533	0.0024625	0.017238			g__Methylobacterium	-2.2214	0.708	0.0017034	0.049154				s__Shewanella_woodyi	6.556	2.1665	0.0024773	0.0066327
	s__uncultured_Glaciecola_sp_	-4.2726	1.4223	0.0026648	0.017556											s__Saprospira_sp__CNJ640	3.3776	1.2638	0.0075269	0.016885
	s__uncultured_alpha_proteobacterium	-4.5705	1.6951	0.0070109	0.041327											s__uncultured_Roseobacter_sp_	6.0348	2.3303	0.0096065	0.019933
																s__Thiomicrospira_arctica_DSM_13458	5.8889	2.4071	0.014425	0.028507
	Genus Level															s__uncultured_Bacteroidetes_bacterium	0.92246	0.38158	0.015629	0.030168
	TAXA	log2FC	logCPM	Pvalues	FDR											s__uncultured_Terasakiella_sp_	5.8105	2.4248	0.016564	0.031246
	g__Shewanella	8.924	0.97529	5.6888e-20	1.1378e-17											s__Phaeobacter_sp__NH44C	6.4713	2.7857	0.020178	0.037217
	g__Vibrio	7.6332	0.84253	1.3057e-19	1.3057e-17											s__Sulfurospirillum_arcachonense_DSM_9755	5.6277	2.4762	0.023042	0.040691
	g__Halomonas	8.3065	0.92611	2.9861e-19	1.9907e-17											s__uncultured_delta_proteobacterium	-11.778	1.0766	7.4112e-28	2.3009e-26
	g__Amphritea	4.1909	0.66844	3.6204e-10	1.4482e-08											s__uncultured_Thioalkalivibrio_sp_	-11.648	1.0657	8.3164e-28	2.3009e-26
	g__Dokdonia	6.7596	1.1859	1.1998e-08	3.9995e-07											s__uncultured_sediment_bacterium	-11.645	1.0952	2.1025e-26	4.3627e-25
	g__Thiomicrorhabdus	4.2977	0.78481	4.3491e-08	1.2426e-06											s__uncultured_gamma_proteobacterium	-4.3892	0.44099	2.4461e-23	4.0605e-22
	g__Arcobacter	2.7575	0.53263	2.2524e-07	5.6311e-06											s__uncultured_Desulfobulbaceae_bacterium	-9.0773	1.1807	1.4899e-14	1.374e-13
	g__Fusibacter	6.0211	1.2827	2.6771e-06	5.9491e-05											s__Firmicutes_bacterium	-8.8343	1.2004	1.846e-13	1.4463e-12
	g__Pseudoalteromonas	2.5987	0.66069	8.3797e-05	0.0013966											s__Desulfotalea_sp__SFA4	-8.2398	1.189	4.206e-12	2.4936e-11
	g__Candidatus_Endoecteinascidia	4.9348	1.2781	0.0001129	0.001737											s__uncultured_Desulfosarcina_sp_	-8.0243	1.247	1.2351e-10	6.4073e-10
	g__uncultured_proteobacterium	5.1793	1.4616	0.00039487	0.0052877											s__bacterium_enrichment_culture_clone_KWE30_10	-7.8937	1.2479	2.5265e-10	1.2335e-09
	g__Aliivibrio	5.9087	1.668	0.00039658	0.0052877											s__uncultured_Helicobacteraceae_bacterium	-7.442	1.3388	2.7173e-08	1.253e-07
	g__Sulfurovum	1.9298	0.61659	0.0017489	0.017489											s__uncultured_Firmicutes_bacterium	-6.6434	1.4391	3.9021e-06	1.5423e-05
	g__Marinomonas	-3.8768	0.60494	1.4678e-10	7.3392e-09											s__Lutibacter_litoralis	-6.5714	1.4448	5.4111e-06	2.0414e-05
	g__Alkalimarinus	-5.687	1.3365	2.0885e-05	0.00041771											s__uncultured_Desulfovibrio_sp_	-6.2144	1.6096	0.00011298	0.00037511
	g__Thalassotalea	-3.8448	0.95898	6.0916e-05	0.0011076											s__uncultured_Methylomicrobium_sp_	-6.8604	1.9635	0.00047572	0.0014102
	g__Zhongshania	-4.8591	1.4847	0.0010647	0.013309											s__Clostridium_sp__r54	-6.3775	2.1241	0.0026777	0.0069452
	g__Neptunomonas	-2.0361	0.63286	0.0012938	0.015221											s__metagenome	-5.3473	1.9081	0.0050709	0.012379
	g__Psychromonas	-3.2611	1.0296	0.001538	0.017088											s__Nautella_sp__JMT04	-3.7161	1.3254	0.0050524	0.012379
	g__Oleispira	-1.8358	0.5861	0.0017351	0.017489											s__bacterium_enrichment_culture_clone_68	-1.591	0.5796	0.0060507	0.014349
	g__Psychrosphaera	-2.593	0.83782	0.0019684	0.018747											s__Clostridiales_bacterium_HAW_EB17	-2.3822	0.88266	0.0069582	0.016043
	g__Glaciecola	-4.1262	1.3691	0.0025798	0.023453											s__Clostridium_sp__r53	-5.9265	2.2482	0.0083866	0.018255
																s__uncultured_bacterium	-0.49938	0.18999	0.0085776	0.018255
																s__Clostridium_grantii	-5.8473	2.2956	0.01086	0.021984
																s__marine_bacterium_Tw_2	-6.3019	2.7519	0.022019	0.03973
																GENUS LEVEL
																	log2FC	lfcSE	Pvalues	FDR
																g__Pseudoalteromonas	6.3423	0.41387	5.2458e-53	3.9606e-51
																g__Lutibacter	3.7765	0.27898	9.4591e-42	4.7611e-40
																g__Marinifilum	12.042	1.1049	1.1696e-27	4.4153e-26
																g__Arcobacter	3.4504	0.34879	4.4893e-23	9.684e-22
																g__Psychrobacter	10.554	1.1796	3.6697e-19	4.2625e-18
																g__Amphritea	5.6573	0.63941	8.9328e-19	8.9923e-18
																g__Cobetia	9.9255	1.1434	3.9319e-18	3.4925e-17
																g__Thiomicrorhabdus	6.7627	0.82468	2.3958e-16	1.9041e-15
																g__Vibrio	4.3698	0.54122	6.8061e-16	4.8939e-15
																g__Fusibacter	7.5178	1.0441	6.0034e-13	3.3574e-12
																g__Pseudophaeobacter	8.9195	1.2498	9.5478e-13	5.149e-12
																g__Shewanella	8.8873	1.3334	2.646e-11	1.2486e-10
																g__Polaribacter_4	7.6425	1.211	2.7761e-10	1.1925e-09
																g__Dokdonia	7.7036	1.2529	7.8127e-10	3.1884e-09
																g__Psychrosphaera	7.4401	1.26	3.531e-09	1.2695e-08
																g__Marinomonas	3.1863	0.54999	6.8946e-09	2.3661e-08
																g__Moritella	7.291	1.2918	1.6619e-08	5.5766e-08
																g__Halomonas	5.9907	1.1859	4.3798e-07	1.3497e-06
																g__Crocinitomix	3.0379	0.64692	2.6541e-06	8.0154e-06
																g__Colwellia	1.5534	0.33767	4.219e-06	1.2492e-05
																g__Marinobacterium	6.779	1.4883	5.2413e-06	1.4933e-05
																g__OM27_clade	6.1435	1.5289	5.8626e-05	0.00015808
																g__Profundimonas	3.3232	0.89818	0.00021565	0.00056143
																g__Maribacter	3.0761	0.86008	0.00034824	0.00089126
																g__Sulfitobacter	5.197	1.506	0.00055897	0.0014067
																g__Aureispira	3.5544	1.0837	0.0010388	0.0025716
																g__Neptuniibacter	1.7844	0.5475	0.0011177	0.0027221
																g__Gramella	6.5194	2.0662	0.0016031	0.0036677
																g__Methylophaga	4.2814	1.364	0.0016961	0.0038225
																g__Lutimonas	1.0746	0.35629	0.002562	0.0056068
																g__Oceanospirillum	2.7476	0.94033	0.0034786	0.0073003
																g__Aliivibrio	7.7299	2.6801	0.0039239	0.0081165
																g__Terasakiella	6.1093	2.1788	0.0050478	0.0103
																g__Porticoccus	3.2161	1.1576	0.0054662	0.01086
																g__Fluviicola	3.8782	1.405	0.005776	0.011182
																g__Sulfurospirillum	6.0155	2.1879	0.0059694	0.01141
																g__Oleispira	3.152	1.1888	0.0080166	0.014762
																g__uncultured_proteobacterium	6.6892	2.9192	0.021939	0.037645
																g__uncultured_Thioalkalivibrio_sp_	-11.326	1.0865	1.9386e-25	5.8545e-24
																g__uncultured	-3.866	0.37549	7.3564e-25	1.8514e-23
																g__Sva0081_sediment_group	-10.647	1.0787	5.6489e-23	1.0662e-21
																g__Desulfobulbus	-10.15	1.0949	1.8452e-20	3.0958e-19
																g__Woeseia	-10.333	1.1292	5.649e-20	8.53e-19
																g__Desulfobacterium_catecholicum_group	-9.886	1.0936	1.5745e-19	2.1614e-18
																g__uncultured_gamma_proteobacterium	-6.2844	0.69715	1.9786e-19	2.4897e-18
																g__Anaeromicrobium	-9.873	1.1148	8.252e-19	8.9004e-18
																g__Thiogranum	-9.6472	1.1087	3.277e-18	3.0927e-17
																g__Candidatus_Thiobios	-9.9511	1.1744	2.3818e-17	1.998e-16
																g__SEEP_SRB1	-9.0641	1.1085	2.9161e-16	2.2016e-15
																g__Desulfosarcina	-8.6689	1.1289	1.6021e-14	1.0996e-13
																g__Tepidibacter	-8.6204	1.1663	1.4562e-13	9.56e-13
																g__uncultured_Bacteroidetes_bacterium	-8.6108	1.1706	1.893e-13	1.191e-12
																g__Desulfatiglans	-9.0942	1.2397	2.2064e-13	1.3326e-12
																g__Halioglobus	-9.1918	1.2749	5.6092e-13	3.2577e-12
																g__uncultured_bacterium	-5.1568	0.74955	5.9899e-12	3.1189e-11
																g__Desulfotalea	-7.9455	1.1713	1.1734e-11	5.9063e-11
																g__Actibacter	-8.2992	1.2349	1.8127e-11	8.8295e-11
																g__uncultured_sediment_bacterium	-7.5088	1.1771	1.7812e-10	8.1502e-10
																g__Thiohalophilus	-7.5613	1.1902	2.1126e-10	9.3824e-10
																g__Staphylococcus	-8.5903	1.362	2.843e-10	1.1925e-09
																g__uncultured_delta_proteobacterium	-7.6119	1.2405	8.4583e-10	3.3611e-09
																g__Desulfococcus	-7.8136	1.2884	1.3235e-09	5.1245e-09
																g__SEEP_SRB4	-7.1185	1.1972	2.7465e-09	1.0368e-08
																g__Desulfopila	-7.0442	1.1899	3.2207e-09	1.1861e-08
																g__Sedimenticola	-7.1307	1.2154	4.4458e-09	1.5612e-08
																g__endosymbionts	-6.7711	1.2262	3.3468e-08	1.0986e-07
																g__Clostridium_sensu_stricto_7	-6.8926	1.2657	5.1624e-08	1.6585e-07
																g__Desulforhopalus	-7.8607	1.4979	1.5384e-07	4.8397e-07
																g__Crassaminicella	-6.1251	1.3341	4.4078e-06	1.28e-05
																g__Clostridium_sensu_stricto_13	-5.9958	1.3435	8.0856e-06	2.2199e-05
																g__uncultured_Desulfovibrio_sp_	-6.0067	1.505	6.5762e-05	0.00017421
																g__Pseudoruegeria	-6.8234	2.0979	0.0011442	0.0027425
																g__Methylomarinum	-6.4556	2.0243	0.0014269	0.0033667
																g__Cutibacterium	-6.7699	2.1332	0.0015057	0.0034979
																g__metagenome	-5.1705	1.7018	0.0023792	0.0052832
																g__Oceanirhabdus	-6.3113	2.1601	0.0034809	0.0073003
																g__Loktanella	-6.242	2.1363	0.0034791	0.0073003
																g__Enhydrobacter	-6.2491	2.2438	0.0053528	0.010777
																g__SZB85	-5.8724	2.1257	0.0057356	0.011182
																g__Streptococcus	-5.912	2.2029	0.0072815	0.013574
																g__RBG_16_49_21	-5.4748	2.1583	0.011194	0.020365
																g__Subgroup_23	-5.3961	2.1728	0.013008	0.023384
																g__Desulfobacterium	-5.2332	2.2028	0.017515	0.031116
																g__ZOR0006	-4.3306	1.8355	0.018305	0.032139
																g__Lamprocystis	-5.2735	2.2561	0.019419	0.033703
																g__Photobacterium	-5.087	2.2522	0.023902	0.040553

## Sheet: Sed_II vs Sed VI
green: over represented in sed VI	Digestive gland DAY 3							Digestive gland DAY 14								SEDIMENTS MICROBIOTA (Day 7)
red: over represented in sed II	Species Level							Species Level								SPECIES LEVEL
	TAXA	log2FC	logCPM	Pvalues	FDR			TAXA	log2FC	logCPM	Pvalues	FDR				TAXA	log2FC	logCPM	Pvalues	FDR
	s__Shewanella_violacea_DSS12	10.465	1.2334	2.1647e-17	1.3205e-15			s__Shewanella_violacea_DSS12	7.482	1.8986	8.1221e-05	0.0056043				s__Shewanella_violacea_DSS12	12.223	1.1112	3.8379e-28	9.0829e-27
	s__Vibrio_gigantis	7.9444	1.4267	2.5714e-08	5.2285e-07			s__uncultured_Arcobacter_sp_	-7.1995	1.7647	4.509e-05	0.0056043				s__Vibrio_gigantis	11.678	1.0742	1.5892e-27	2.8208e-26
	s__Marinomonas_atlantica	6.8286	1.3948	9.7831e-07	1.3262e-05			s__uncultured_marine_bacterium	-3.5159	0.99075	0.00038703	0.01596				s__uncultured_Bacteroidetes_bacterium	4.1155	0.44726	3.5286e-20	4.1755e-19
	s__Marinomonas_gallaica	7.3555	1.7025	1.5579e-05	0.00018846			s__bacterium_enrichment_culture_clone_68	-3.2728	0.93467	0.0004626	0.01596				s__unidentified_proteobacterium	9.7402	1.1217	3.8341e-18	3.8889e-17
	s__Oceanospirillum_linum	7.6077	1.7688	1.6992e-05	0.00018846			s__Winogradskyella_exilis	-6.944	2.2179	0.0017429	0.048103				s__Pseudoalteromonas_marina	8.9971	1.1229	1.1248e-15	8.8733e-15
	s__Vibrio_gallaecicus	6.8809	1.6604	3.4127e-05	0.00032027			s__proteobacterium_symbiont_of_Osedax_sp__MB3	-3.7853	1.2784	0.0030666	0.047455				s__Amphritea_sp__Ap52	8.5678	1.1845	4.7078e-13	3.3425e-12
	s__Phaeobacter_sp__NH44C	6.3463	1.8933	0.00080219	0.0063051											s__Marinomonas_gallaica	8.3781	1.1693	7.7642e-13	5.0115e-12
	s__uncultured_proteobacterium	5.1301	1.5736	0.001114	0.0079945			Genus Level								s__Psychrobacter_namhaensis	8.9939	1.2808	2.1824e-12	1.1919e-11
	s__Neptunomonas_phycophila	5.0089	1.5687	0.0014079	0.0095423			TAXA	log2FC	logCPM	Pvalues	FDR				s__Marinomonas_atlantica	6.8803	1.3412	2.9005e-07	1.0839e-06
	s__uncultured_Bacteroidetes_bacterium	4.443	1.4233	0.0017986	0.011549			g__Vibrio	3.348	0.64197	1.8358e-07	2.4933e-05				s__Saprospira_sp__CNJ640	6.4914	1.4886	1.2957e-05	4.3806e-05
	s__Pseudoalteromonas_sp__520P1_No__423	-11.587	1.0044	8.6404e-31	1.0541e-28			g__Leucothrix	6.0558	1.3839	1.2103e-05	0.0007504				s__Vibrio_gallaecicus	7.8814	1.9939	7.7224e-05	0.00021931
	s__bacterium_enrichment_culture_clone_68	-5.2216	0.82295	2.2256e-10	7.5445e-09			g__Psychrobacter	4.9703	1.1814	2.5848e-05	0.0012558				s__bacterium_WH1_8	2.9003	0.81283	0.00035959	0.0009456
	s__proteobacterium_symbiont_of_Osedax_sp__MB3	-4.8952	0.7735	2.4736e-10	7.5445e-09			g__Alteromonas	4.544	1.5195	0.0027856	0.04314				s__Arcobacter_sp__EP1	6.8482	2.1277	0.0012885	0.0032674
	s__Pseudophaeobacter_leonis	-8.2402	1.3392	7.6071e-10	1.8561e-08			g__Sulfurimonas	-2.9324	0.56411	2.0108e-07	2.4933e-05				s__Shewanella_woodyi	6.518	2.2336	0.0035215	0.0086215
	s__Colwellia_psychrerythraea	-8.388	1.538	4.9329e-08	8.5974e-07			g__Glaciecola	-5.2765	1.0804	1.0404e-06	8.6008e-05				s__Bacteriovorax_sp__SAU4	6.6326	2.2989	0.0039127	0.0092601
	s__bacterium_enrichment_culture_clone_KWE30_10	-6.6083	1.3167	5.1983e-07	7.9274e-06			g__Arcobacter	-1.7502	0.41966	3.0382e-05	0.0012558				s__uncultured_Roseobacter_sp_	5.9908	2.3405	0.010479	0.02325
	s__uncultured_marine_bacterium	-3.1762	0.74315	1.9197e-05	0.00019517			g__Winogradskyella	-7.0731	1.8424	0.00012352	0.0043762				s__Thiomicrospira_arctica_DSM_13458	5.8351	2.4086	0.015411	0.033157
	s__uncultured_alpha_proteobacterium	-4.9855	1.3372	0.00019274	0.0016796			g__Anaerobacillus	-5.1389	1.4581	0.00042444	0.013158				s__Bacteroidetes_bacterium_T4_KAD_str1	3.503	1.491	0.018805	0.039269
	s__Aliivibrio_wodanis	-7.0031	2.0945	0.0008269	0.0063051			g__Lentibacter	-6.3813	1.9606	0.0011349	0.031272				s__Sulfurospirillum_arcachonense_DSM_9755	5.5996	2.4292	0.021162	0.042929
	s__Tenacibaculum_dicentrarchi	-6.6566	2.2984	0.0037765	0.022716			g__Methylobacterium	-2.5849	0.82576	0.0017463	0.043307				s__Clostridiales_bacterium_HAW_EB17	-6.9331	0.57029	5.2681e-34	3.7403e-32
	s__uncultured_Glaciecola_sp_	-4.2374	1.4686	0.00391	0.022716											s__bacterium_enrichment_culture_clone_KWE30_10	-12.255	1.069	1.9986e-30	7.0951e-29
																s__Firmicutes_bacterium	-11.038	1.0792	1.4804e-24	2.1021e-23
	Genus Level															s__Clostridium_sp__r54	-9.2832	1.0994	3.0625e-17	2.7179e-16
	TAXA	log2FC	lfcSE	Pvalues	FDR											s__uncultured_delta_proteobacterium	-8.8539	1.2559	1.793e-12	1.0609e-11
	g__Shewanella	8.5949	0.71779	4.85e-33	9.3605e-31											s__uncultured_Firmicutes_bacterium	-8.4092	1.2069	3.2227e-12	1.6343e-11
	g__Halomonas	6.0196	0.88534	1.0524e-11	6.7704e-10											s__uncultured_sediment_bacterium	-7.6078	1.2057	2.7912e-10	1.3212e-09
	g__Vibrio	4.0439	0.62324	8.67e-11	4.1833e-09											s__Photobacterium_rosenbergii	-7.7528	1.2571	6.9529e-10	3.0853e-09
	g__Sulfurovum	3.6679	0.59318	6.272e-10	2.0175e-08											s__Desulfotalea_sp__SFA4	-7.5336	1.2294	8.9028e-10	3.7182e-09
	g__Methylobacterium	3.8618	0.74642	2.2946e-07	5.5357e-06											s__uncultured_Clostridium_sp_	-7.4886	1.3221	1.4764e-08	5.8234e-08
	g__Amphritea	2.6291	0.52795	6.3629e-07	1.3645e-05											s__uncultured_Desulfobulbaceae_bacterium	-6.097	1.3977	1.2878e-05	4.3806e-05
	g__Fusibacter	5.9154	1.2277	1.4475e-06	2.7938e-05											s__uncultured_bacterium	-0.84695	0.20539	3.7311e-05	0.00011518
	g__Dokdonia	5.012	1.2044	3.1632e-05	0.00040699											s__Colwellia_psychrerythraea	-8.2982	2.048	5.0829e-05	0.00015037
	g__uncultured_proteobacterium	5.0085	1.3957	0.00033246	0.0035647											s__bacterium_enrichment_culture_clone_68	-2.7101	0.71959	0.00016579	0.00045273
	g__Maribacter	4.0088	1.216	0.00097861	0.0094436											s__uncultured_gamma_proteobacterium	-1.3018	0.50645	0.010156	0.02325
	g__Candidatus_Endoecteinascidia	4.4032	1.3446	0.0010576	0.0097195											s__human_gut_metagenome	-5.4403	2.4034	0.023596	0.046537
	g__Marinifilum	4.791	1.6527	0.0037438	0.028458
	g__uncultured_gamma_proteobacterium	3.5718	1.319	0.0067693	0.048388											GENUS LEVEL
	g__Marinomonas	-4.289	0.47595	2.0341e-19	1.9629e-17												log2FC	lfcSE	Pvalues	FDR
	g__Photobacterium	-6.8986	1.0904	2.5045e-10	9.6675e-09											TAXA	5.9268	0.55406	1.0512e-26	4.1698e-25
	g__Neptuniibacter	-2.7676	0.51768	8.9788e-08	2.4756e-06											g__Psychrobacter	9.9984	1.2076	1.2331e-16	3.6686e-15
	g__Tenacibaculum	-3.1947	0.67813	2.4643e-06	4.3237e-05											g__Cobetia	9.3699	1.175	1.5309e-15	3.0364e-14
	g__Psychromonas	-2.5562	0.56298	5.6093e-06	9.0216e-05											g__Vibrio	4.7127	0.64673	3.1715e-13	4.1934e-12
	g__Loktanella	-5.1896	1.189	1.2726e-05	0.00018894											g__Lutimonas	8.3936	1.2061	3.419e-12	4.0686e-11
	g__Neptunomonas	-2.947	0.69374	2.1565e-05	0.00029729											g__Fusibacter	3.5371	0.53606	4.1596e-11	3.8077e-10
	g__Pseudofulvibacter	-2.083	0.50846	4.191e-05	0.00050553											g__Shewanella	7.8684	1.2132	8.8384e-11	7.5126e-10
	g__Anaeromicrobium	-5.3581	1.3149	4.6046e-05	0.00052276											g__Lutibacter	4.9547	0.77324	1.4777e-10	1.1723e-09
	g__Sulfurimonas	-1.7172	0.49336	0.00050021	0.0050811											g__Pseudoalteromonas	4.8933	0.79791	8.6428e-10	5.1425e-09
	g__Glaciecola	-4.0853	1.273	0.0013306	0.011546											g__Halomonas	6.75	1.1323	2.5003e-09	1.3577e-08
	g__Profundimonas	-1.9271	0.60227	0.0013759	0.011546											g__Thiomicrorhabdus	5.5606	0.96121	7.2529e-09	3.4524e-08
	g__Zhongshania	-4.4953	1.4719	0.0022575	0.018154											g__Polaribacter_4	7.1195	1.3105	5.5512e-08	2.2779e-07
	g__Marivita	-4.0526	1.4016	0.0038337	0.028458											g__Dokdonia	7.1698	1.3346	7.7695e-08	3.0819e-07
																g__Moritella	6.7968	1.4062	1.3425e-06	4.8413e-06
																g__Pseudomonas	6.6583	1.3962	1.8536e-06	6.4875e-06
																g__Aureispira	6.3294	1.4906	2.1728e-05	6.6298e-05
																g__Marinobacterium	6.2831	1.5886	7.6469e-05	0.00022749
																g__Maribacter	5.0054	1.3189	0.00014762	0.00041826
																g__C1_B045	5.6993	1.6556	0.00057659	0.0015594
																g__OM27_clade	5.5905	1.6486	0.00069626	0.0018412
																g__Sulfitobacter	3.7875	1.2356	0.0021752	0.0056273
																g__Halobacteriovorax	6.2603	2.1338	0.0033478	0.0084764
																g__Gramella	5.958	2.1082	0.0047113	0.01168
																g__Aliivibrio	7.029	2.5887	0.006623	0.015763
																g__uncultured	-5.0655	0.39335	6.0146e-38	7.1574e-36
																g__Anaeromicrobium	-12.448	1.1368	6.6502e-28	3.9568e-26
																g__Desulfatiglans	-9.6036	1.195	9.2312e-16	2.197e-14
																g__Psychrilyobacter	-4.6592	0.6154	3.7011e-14	6.2918e-13
																g__Tepidibacter	-9.5389	1.2654	4.7647e-14	7.0875e-13
																g__Photobacterium	-8.8724	1.2849	5.0233e-12	5.4343e-11
																g__Clostridium_sensu_stricto_7	-8.766	1.2781	6.9494e-12	6.8915e-11
																g__Thiohalophilus	-8.0757	1.2709	2.0933e-10	1.5569e-09
																g__Thiogranum	-8.0896	1.287	3.2631e-10	2.2842e-09
																g__Crassaminicella	-7.9606	1.2723	3.9241e-10	2.5942e-09
																g__Desulfotalea	-7.7113	1.2509	7.0733e-10	4.4301e-09
																g__Oceanirhabdus	-7.9932	1.341	2.5101e-09	1.3577e-08
																g__SEEP_SRB1	-7.9155	1.3493	4.4579e-09	2.3065e-08
																g__Desulfobacterium_catecholicum_group	-7.3288	1.2618	6.3122e-09	3.1298e-08
																g__Sva0081_sediment_group	-8.0001	1.4113	1.4411e-08	6.5956e-08
																g__Vallitalea	-7.1645	1.2911	2.8724e-08	1.266e-07
																g__Clostridium_sensu_stricto_13	-7.0778	1.2773	3.0007e-08	1.2753e-07
																g__Anaerovorax	-6.652	1.3143	4.1665e-07	1.5994e-06
																g__Carboxylicivirga	-6.691	1.3628	9.1134e-07	3.389e-06
																g__uncultured_gamma_proteobacterium	-3.7456	0.7902	2.1367e-06	7.2648e-06
																g__Clostridiisalibacter	-6.919	1.4703	2.5267e-06	8.3522e-06
																g__Desulfobulbus	-6.4471	1.381	3.0331e-06	9.7551e-06
																g__Desulfococcus	-6.0717	1.4221	1.96e-05	6.1379e-05
																g__uncultured_bacterium	-3.0661	0.80341	0.00013546	0.00039317
																g__Candidatus_Thiobios	-6.7974	1.9376	0.0004513	0.0012489
																g__Romboutsia	-5.8743	2.0998	0.0051501	0.012507
																g__Clostridium_sensu_stricto_1	-5.5032	2.1727	0.011314	0.026399

## Sheet: Sed_III vs Sed VI
green: over represented in sed VI	Digestive gland DAY 3							Digestive gland DAY 14								SEDIMENTS MICROBIOTA (Day 7)
red: over represented in sed III	Species Level							Species Level								SPECIES LEVEL
	TAXA	log2FC	logCPM	Pvalues	FDR			TAXA	log2FC	logCPM	Pvalues	FDR				TAXA	log2FC	logCPM	Pvalues	FDR
	s__Shewanella_violacea_DSS12	10.962	1.2239	3.3479e-19	1.9418e-17			s__Vibrio_tapetis_subsp__tapetis	23.33	2.2897	2.2205e-24	2.8867e-22				s__Shewanella_violacea_DSS12	12.377	1.1156	1.336e-28	6.7105e-27
	s__Marinomonas_atlantica	7.318	1.3825	1.2e-07	1.9885e-06			s__Amphritea_sp__Ap52	7.0521	1.7749	7.0881e-05	0.0023036				s__Pseudoalteromonas_marina	9.1524	1.1885	1.3516e-14	1.8698e-13
	s__Marinomonas_gallaica	7.8427	1.6849	3.2444e-06	3.7635e-05			s__proteobacterium_symbiont_of_Osedax_sp__MB3	-5.6262	1.1853	2.0684e-06	0.00013444				s__Psychrobacter_namhaensis	9.1601	1.2868	1.0934e-12	1.2964e-11
	s__Amphritea_sp__Ap52	3.9578	1.0059	8.3336e-05	0.00074361			s__uncultured_marine_bacterium	-4.085	0.96668	2.3802e-05	0.0010314				s__Amphritea_sp__Ap52	8.7063	1.2412	2.3054e-12	2.1261e-11
	s__Oceanospirillum_linum	6.2339	1.7519	0.00037326	0.0027886			s__Pseudophaeobacter_leonis	-5.427	1.4344	0.00015469	0.004022				s__Marinomonas_gallaica	8.534	1.2529	9.6583e-12	8.0164e-11
	s__Vibrio_gigantis	3.6743	1.1217	0.0010543	0.0071944			s__uncultured_Arcobacter_sp_	-6.6142	1.839	0.00032241	0.0069856				s__uncultured_Bacteroidetes_bacterium	3.6889	0.61322	1.7925e-09	9.2984e-09
	s__Pseudoalteromonas_sp__520P1_No__423	-11.622	1.0363	3.4453e-29	3.9966e-27			s__bacterium_enrichment_culture_clone_68	-3.1058	0.90094	0.00056636	0.010518				s__Vibrio_gigantis	2.4839	0.45631	5.2251e-08	2.5511e-07
	s__proteobacterium_symbiont_of_Osedax_sp__MB3	-5.6731	0.72583	5.4528e-15	2.1084e-13			s__Arcobacter_sp__EP1	-3.294	1.008	0.0010833	0.017603				s__Marinomonas_atlantica	7.0286	1.5202	3.7727e-06	1.4911e-05
	s__Pseudophaeobacter_leonis	-7.9816	1.1952	2.4185e-11	7.0137e-10											s__Vibrio_gallaecicus	8.0077	1.7814	6.9527e-06	2.623e-05
	s__Colwellia_psychrerythraea	-9.1161	1.4236	1.5191e-10	3.5243e-09			Genus Level								s__bacterium_WH1_8	2.275	0.5449	2.9804e-05	0.00010755
	s__bacterium_enrichment_culture_clone_68	-4.4475	0.80484	3.2767e-08	6.335e-07			TAXA	log2FC	logCPM	Pvalues	FDR				s__unidentified_proteobacterium	3.8515	1.057	0.00026853	0.00089152
	s__Winogradskyella_exilis	-9.8009	2.0302	1.3818e-06	2.0035e-05			g__Leucothrix	6.8266	1.4579	2.833e-06	0.00010954				s__Arcobacter_sp__EP1	6.9693	1.9881	0.00045572	0.0014009
	s__unidentified	-6.2448	1.3083	1.8133e-06	2.3372e-05			g__Psychrobacter	3.613	1.0829	0.00084888	0.017904				s__Shewanella_woodyi	6.7039	2.1016	0.0014235	0.0042198
	s__uncultured_alpha_proteobacterium	-4.7009	1.048	7.2773e-06	7.6743e-05			g__Thiomicrorhabdus	4.4656	1.3672	0.0010899	0.019451				s__Bacteriovorax_sp__SAU4	6.7694	2.1338	0.0015116	0.0043263
	s__uncultured_marine_bacterium	-3.4006	0.7975	2.008e-05	0.0001941			g__Ralstonia	4.4805	1.3863	0.0012289	0.020365				s__uncultured_alpha_proteobacterium	5.9346	1.9184	0.0019787	0.0054743
	s__uncultured_Glaciecola_sp_	-4.6041	1.2023	0.00012846	0.0010644			g__Shewanella	3.6194	1.1571	0.0017598	0.025516				s__uncultured_Roseobacter_sp_	6.1773	2.2698	0.0064988	0.016856
	s__uncultured_Flavobacteriaceae_bacterium	-2.2825	0.64287	0.00038463	0.0027886			g__Sulfurimonas	-3.1489	0.40184	4.6495e-15	1.0787e-12				s__Saprospira_sp__CNJ640	4.0112	1.5762	0.01093	0.027492
	s__uncultured_Alkanindiges_sp_	-4.6631	1.7409	0.0073931	0.047644			g__Arcobacter	-2.4208	0.33032	2.323e-13	2.6946e-11				s__Thiomicrospira_arctica_DSM_13458	5.9722	2.3597	0.011378	0.027776
								g__Desulfatitalea	-21.531	2.9672	3.9772e-13	3.0757e-11				s__Phaeobacter_sp__NH44C	6.5112	2.6487	0.013962	0.033109
	Genus Level							g__Profundimonas	-4.1649	0.7314	1.2382e-08	7.1814e-07				s__hydrothermal_vent_metagenome	5.9088	2.4257	0.014853	0.034245
	TAXA	log2FC	lfcSE	Pvalues	FDR			g__Anaerobacillus	-5.4831	1.0739	3.2977e-07	1.5302e-05				s__Oceanospirillum_linum	2.8659	1.1891	0.015943	0.035765
	g__Sulfurovum	3.3028	0.4779	4.8123e-12	2.6208e-10			g__Lentibacter	-6.1738	1.5409	6.1606e-05	0.0020418				s__Sulfurospirillum_arcachonense_DSM_9755	5.7006	2.4441	0.01968	0.042336
	g__Amphritea	2.9699	0.45433	6.2828e-11	2.5382e-09			g__Oceanospirillum	-1.8613	0.50209	0.0002097	0.0060813				s__uncultured_proteobacterium	6.3303	2.7299	0.020403	0.042336
	g__Vibrio	2.5527	0.41871	1.0842e-09	3.6501e-08			g__Pseudofulvibacter	-3.447	0.96175	0.00033822	0.0087184				s__Clostridiales_bacterium_HAW_EB17	-6.1965	0.55939	1.617e-28	6.7105e-27
	g__Shewanella	5.1178	0.92055	2.7046e-08	6.8292e-07			g__Glaciecola	-4.2791	1.2153	0.00042973	0.0099697				s__Firmicutes_bacterium	-10.628	1.1072	8.0691e-22	2.2324e-20
	g__Halomonas	4.4913	0.86625	2.1631e-07	4.855e-06			g__Polaribacter_4	-3.1457	0.9611	0.0010642	0.019451				s__Photobacterium_rosenbergii	-9.6551	1.1143	4.5232e-18	9.3856e-17
	g__Dokdonia	5.4141	1.0821	5.6391e-07	1.0677e-05			g__Neptunomonas	-2.8129	0.89342	0.0016411	0.025383				s__bacterium_enrichment_culture_clone_KWE30_10	-9.1493	1.1391	9.5862e-16	1.5913e-14
	g__OM43_clade	5.5003	1.3678	5.788e-05	0.00083927											s__uncultured_sediment_bacterium	-8.5162	1.2039	1.5056e-12	1.562e-11
	g__Alteromonas	6.2968	1.6238	0.0001054	0.0014193											s__Desulfotalea_sp__SFA4	-8.0035	1.2298	7.6264e-11	5.7545e-10
	g__Methylobacterium	3.2997	0.93483	0.00041592	0.0046675											s__uncultured_delta_proteobacterium	-8.461	1.343	2.9765e-10	2.0588e-09
	g__Maribacter	4.2757	1.3812	0.0019633	0.018885											s__Colwellia_psychrerythraea	-8.2894	1.3414	6.4299e-10	4.1052e-09
	g__Aliivibrio	4.994	1.6411	0.0023411	0.021496											s__uncultured_Helicobacteraceae_bacterium	-7.9623	1.294	7.5877e-10	4.4984e-09
	g__Methylophaga	1.5687	0.56775	0.005727	0.046274											s__Clostridium_sp__r54	-7.6941	1.2625	1.0984e-09	6.0776e-09
	g__uncultured_gamma_proteobacterium	4.1294	1.509	0.0062086	0.048236											s__uncultured_Firmicutes_bacterium	-7.2139	1.3544	1.0033e-07	4.6265e-07
	g__Marinomonas	-4.0342	0.50732	1.834e-15	3.7047e-13											s__Aliivibrio_finisterrensis	-7.1021	1.4205	5.7382e-07	2.5067e-06
	g__Photobacterium	-7.381	1.0522	2.3052e-12	2.3282e-10											s__Clostridium_sp__r53	-6.7548	1.4223	2.0427e-06	8.4774e-06
	g__Neptunomonas	-3.7594	0.54482	5.1897e-12	2.6208e-10											s__bacterium_enrichment_culture_clone_68	-2.2989	0.56283	4.4173e-05	0.00015276
	g__Winogradskyella	-9.5787	1.6867	1.3544e-08	3.9083e-07											s__uncultured_gamma_proteobacterium	-1.5709	0.51615	0.0023375	0.0062586
	g__Zhongshania	-4.8337	0.96727	5.8142e-07	1.0677e-05											s__Pseudophaeobacter_leonis	-5.4537	2.3484	0.020216	0.042336
	g__Loktanella	-5.0259	1.1387	1.0164e-05	0.00017109
	g__Glaciecola	-4.3128	1.0728	5.8167e-05	0.00083927											GENUS LEVEL
	g__Profundimonas	-1.9822	0.55057	0.00031786	0.004013											TAXA	log2FC	lfcSE	Pvalues	FDR
	g__Anaeromicrobium	-5.1597	1.4405	0.00034122	0.0040545											g__Pseudoalteromonas	6.0385	0.5556	1.6296e-27	6.4098e-26
	g__Neptuniibacter	-2.263	0.68587	0.00096866	0.010298											g__Psychrobacter	10.285	1.1528	4.5739e-19	8.9952e-18
	g__Staphylococcus	-4.0248	1.2418	0.0011909	0.012028											g__Cobetia	9.6649	1.1188	5.6968e-18	9.6032e-17
	g__Alkalimarinus	-4.3289	1.537	0.0048547	0.042637											g__Halomonas	9.2363	1.1332	3.6116e-16	5.3271e-15
	g__Sulfurospirillum	-4.3897	1.5868	0.0056682	0.046274											g__Shewanella	8.7808	1.0911	8.4479e-16	1.1076e-14
																g__Maribacter	8.1043	1.2397	6.2562e-11	4.6139e-10
																g__Thiomicrorhabdus	5.9533	0.95104	3.8535e-10	2.5262e-09
																g__Polaribacter_4	7.4232	1.2166	1.05e-09	6.5212e-09
																g__Dokdonia	7.4813	1.25	2.1655e-09	1.2776e-08
																g__Marinifilum	6.3155	1.0759	4.3534e-09	2.4462e-08
																g__Sulfitobacter	3.0238	0.524	7.9005e-09	4.2375e-08
																g__Psychrosphaera	7.2189	1.2577	9.4906e-09	4.7228e-08
																g__Pseudomonas	6.9574	1.2765	5.0263e-08	2.1182e-07
																g__Moritella	7.1075	1.3116	5.9981e-08	2.4406e-07
																g__Fusibacter	2.2383	0.42628	1.5148e-07	5.7661e-07
																g__Fluviicola	6.5647	1.3524	1.2087e-06	4.0751e-06
																g__Marinobacterium	6.588	1.4789	8.4049e-06	2.543e-05
																g__Lutibacter	3.9524	0.96626	4.3054e-05	0.00012648
																g__Vibrio	2.0848	0.51621	5.3751e-05	0.00015101
																g__C1_B045	5.9818	1.4937	6.2119e-05	0.00017047
																g__Porticoccus	1.8228	0.45709	6.665e-05	0.00017874
																g__OM27_clade	5.8807	1.4793	7.0288e-05	0.00018431
																g__Amphritea	2.7546	0.71395	0.00011422	0.00029299
																g__Halobacteriovorax	6.5356	2.0358	0.0013256	0.0031923
																g__Gramella	6.2435	1.9804	0.0016183	0.0038192
																g__Aureispira	3.9924	1.3555	0.003226	0.007464
																g__Pseudophaeobacter	2.4977	0.89898	0.0054632	0.012163
																g__Marinomonas	1.573	0.60942	0.0098453	0.02003
																g__uncultured_proteobacterium	6.5639	2.7842	0.018397	0.035122
																g__Anaeromicrobium	-12.009	1.0699	3.1154e-29	3.1078e-27
																g__uncultured	-3.6756	0.32884	5.2674e-29	3.1078e-27
																g__Photobacterium	-10.533	1.0783	1.5433e-22	4.5527e-21
																g__Tepidibacter	-10.273	1.0711	8.7674e-22	2.0691e-20
																g__Oceanirhabdus	-8.8247	1.1126	2.1635e-15	2.553e-14
																g__Clostridium_sensu_stricto_7	-8.3241	1.1186	9.9705e-14	1.0696e-12
																g__Desulfotalea	-8.0134	1.1145	6.4869e-13	6.3787e-12
																g__Desulfatiglans	-8.1933	1.1452	8.4042e-13	7.6284e-12
																g__Thiogranum	-8.1013	1.1536	2.1722e-12	1.8309e-11
																g__Candidatus_Thiobios	-7.6668	1.1476	2.3798e-11	1.8721e-10
																g__Clostridium_sensu_stricto_13	-7.3988	1.1642	2.0823e-10	1.4454e-09
																g__Desulfobacterium_catecholicum_group	-6.9626	1.2135	9.6057e-09	4.7228e-08
																g__Crassaminicella	-6.8356	1.2229	2.273e-08	1.0728e-07
																g__SEEP_SRB1	-7.1853	1.2962	2.9674e-08	1.2969e-07
																g__uncultured_gamma_proteobacterium	-3.7347	0.67326	2.9025e-08	1.2969e-07
																g__Thiohalophilus	-6.7264	1.2442	6.4446e-08	2.5349e-07
																g__Sva0081_sediment_group	-7.3453	1.4374	3.2162e-07	1.186e-06
																g__Actibacter	-6.4192	1.3004	7.9631e-07	2.8474e-06
																g__Propionigenium	-2.6925	0.547	8.5503e-07	2.9674e-06
																g__Desulfobulbus	-6.1462	1.2761	1.4615e-06	4.7904e-06
																g__Vallitalea	-6.0335	1.2984	3.3706e-06	1.075e-05
																g__Carboxylicivirga	-5.857	1.2951	6.1083e-06	1.8968e-05
																g__Halioglobus	-5.6634	1.3862	4.3947e-05	0.00012648
																g__Draconibacterium	-1.8884	0.49354	0.00013012	0.00032669
																g__Clostridiisalibacter	-5.2272	1.4637	0.00035538	0.00087365
																g__Psychrilyobacter	-1.5897	0.54286	0.0034079	0.0077333
																g__Desulfococcus	-5.4948	2.0791	0.0082189	0.01796
																g__uncultured_Bacteroidetes_bacterium	-5.6631	2.1628	0.0088335	0.018952
																g__Woeseia	-5.4726	2.1181	0.0097746	0.02003
																g__Dethiosulfatibacter	-5.472	2.1116	0.0095595	0.02003
																g__Sedimenticola	-5.1957	2.1244	0.014458	0.028915
																g__Clostridium_sensu_stricto_17	-5.1973	2.1597	0.016106	0.031675
																g__Neptunomonas	-5.3	2.2492	0.018454	0.035122
																g__uncultured_delta_proteobacterium	-5.1124	2.1772	0.018868	0.03534
																g__uncultured_bacterium	-1.9579	0.84512	0.02052	0.037834

## Sheet: Sed_IV vs Sed VI
green: over represented in sed VI	Digestive gland DAY 3							Digestive gland DAY 14								SEDIMENTS MICROBIOTA (Day 7)
red: over represented in sed IV	Species Level							Species Level								SPECIES LEVEL
	TAXA	log2FC	logCPM	Pvalues	FDR			TAXA	log2FC	logCPM	Pvalues	FDR					log2FC	lfcSE	Pvalues	FDR
	s__Shewanella_violacea_DSS12	7.9687	1.3806	7.8371e-09	2.4883e-07			s__Amphritea_sp__Ap52	6.1798	1.7782	0.00051004	0.0096907				s__unidentified_proteobacterium	9.8021	1.0982	4.4173e-19	1.6786e-17
	s__Marinomonas_atlantica	7.2436	1.3852	1.7015e-07	3.6015e-06			s__Shewanella_violacea_DSS12	6.2172	1.7782	0.00047153	0.0096907				s__Pseudoalteromonas_marina	9.0571	1.0816	5.5945e-17	8.5037e-16
	s__bacterium_enrichment_culture_clone_16(2013)	6.1586	1.3253	3.3696e-06	6.1134e-05			s__uncultured_Bacteroidetes_bacterium	4.7176	1.4437	0.0010841	0.017655				s__Amphritea_sp__Ap52	8.6212	1.123	1.6279e-14	1.2372e-13
	s__Marinomonas_gallaica	7.7688	1.7106	5.5804e-06	8.8588e-05			s__uncultured_proteobacterium	5.3116	1.7962	0.0031052	0.044249				s__Marinomonas_gallaica	8.4455	1.1179	4.2042e-14	2.6626e-13
	s__Oceanospirillum_linum	7.9656	1.7701	6.7957e-06	9.5894e-05			s__Arcobacter_sp__EP1	-5.302	0.97016	4.6275e-08	5.2753e-06				s__Marinomonas_atlantica	6.9392	1.1804	4.132e-09	1.9627e-08
	s__Vibrio_gallaecicus	7.2982	1.6665	1.1896e-05	0.00015107			s__uncultured_marine_bacterium	-3.6345	0.95864	0.00014987	0.006298				s__Shewanella_violacea_DSS12	5.4188	0.97316	2.5722e-08	1.0861e-07
	s__Neptunomonas_phycophila	5.4426	1.5608	0.00048843	0.0041354			s__bacterium_enrichment_culture_clone_68	-3.412	0.90596	0.00016574	0.006298				s__uncultured_Bacteroidetes_bacterium	2.8932	0.56528	3.0848e-07	1.1722e-06
	s__Vibrio_tapetis_subsp__tapetis	6.6385	1.9324	0.00059184	0.0046977			s__proteobacterium_symbiont_of_Osedax_sp__MB3	-4.4093	1.2463	0.00040323	0.0096907				s__Bacteroidetes_bacterium_T4_KAD_str1	6.4889	1.2793	3.9312e-07	1.4227e-06
	s__Amphritea_sp__Ap52	2.858	1.0572	0.0068648	0.045886											s__Psychrobacter_namhaensis	6.2111	1.2853	1.3493e-06	4.4586e-06
	s__Colwellia_psychrerythraea	-9.863	0.98916	2.0409e-23	2.5919e-21			Genus Level								s__bacterium_WH1_8	3.2831	0.75876	1.5118e-05	4.7874e-05
	s__proteobacterium_symbiont_of_Osedax_sp__MB3	-5.7294	0.74973	2.1394e-14	1.3585e-12			TAXA	log2FC	logCPM	Pvalues	FDR				s__uncultured_alpha_proteobacterium	5.8313	1.4136	3.7062e-05	0.00011267
	s__Pseudoalteromonas_sp__520P1_No__423	-9.4169	1.2511	5.1917e-14	2.1978e-12			g__Shewanella	5.2265	1.2622	3.4637e-05	0.0022976				s__Vibrio_gallaecicus	7.9018	1.9949	7.465e-05	0.00021821
	s__uncultured_alpha_proteobacterium	-7.0663	1.3484	1.6001e-07	3.6015e-06			g__Leucothrix	4.6651	1.2487	0.00018692	0.0074396				s__Arcobacter_sp__EP1	6.8766	2.0434	0.00076462	0.0020754
	s__Pseudophaeobacter_leonis	-8.0169	1.8595	1.6227e-05	0.00018735			g__Psychrobacter	4.614	1.3324	0.00053452	0.017728				s__Bacteriovorax_sp__SAU4	6.6289	2.2187	0.0028106	0.0068904
	s__Thiomicrospira_chilensis_DSM_12352	-6.6464	1.5745	2.4293e-05	0.0002571			g__Endozoicomonas	2.9802	0.93407	0.0014199	0.040365				s__Vibrio_gigantis	1.0007	0.3389	0.0031489	0.0072521
	s__uncultured_marine_bacterium	-2.8036	0.73003	0.00012286	0.0012002			g__Sulfurimonas	-3.0491	0.54041	1.679e-08	3.3412e-06				s__Saprospira_sp__CNJ640	2.8184	0.98771	0.0043243	0.0096661
	s__Nautella_sp__JMT04	-4.3253	1.2346	0.00045913	0.0041354			g__Arcobacter	-2.5148	0.54517	3.972e-06	0.00039521				s__uncultured_Roseobacter_sp_	6.0388	2.1725	0.0054416	0.011177
	s__uncultured_Glaciecola_sp_	-4.5691	1.3653	0.00081816	0.0061121			g__Profundimonas	-3.2015	0.82862	0.00011173	0.0055586				s__Thiomicrospira_arctica_DSM_13458	5.891	2.2297	0.008239	0.016055
	s__gamma_proteobacterium_DSW25_13	-4.7189	1.7308	0.0064027	0.045175											s__Sulfurospirillum_arcachonense_DSM_9755	5.6536	2.1995	0.010157	0.019297
																s__Oceanospirillum_linum	3.0037	1.1886	0.0115	0.021317
	Genus Level															s__bacterium_enrichment_culture_clone_KWE30_10	-9.9161	1.1105	4.2743e-19	1.6786e-17
	TAXA	log2FC	logCPM	Pvalues	FDR											s__bacterium_enrichment_culture_clone_68	-3.5175	0.40105	1.7775e-18	4.5029e-17
	g__Dokdonia	7.3134	1.1928	8.718e-10	9.677e-08											s__Clostridium_sp__r54	-9.1587	1.0565	4.3608e-18	8.2856e-17
	g__Shewanella	5.1694	0.97689	1.2121e-07	6.727e-06											s__uncultured_Firmicutes_bacterium	-8.5099	1.0729	2.1619e-15	2.7384e-14
	g__Halomonas	4.5633	0.88161	2.2652e-07	1.0058e-05											s__Colwellia_psychrerythraea	-8.8557	1.1234	3.2052e-15	3.4799e-14
	g__Fusibacter	6.5925	1.2926	3.3929e-07	1.2554e-05											s__Photobacterium_rosenbergii	-8.4926	1.1033	1.3863e-14	1.2372e-13
	g__Candidatus_Endoecteinascidia	5.52	1.1911	3.5773e-06	0.00011345											s__human_gut_metagenome	-8.4905	1.1048	1.5264e-14	1.2372e-13
	g__Aliivibrio	6.4668	1.6435	8.3296e-05	0.0016811											s__Clostridiales_bacterium_HAW_EB17	-4.8931	0.64464	3.1888e-14	2.2031e-13
	g__Sulfurovum	2.9197	0.75602	0.00011249	0.001921											s__Firmicutes_bacterium	-8.4068	1.1149	4.6841e-14	2.7384e-13
	g__Pseudoalteromonas	2.0643	0.55353	0.00019192	0.0030433											s__uncultured_Helicobacteraceae_bacterium	-7.3779	1.1269	5.8751e-11	3.1893e-10
	g__Methylobacterium	2.5866	0.79234	0.0010964	0.014888											s__uncultured_Epsilonproteobacteria_bacterium	-7.3363	1.192	7.5261e-10	3.8132e-09
	g__Marinifilum	5.5538	1.6944	0.0010467	0.014888											s__Clostridium_grantii	-7.0159	1.2308	1.1959e-08	5.3466e-08
	g__BD1_7_clade	3.1456	0.9997	0.0016521	0.019304											s__uncultured_sediment_bacterium	-6.6451	1.2188	4.9789e-08	1.9916e-07
	g__Moritella	5.9308	1.9314	0.0021355	0.023704											s__uncultured_Desulfobulbaceae_bacterium	-6.3766	1.2634	4.4838e-07	1.549e-06
	g__Amphritea	1.4812	0.52553	0.0048259	0.048697											s__uncultured_delta_proteobacterium	-7.3668	2.0862	0.00041377	0.0011647
	g__Neptunomonas	-4.7987	0.72653	3.9774e-11	8.8298e-09											s__proteobacterium_symbiont_of_Osedax_sp__MB3	-4.2147	1.2702	0.00090618	0.0022957
	g__Loktanella	-7.5084	1.316	1.1593e-08	8.5787e-07											s__uncultured_bacterium	-0.67001	0.20152	0.00088482	0.0022957
	g__Glaciecola	-4.7587	1.1286	2.4836e-05	0.00068919											s__marine_bacterium_Tw_2	-6.0925	2.1498	0.0045971	0.0099822
	g__Tepidibacter	-5.7791	1.4018	3.7454e-05	0.00092388											s__Desulfotalea_sp__SFA4	-6.0618	2.1469	0.0047494	0.010027
	g__Zhongshania	-4.7513	1.1987	7.3832e-05	0.0016391											s__uncultured_marine_bacterium	-0.76234	0.2814	0.0067463	0.013493
	g__Neptuniibacter	-2.5917	0.67109	0.00011247	0.001921											s__Vibrio_aestuarianus	-2.8477	1.1308	0.011791	0.021336
	g__Alkalimarinus	-4.4581	1.3703	0.0011401	0.014888											s__Atribacteria_bacterium_JGI_0000014_F07	-5.0352	2.2401	0.024588	0.043458
	g__Profundimonas	-2.2651	0.70704	0.0013573	0.01674
	g__Thalassotalea	-3.0481	1.0804	0.0047823	0.048697											GENUS LEVEL
																	log2FC	lfcSE	Pvalues	FDR
																g__Pseudoalteromonas	4.2488	0.34854	3.5067e-34	3.9626e-32
																g__Lutibacter	6.5743	0.62692	9.9461e-26	5.4828e-24
																g__Psychrobacter	5.6989	0.66064	6.3366e-18	1.1934e-16
																g__Cobetia	9.4544	1.15	2.0108e-16	2.8403e-15
																g__Halomonas	9.0293	1.1765	1.6543e-14	2.0597e-13
																g__Thiomicrorhabdus	3.8709	0.51108	3.6226e-14	3.4113e-13
																g__Fusibacter	5.0514	0.67059	4.9669e-14	4.1665e-13
																g__Sulfitobacter	6.6112	0.90368	2.558e-13	1.927e-12
																g__Shewanella	4.573	0.65596	3.1374e-12	2.0854e-11
																g__Maribacter	7.8773	1.3011	1.4083e-09	7.957e-09
																g__Polaribacter_4	7.1918	1.3552	1.1164e-07	5.3329e-07
																g__Dokdonia	7.2352	1.3641	1.1326e-07	5.3329e-07
																g__Marinifilum	4.0314	0.8411	1.643e-06	6.6306e-06
																g__Moritella	6.8663	1.4488	2.1452e-06	8.3591e-06
																g__Marinomonas	2.0458	0.52052	8.4841e-05	0.00029669
																g__Marinobacterium	6.3303	1.6315	0.00010442	0.00034703
																g__C1_B045	5.7706	1.7681	0.0010998	0.0034521
																g__Amphritea	1.5976	0.49274	0.0011855	0.0035253
																g__OM27_clade	5.659	1.7818	0.0014929	0.0041147
																g__Psychrosphaera	3.8973	1.2841	0.002405	0.0064707
																g__Gramella	6.0037	2.0479	0.0033714	0.008466
																g__Lutimonas	2.7756	1.038	0.0074974	0.01729
																g__Sulfurospirillum	5.552	2.2271	0.012669	0.028631
																g__Pseudophaeobacter	2.1026	0.90225	0.019787	0.043843
																g__Aureispira	2.7936	1.2081	0.020754	0.0451
																g__Anaeromicrobium	-11.495	1.1	1.4556e-25	5.4828e-24
																g__Tepidibacter	-10.949	1.159	3.4853e-21	9.8459e-20
																g__uncultured	-3.1705	0.35949	1.1501e-18	2.5991e-17
																g__Photobacterium	-9.7818	1.1382	8.3836e-18	1.3533e-16
																g__Clostridium_sensu_stricto_1	-8.824	1.1516	1.8227e-14	2.0597e-13
																g__Desulfobulbus	-8.8408	1.1576	2.2194e-14	2.2799e-13
																g__Psychrilyobacter	-3.746	0.49763	5.1621e-14	4.1665e-13
																g__Crassaminicella	-8.6438	1.1919	4.1065e-13	2.9002e-12
																g__Oceanirhabdus	-8.3362	1.2381	1.663e-11	1.044e-10
																g__Desulfatiglans	-8.6601	1.2911	1.978e-11	1.1764e-10
																g__Clostridium_sensu_stricto_7	-7.7114	1.3083	3.7632e-09	2.0249e-08
																g__Desulfobacterium_catecholicum_group	-7.4309	1.2836	7.0846e-09	3.6389e-08
																g__Romboutsia	-6.8626	1.3651	4.9801e-07	2.251e-06
																g__Desulfosarcina	-6.7658	1.3587	6.3709e-07	2.7689e-06
																g__SEEP_SRB1	-6.7335	1.3884	1.235e-06	5.1686e-06
																g__Carboxylicivirga	-6.6048	1.4838	8.5392e-06	3.2164e-05
																g__Sulfurimonas	-2.0354	0.49243	3.5749e-05	0.00013031
																g__Propionigenium	-2.5769	0.65651	8.6645e-05	0.00029669
																g__uncultured_bacterium	-2.5	0.73937	0.00072169	0.00233
																g__Colwellia	-1.4138	0.43539	0.0011658	0.0035253
																g__Algicola	-6.225	1.9255	0.0012255	0.0035507
																g__Desulfotalea	-6.1569	1.9317	0.0014363	0.0040575
																g__Candidatus_Thiobios	-5.9244	2.0049	0.003127	0.0080307
																g__uncultured_gamma_proteobacterium	-2.1929	0.74102	0.0030837	0.0080307
																g__uncultured_Bacteroidetes_bacterium	-5.7405	2.029	0.0046656	0.011461
																g__Polaribacter_1	-2.7399	0.98693	0.0054998	0.013223
																g__Clostridium_sensu_stricto_13	-5.6226	2.0495	0.0060813	0.014316
																g__Atribacteria_bacterium_JGI_0000014_F07	-5.1119	2.2331	0.022072	0.047059

## Sheet: Sed_V  vs Sed VI 
green: over represented in sed VI	Digestive gland DAY 3							Digestive gland DAY 14								SEDIMENTS MICROBIOTA (Day 7)
red: over represented in sed V	Species Level							Species Level								SPECIES LEVEL
	TAXA	log2FC	logCPM	Pvalues	FDR			TAXA	log2FC	logCPM	Pvalues	FDR					log2FC	lfcSE	Pvalues	FDR
	s__Shewanella_violacea_DSS12	7.8151	1.3286	4.0519e-09	1.4587e-07			s__Amphritea_sp__Ap52	7.1258	1.8331	0.00010138	0.0029401				s__Shewanella_violacea_DSS12	12.167	1.0961	1.2503e-28	4.5012e-27
	s__Marinomonas_atlantica	6.7511	1.3895	1.1806e-06	3.1877e-05			s__Shewanella_violacea_DSS12	7.2986	1.8524	8.1473e-05	0.0029401				s__unidentified_proteobacterium	9.6723	1.1039	1.9174e-18	3.4513e-17
	s__bacterium_enrichment_culture_clone_16(2013)	5.6433	1.3046	1.5199e-05	0.00026394			s__uncultured_proteobacterium	6.3664	1.845	0.00055921	0.010811				s__Pseudoalteromonas_marina	8.9299	1.1038	5.9761e-16	6.1469e-15
	s__Marinomonas_gallaica	7.2389	1.7315	2.9051e-05	0.00039219			s__Arcobacter_sp__EP1	-4.5448	0.96893	2.7247e-06	0.00031606				s__bacterium_WH1_8	9.175	1.1445	1.0852e-15	9.7667e-15
	s__Oceanospirillum_linum	7.5231	1.8144	3.377e-05	0.00040524			s__uncultured_Arcobacter_sp_	-6.7986	1.6738	4.8721e-05	0.0028258				s__Marinomonas_gallaica	8.3149	1.1546	5.9424e-13	3.6419e-12
	s__Vibrio_gallaecicus	6.8	1.6876	5.5932e-05	0.00060407			s__bacterium_enrichment_culture_clone_68	-3.2325	0.91912	0.00043653	0.010127				s__Amphritea_sp__Ap52	8.5183	1.1833	6.0698e-13	3.6419e-12
	s__uncultured_proteobacterium	5.0716	1.5632	0.0011768	0.010506			s__uncultured_marine_bacterium	-2.9677	0.95852	0.0019604	0.032487				s__Psychrobacter_namhaensis	8.9126	1.2601	1.5189e-12	7.8116e-12
	s__Phaeobacter_sp__NH44C	6.2826	1.9488	0.0012646	0.010506											s__uncultured_Bacteroidetes_bacterium	4.2149	0.64978	8.7757e-11	4.2123e-10
	s__Neptunomonas_phycophila	4.9439	1.5519	0.0014435	0.011136			Genus Level								s__Marinomonas_atlantica	6.8209	1.3253	2.6529e-07	1.1938e-06
	s__proteobacterium_symbiont_of_Osedax_sp__MB3	-6.4187	0.83246	1.2531e-14	1.3533e-12			TAXA	log2FC	logCPM	Pvalues	FDR				s__Bacteroidetes_bacterium_T4_KAD_str1	6.3597	1.4498	1.1514e-05	4.145e-05
	s__Pseudoalteromonas_sp__520P1_No__423	-11.261	1.7652	1.7777e-10	9.5995e-09			g__Shewanella	5.4258	1.0217	1.0919e-07	5.5961e-06				s__Vibrio_gallaecicus	7.8506	2.0173	9.9578e-05	0.00032589
	s__Pseudophaeobacter_leonis	-7.551	1.707	9.7046e-06	0.00020962			g__Psychrobacter	4.7039	1.3164	0.00035248	0.010323				s__uncultured_alpha_proteobacterium	5.7093	1.6558	0.00056454	0.0016259
	s__Colwellia_psychrerythraea	-8.8686	2.0626	1.7107e-05	0.00026394			g__uncultured_proteobacterium	5.5731	1.5752	0.00040314	0.01033				s__Arcobacter_sp__EP1	6.8156	2.1537	0.0015529	0.0041412
	s__uncultured_marine_bacterium	-2.9461	0.76205	0.00011064	0.0010863			g__uncultured_deep_sea_bacterium	4.7538	1.4105	0.00075067	0.017099				s__Shewanella_woodyi	6.4592	2.2569	0.0042098	0.010776
	s__uncultured_alpha_proteobacterium	-5.3524	1.7299	0.0019746	0.014217			g__Sulfurimonas	-2.6948	0.47702	1.611e-08	2.3731e-06				s__Bacteriovorax_sp__SAU4	6.5862	2.3265	0.0046402	0.011137
	s__uncultured_Glaciecola_sp_	-4.6053	1.6413	0.0050192	0.03388			g__Arcobacter	-2.1983	0.3935	2.3152e-08	2.3731e-06				s__Vibrio_gigantis	0.59496	0.22845	0.0092045	0.019492
								g__Sulfurospirillum	-7.6236	1.3968	4.8206e-08	3.2941e-06				s__uncultured_Roseobacter_sp_	5.9259	2.3621	0.012118	0.024236
	Genus Level							g__Anaerobacillus	-5.2516	1.0637	7.9291e-07	3.2509e-05				s__Thiomicrospira_arctica_DSM_13458	5.7561	2.4303	0.017859	0.034753
	TAXA	log2FC	logCPM	Pvalues	FDR			g__Oleibacter	-3.8916	1.0038	0.00010588	0.0036176				s__Sulfurospirillum_arcachonense_DSM_9755	5.5568	2.4478	0.023199	0.043957
	g__Shewanella	10.124	1.0026	5.6637e-24	1.0591e-21			g__Tenacibaculum	-3.377	1.1053	0.0022484	0.046093				s__hydrothermal_vent_metagenome	5.6442	2.5182	0.025006	0.045924
	g__Sulfurovum	3.5039	0.56457	5.4224e-10	5.0699e-08											s__Firmicutes_bacterium	-11.557	1.0344	5.525e-29	3.978e-27
	g__Endozoicomonas	3.3179	0.62366	1.0369e-07	6.4633e-06											s__bacterium_enrichment_culture_clone_KWE30_10	-9.9761	1.0707	1.1964e-20	2.8714e-19
	g__Halomonas	4.4031	0.84441	1.8436e-07	6.895e-06											s__uncultured_Firmicutes_bacterium	-9.53	1.0997	4.4801e-18	6.4513e-17
	g__Fusibacter	5.5882	1.253	8.2013e-06	0.00019171											s__Clostridium_grantii	-9.0204	1.0843	8.8829e-17	1.066e-15
	g__Dokdonia	4.8819	1.2953	0.00016395	0.0034066											s__Clostridium_sp__r54	-8.7981	1.1037	1.5642e-15	1.2514e-14
	g__BD1_7_clade	4.0903	1.1009	0.00020287	0.0037936											s__Clostridiales_bacterium_HAW_EB17	-4.4517	0.6182	5.9712e-13	3.6419e-12
	g__uncultured_proteobacterium	5.4146	1.4758	0.00024352	0.0041399											s__uncultured_Helicobacteraceae_bacterium	-8.282	1.1627	1.0543e-12	5.8391e-12
	g__Aliivibrio	6.1401	1.7135	0.00033906	0.0052837											s__Atribacteria_bacterium_JGI_0000014_F07	-6.4978	1.3546	1.6126e-06	6.2874e-06
	g__Amphritea	2.662	0.7628	0.00048342	0.0069538											s__uncultured_bacterium_zdt_33i5	-6.4282	1.3417	1.6592e-06	6.2874e-06
	g__Methylobacterium	2.7005	0.79244	0.00065484	0.0087468											s__bacterium_enrichment_culture_clone_68	-2.6844	0.65244	3.8825e-05	0.00013311
	g__Marinifilum	5.2133	1.7282	0.002556	0.028116											s__uncultured_delta_proteobacterium	-5.916	1.6016	0.00022098	0.00069178
	g__uncultured_gamma_proteobacterium	3.6226	1.251	0.003783	0.037232											s__Colwellia_psychrerythraea	-7.5362	2.1399	0.00042859	0.0012858
	g__Neptunomonas	-3.2679	0.62308	1.565e-07	6.895e-06											s__human_gut_metagenome	-6.9224	2.0737	0.00084307	0.0023347
	g__Loktanella	-6.3828	1.3039	9.824e-07	3.0618e-05											s__Clostridium_sp__r53	-6.2304	2.1843	0.0043403	0.010776
	g__Neptuniibacter	-2.6955	0.60071	7.2155e-06	0.00019171											s__uncultured_bacterium	-0.56161	0.20221	0.00548	0.012728
	g__Thalassotalea	-3.9269	1.1899	0.00096583	0.012041											s__Aliivibrio_finisterrensis	-6.4455	2.3881	0.0069543	0.015647
	g__Profundimonas	-2.3542	0.76265	0.0020233	0.023647											s__bacterium_enrichment_culture_clone_KWE30_23_C	-5.9188	2.2509	0.0085509	0.018657
	g__Glaciecola	-4.5413	1.5675	0.0037645	0.037232											s__uncultured_sediment_bacterium	-5.8482	2.2847	0.010475	0.021548
																s__Desulfotalea_sp__SFA4	-5.3677	2.4032	0.025513	0.045924
																GENUS LEVEL
																	log2FC	lfcSE	Pvalues	FDR
																g__Shewanella	7.1361	0.56331	8.873e-37	9.6715e-35
																g__Pseudoalteromonas	5.1491	0.46503	1.7039e-28	6.191e-27
																g__Marinifilum	11.433	1.1397	1.1039e-23	2.4066e-22
																g__Thiomicrorhabdus	5.397	0.55268	1.5883e-22	2.8855e-21
																g__Lutibacter	10.716	1.1176	8.9526e-22	1.3941e-20
																g__Psychrobacter	9.907	1.1958	1.185e-16	1.345e-15
																g__Halomonas	8.8556	1.2129	2.8538e-13	2.2219e-12
																g__Cobetia	6.7274	1.0486	1.4005e-10	8.4808e-10
																g__Polaribacter_4	7.0238	1.4062	5.892e-07	3.0582e-06
																g__Dokdonia	7.0798	1.4237	6.5989e-07	3.2695e-06
																g__Fusibacter	5.239	1.1196	2.8771e-06	1.3635e-05
																g__Moritella	6.6957	1.511	9.3657e-06	3.9264e-05
																g__Pseudomonas	6.5661	1.5241	1.6466e-05	6.4099e-05
																g__Lutimonas	4.4166	1.2243	0.00030929	0.001084
																g__Maribacter	4.7408	1.3198	0.0003282	0.001084
																g__Marinobacterium	6.1937	1.7177	0.00031112	0.001084
																g__Amphritea	2.4007	0.70435	0.00065347	0.002095
																g__Marinomonas	2.3582	0.73287	0.0012918	0.0040231
																g__C1_B045	5.6127	1.8495	0.0024077	0.0072899
																g__OM27_clade	5.4981	1.8595	0.0031082	0.0091566
																g__Halobacteriovorax	6.1953	2.2202	0.0052637	0.014711
																g__Gramella	5.8801	2.2413	0.008702	0.023713
																g__Anaeromicrobium	-12.877	1.1056	2.3854e-31	1.3e-29
																g__Tepidibacter	-11.516	1.1403	5.5587e-24	1.5147e-22
																g__Clostridium_sensu_stricto_7	-9.8703	1.1229	1.4941e-18	2.0356e-17
																g__Desulfatiglans	-9.5679	1.1556	1.2339e-16	1.345e-15
																g__Crassaminicella	-9.607	1.1805	4.02e-16	3.9834e-15
																g__uncultured	-3.3023	0.40801	5.7966e-16	5.2653e-15
																g__Oceanirhabdus	-9.3751	1.2176	1.361e-14	1.1412e-13
																g__Romboutsia	-8.2797	1.2175	1.0426e-11	7.5764e-11
																g__Clostridium_sensu_stricto_13	-8.2383	1.2362	2.6585e-11	1.8111e-10
																g__Desulfobulbus	-8.678	1.309	3.3658e-11	2.158e-10
																g__Photobacterium	-8.0911	1.3624	2.8709e-09	1.647e-08
																g__SEEP_SRB1	-7.4207	1.3345	2.6848e-08	1.4632e-07
																g__Atribacteria_bacterium_JGI_0000014_F07	-6.7922	1.4825	4.6155e-06	2.0962e-05
																g__uncultured_bacterium_zdt_33i5	-6.6701	1.4649	5.2798e-06	2.302e-05
																g__Desulfosarcina	-6.4884	1.4739	1.0724e-05	4.3294e-05
																g__Clostridium_sensu_stricto_1	-7.2371	1.8948	0.00013379	0.00050286
																g__Tyzzerella	-5.8813	1.6337	0.00031833	0.001084
																g__Clostridium_sensu_stricto_17	-6.1342	2.1069	0.0035976	0.01032
																g__Desulfotalea	-5.703	2.2681	0.011924	0.031699
