# Supplementary material for: Contaminants from dredged sediments alter the transcriptome of Manila clam and induce shifts in microbiota composition
Source: BMC Biol. 2023 Oct 25;21:234. doi: 10.1186/s12915-023-01741-9 (PMC10601118; doi:10.1186/s12915-023-01741-9)
Supplement: Supplementary file 5 — Additional file 5. List of significant taxa (ASV) obtained comparing T0 microbiota with microbiota at Day 3 and Day 14 for each site (10 biological replicates). Within each list we defined two groups: I) taxa not present in the DG microbiota at T0 and acquired from the sediments during exposure (green box); II) taxa overrepresented at Day 3 and Day 14 compared to T0 and not represented in the corresponding sediment (red box). [file 12915_2023_1741_MOESM5_ESM.xlsx]

## Sheet: Foglio1
				Day 0										Day 3										Day 14
Site	Group	asv1053	Taxonomy	X852317F807364	X852318F807365	X852329F807376	X852330F807377	X852341F807388	X852353F807400	X852365F807412	X852377F807424	X852389F807436	X852401F807448	X852319F807366	X852331F807378	X852342F807389	X852343F807390	X852354F807401	X852355F807402	X852366F807413	X852378F807425	X852390F807437	X852402F807449	X852326F807373	X852338F807385	X852350F807397	X852362F807409	X852374F807421	X852386F807433	X852397F807444	X852398F807445	X852409F807456	X852410F807457
Site1	Group 2	asv1053	k__Bacteria_p__Proteobacteria_c__Gammaproteobacteria_o__Oceanospirillales_f__Nitrincolaceae_g__Profundimonas_s__uncultured bacterium	0	0	0	0	0	0	0.0240143	0	0.0181089	0	0.0293364	0.335408	0.268554	0.353761	0.0175793	0.0253406	0	0.200961	0.0978566	0.462102	1.48586	0	1.85543	0.0185475	0	0.042287	0.0127031	0.0247801	0.0920716	0.527447
				X852317F807364	X852318F807365	X852329F807376	X852330F807377	X852341F807388	X852353F807400	X852365F807412	X852377F807424	X852389F807436	X852401F807448	X852320F807367	X852332F807379	X852344F807391	X852356F807403	X852367F807414	X852368F807415	X852379F807426	X852380F807427	X852391F807438	X852403F807450	X843412F807362	X852327F807374	X852328F807375	X852339F807386	X852340F807387	X852351F807398	X852363F807410	X852375F807422	X852387F807434	X852399F807446
Site2	Group 1	asv1037	k__Bacteria_p__Epsilonbacteraeota_c__Campylobacteria_o__Campylobacterales_f__Thiovulaceae_g__Sulfurimonas_s__Oceanospirillum linum	0	0	0	0	0	0	0	0	0	0	0.875204	0	0.174502	0.244126	0.0881379	0.137962	0	0	0.168812	0.175101	0	0	0.160907	0	0.0834204	0	0.107681	0	0.0503457	0.171896
Site2	Group 1	asv1022	k__Bacteria_p__Epsilonbacteraeota_c__Campylobacteria_o__Campylobacterales_f__Thiovulaceae_g__Sulfurimonas_s__Pseudoalteromonas sp. '520P1 No. 423'	0	0	0	0	0	0	0	0	0	0	0.274496	0	0.0436254	0.117181	0.0453281	0.258843	0	0	0.094071	0.0700403	0	0	0.157578	0.0302881	0.0527978	0	0.0995236	0	0.0481081	0.173107
Site2	Group 1	asv1007	k__Bacteria_p__Epsilonbacteraeota_c__Campylobacteria_o__Campylobacterales_f__Thiovulaceae_g__Sulfurimonas_s__uncultured marine bacterium	0	0	0	0	0	0	0	0	0	0	0.106085	0	0.0401354	0.0996035	0	0.0236506	0	0	0.036082	0.031129	0.164693	0	0.116519	0.0504802	0.214359	0.0236863	0.125628	0	0.026851	0.168265
Site2	Group 1	asv1036	k__Bacteria_p__Epsilonbacteraeota_c__Campylobacteria_o__Campylobacterales_f__Thiovulaceae_g__Sulfurimonas_s__uncultured Spirochaetaceae bacterium	0	0	0	0	0	0	0	0	0	0	1.49713	0.0568621	0.305378	0.439427	0.35507	0.43885	0	0	0.56958	0.344365	0	0.0353009	0.0887764	0.0694103	0.135162	0.0761344	0.208836	0	0.0716028	0.161001
Site2	Group 1	asv1024	k__Bacteria_p__Firmicutes_c__Clostridia_o__Clostridiales_f__Clostridiaceae 1_g__uncultured_s__uncultured bacterium	0	0	0	0	0	0	0	0	0	0	0.0689555	0.00341173	0.270478	0.0859325	0.00629556	0.0433594	0	0	0.0283502	0.0817137	0	0	0.00776794	0	0.174233	0.040605	0.0652614	0	0	0.0472109
Site2	Group 1	asv1004	k__Bacteria_p__Epsilonbacteraeota_c__Campylobacteria_o__Campylobacterales_f__Thiovulaceae_g__Sulfurimonas_s__proteobacterium symbiont of Osedax sp. MB3	0	0	0	0	0	0	0	0	0	0	0.222779	0.0216076	0.636932	1.05267	0.0856197	0.169496	0.0575484	0.0211143	0.220358	0.521411	0	0	0.0221941	0	0	0	0.130523	0.00862122	0	0
Site2	Group 1	asv1030	k__Bacteria_p__Proteobacteria_c__Gammaproteobacteria_o__Oceanospirillales_f__Marinomonadaceae_g__Marinomonas_s__uncultured bacterium	0	0	0	0	0	0	0	0	0	0	0.808901	0.0341173	0.424039	0.767533	0.159907	0.300888	0.0246636	0.00993616	0.451025	0.391058	0	0	0.0410591	0	0.103484	0	0.0783136	0	0	0.0351056
Site2	Group 1	asv1021	k__Bacteria_p__Proteobacteria_c__Gammaproteobacteria_o__Thiomicrospirales_f__Thiomicrospiraceae_g__Thiomicrorhabdus_	0	0	0	0	0	0	0	0	0	0	0.627229	0.0284311	0.251283	0.445286	0.122134	0.459873	0.0356252	0	0.242265	0.295726	0.0470551	0.0731234	0.0177553	0	0.0728609	0	0.0195784	0	0	0.0230002
Site2	Group 2	asv1011	k__Bacteria_p__Bacteroidetes_c__Bacteroidia_o__Flavobacteriales_f__NS9 marine group__	0	0	0	0	0	0	0	0	0	0	0.0450863	0	0.0157052	0.00976505	0.00629556	0.0302202	0	0	0.0128864	0.0136189	0	0	0.0932153	0.0302881	0	0	0.0962605	0.00246321	0.0167819	0.0605268
Site2	Group 2	asv1020	k__Bacteria_p__Epsilonbacteraeota_c__Campylobacteria_o__Campylobacterales_f__Thiovulaceae_g__Sulfurimonas_	0	0	0	0	0	0	0	0	0	0	0.840726	0.0352545	0.256518	0.361307	0.202717	0.262784	0	0	0.407211	0.182883	0	0	0.0332912	0	0.0285108	0	0	0	0.0212571	0.0242107
Site2	Group 2	asv1032	k__Bacteria_p__Proteobacteria_c__Alphaproteobacteria_o__Rhodobacterales_f__Rhodobacteraceae_g__Sulfitobacter_	0	0	0	0	0	0	0	0	0	0	0.0185649	0	0	0.0449192	0	0.0105114	0	0	0	0	0.101953	0	0.409481	0.109794	0.0137274	0.0101513	1.29707	0.018474	0.0816719	0.277213
Site2	Group 2	asv1008	k__Bacteria_p__Proteobacteria_c__Gammaproteobacteria_o__Oceanospirillales_f__Nitrincolaceae_g__Neptuniibacter_	0	0	0.00680534	0	0	0	0	0	0.0431827	0	0.15515	0	0.0471155	0.0898385	0.0402916	0.152415	0	0	0.0644322	0.0369657	0.0862677	0	0.160907	0.0555282	0.0623013	0.067675	0.272466	0.0160108	0.0290886	0.177949
				X852317F807364	X852318F807365	X852329F807376	X852330F807377	X852341F807388	X852353F807400	X852365F807412	X852377F807424	X852389F807436	X852401F807448	X852321F807368	X852333F807380	X852345F807392	X852357F807404	X852369F807416	X852381F807428	X852392F807439	X852393F807440	X852404F807451	X852405F807452	X843353F807303	X843354F807304	X843355F807305	X843356F807306	X843411F807361	X852352F807399	X852364F807411	X852376F807423	X852388F807435	X852400F807447
Site3	Group 1	asv1004	k__Bacteria_p__Epsilonbacteraeota_c__Campylobacteria_o__Campylobacterales_f__Thiovulaceae_g__Sulfurimonas_s__proteobacterium symbiont of Osedax sp. MB3	0	0	0	0	0	0	0	0	0	0	0.122166	0.218291	0.232704	0.0736106	0.0394469	0.265072	0.306374	0	0.818705	0.0526476	0	0	0.0443538	0	0	0.0294366	0	0.0152886	0	0.0523647
Site3	Group 1	asv1022	k__Bacteria_p__Epsilonbacteraeota_c__Campylobacteria_o__Campylobacterales_f__Thiovulaceae_g__Sulfurimonas_s__Pseudoalteromonas sp. '520P1 No. 423'	0	0	0	0	0	0	0	0	0	0	0.0190534	0.130525	0	0.020703	0.0197234	0.0411528	0	0	0.0543305	0	0.00044802	0.11242	0.0798368	0	0	0.0742314	0.0336453	0.0326158	0.0229095	0.0399625
Site3	Group 1	asv1007	k__Bacteria_p__Epsilonbacteraeota_c__Campylobacteria_o__Campylobacterales_f__Thiovulaceae_g__Sulfurimonas_s__uncultured marine bacterium	0	0	0	0	0	0	0	0	0	0	0.0145702	0.0360068	0	0	0	0	0.0194729	0	0	0	0.000525936	0.0957655	0.150803	0.0969646	0.0436314	0.111347	0.032116	0.0295581	0.0507993	0.0509867
Site3	Group 1	asv1036	k__Bacteria_p__Epsilonbacteraeota_c__Campylobacteria_o__Campylobacterales_f__Thiovulaceae_g__Sulfurimonas_s__uncultured Spirochaetaceae bacterium	0	0	0	0	0	0	0	0	0	0	0.0504354	0.2633	0	0	0	0.122248	0.0908737	0	0.179853	0	0.00044802	0.108257	0.23951	0	0	0.186858	0	0.0438275	0.0547836	0.0978393
Site3	Group 1	asv1001	k__Bacteria_p__Firmicutes_c__Clostridia_o__Clostridiales_f__Clostridiaceae_g__Anaeromicrobium_s__uncultured bacterium	0	0	0	0	0	0	0	0	0	0	0.00672472	0.0247547	0.012928	0	0	0.009683	0.12982	0	0.0468367	0	0.000331145	0.199858	0.0916644	0.0590219	0	0.00767912	0.004588	0	0	0
Site3	Group 1	asv1017	k__Bacteria_p__Proteobacteria_c__Gammaproteobacteria_o__Betaproteobacteriales_f__Burkholderiaceae_g__RS62 marine group_	0	0	0	0	0	0	0	0	0	0	0.0224157	0.0405077	0.0221623	0	0	0.019366	0.0337531	0	0.0224816	0.0221674	0.00373999	1.14919	1.34835	0.219224	0.0436314	2.54563	0.865602	0.733855	0.21515	3.2411
Site3	Group 1	asv1003	k__Bacteria_p__Proteobacteria_c__Gammaproteobacteria_o__Francisellales_f__Francisellaceae_g__uncultured_s__uncultured Terasakiella sp.	0	0	0	0	0	0	0	0	0	0	0	0.0652624	0	0.00920132	0	0	0	0	0.0187347	0.0304802	0.000389583	0.149894	0.0916644	0.0252951	0	0.0358359	0.0107053	0.0234426	0.0368544	0.110241
Site3	Group 2	asv1011	k__Bacteria_p__Bacteroidetes_c__Bacteroidia_o__Flavobacteriales_f__NS9 marine group__	0	0	0	0	0	0	0	0	0	0	0.0481939	0.0135026	0.0203154	0	0.00547873	0.0217868	0.0363495	0	0.0487101	0.0193965	0	0	0.035483	0.0084317	0	0.116467	0.0152933	0.0163079	0.00996066	0.0813031
Site3	Group 2	asv1012	k__Bacteria_p__Epsilonbacteraeota_c__Campylobacteria_o__Campylobacterales_f__Arcobacteraceae_g__Arcobacter_	0	0	0	0	0	0	0	0	0	0	0.0638849	0.0675128	0.06464	0	0	0.0254179	0.0934701	0	0.0262285	0.0332511	0	0	0.0266123	0	0	0.0409553	0	0.0152886	0.00796852	0.0137802
Site3	Group 2	asv1020	k__Bacteria_p__Epsilonbacteraeota_c__Campylobacteria_o__Campylobacterales_f__Thiovulaceae_g__Sulfurimonas_	0	0	0	0	0	0	0	0	0	0	0.1132	0.162031	0.160677	0.0644093	0.0449256	0.171873	0.249254	0.00664467	0.633232	0.0304802	0	0	0	0	0	0.0217575	0.0152933	0	0.00996066	0
				X852317F807364	X852318F807365	X852329F807376	X852330F807377	X852341F807388	X852353F807400	X852365F807412	X852377F807424	X852389F807436	X852401F807448	X852322F807369	X852323F807370	X852334F807381	X852335F807382	X852346F807393	X852358F807405	X852370F807417	X852382F807429	X852394F807441	X852406F807453	X843357F807307%	X843358F807308	X843359F807309	X843360F807310	X843361F807311	X843362F807312	X843363F807313	X843364F807314	X843365F807315	X843366F807316
Site4	Group 1	asv1037	k__Bacteria_p__Epsilonbacteraeota_c__Campylobacteria_o__Campylobacterales_f__Thiovulaceae_g__Sulfurimonas_s__Oceanospirillum linum	0	0	0	0	0	0	0	0	0	0	0.144389	0.0385251	0	0.045323	0.202695	0	0.126035	0.0703062	0	0	0.30876	0.202646	0.13577	0	0.1569	0	0.373624	0.211308	0	0.0980166
Site4	Group 1	asv1004	k__Bacteria_p__Epsilonbacteraeota_c__Campylobacteria_o__Campylobacterales_f__Thiovulaceae_g__Sulfurimonas_s__proteobacterium symbiont of Osedax sp. MB3	0	0	0	0	0	0	0	0	0	0	0.0774771	0.0304991	0	0	0.0933985	0	0.047263	0.0408757	0	0.0182919	0	0.0535291	0	0.169538	0.0509924	0	0	0.0271682	0.0279787	0.0749539
Site4	Group 1	asv1022	k__Bacteria_p__Epsilonbacteraeota_c__Campylobacteria_o__Campylobacterales_f__Thiovulaceae_g__Sulfurimonas_s__Pseudoalteromonas sp. '520P1 No. 423'	0	0	0	0	0	0	0	0	0	0	0.154954	0.0337095	0	0.109821	0.196733	0	0.120306	0.0686712	0	0.0223568	0.186781	0.179705	0.192793	0	0.12552	0	0.353428	0.380354	0.0439666	0.138376
Site4	Group 1	asv1010	k__Bacteria_p__Epsilonbacteraeota_c__Campylobacteria_o__Campylobacterales_f__Thiovulaceae_g__Sulfurimonas_s__uncultured bacterium	0	0	0	0	0	0	0	0	0	0	0.10389	0.0160521	0	0.0296343	0.170899	0	0.0916617	0.0245254	0	0.0345514	0.0609896	0.0497056	0.0896082	0.105389	0.0588374	0	0	0.132822	0	0.115314
Site4	Group 1	asv1036	k__Bacteria_p__Epsilonbacteraeota_c__Campylobacteria_o__Campylobacterales_f__Thiovulaceae_g__Sulfurimonas_s__uncultured Spirochaetaceae bacterium	0	0	0	0	0	0	0	0	0	0	0.281735	0.0722346	0	0.0313775	0.359684	0	0.219129	0.0964667	0	0	0.552718	0.470291	0.344856	0.329912	0.235349	0	0	0.694298	0	0.164322
Site4	Group 1	asv1001	k__Bacteria_p__Firmicutes_c__Clostridia_o__Clostridiales_f__Clostridiaceae_g__Anaeromicrobium_s__uncultured bacterium	0	0	0	0	0	0	0	0	0	0	0.0176084	0	0	0.0139455	0.019872	0.0140461	0.0171866	0	0.0234124	0	0.202028	0.114705	0	0.224523	0	0	0	0.126785	0	0.0345941
Site4	Group 1	asv1026	k__Bacteria_p__Firmicutes_c__Clostridia_o__Clostridiales_f__Peptostreptococcaceae_g__Tepidibacter_	0	0	0	0	0	0	0	0	0	0	0.0915638	0.00642085	0	0.0435798	0.182823	0	0.11028	0.0703062	0.027544	0	0.118167	0	0	0	0	0	0	0.13886	0.0399696	0.0403598
Site4	Group 1	asv1003	k__Bacteria_p__Proteobacteria_c__Gammaproteobacteria_o__Francisellales_f__Francisellaceae_g__uncultured_s__uncultured Terasakiella sp.	0	0	0	0	0	0	0	0	0	0	0.0211301	0	0.0305104	0.0122023	0.0317952	0.21912	0.0243476	0.00654012	0.013772	0.0548758	0.0114355	0.114705	0.0217232	0.119135	0.0470699	0	0.0706857	0.25357	0	0.0576568
Site4	Group 1	asv1005	k__Bacteria_p__Proteobacteria_c__Gammaproteobacteria_o__Oceanospirillales_f__Marinomonadaceae_g__Marinomonas_s__uncultured bacterium	0	0	0	0	0	0	0	0	0	0	0.139107	0.0513668	0.0145288	0.16909	0.242439	0.0561845	0.0859328	0.0768464	0	0.097557	0	0.0458821	0.0325848	0	0	0	0	0	0.0399696	0.123962
Site4	Group 1	asv1021	k__Bacteria_p__Proteobacteria_c__Gammaproteobacteria_o__Thiomicrospirales_f__Thiomicrospiraceae_g__Thiomicrorhabdus_	0	0	0	0	0	0	0	0	0	0	0.485992	0.194231	0.0305104	0.425339	0.755137	0.0140461	0.428232	0.165138	0.0179036	0.0426812	0.0686132	0.0458821	0.0380156	0.160374	0	0	0	0.0754671	0	0
Site4	Group 1	asv1028	k__Bacteria_p__Proteobacteria_c__Gammaproteobacteria_o__Vibrionales_f__Vibrionaceae_g__Vibrio_	0	0	0	0	0	0	0	0	0	0	0.160237	0.115575	0	0.198724	0.272247	0.193837	0.105984	0.0670362	0	0.15853	0.228711	0	0	0.183284	0	0	0	0.235457	0	0
Site4	Group 1	asv1009	k__Bacteria_p__Proteobacteria_c__Gammaproteobacteria_o__Vibrionales_f__Vibrionaceae_g__Vibrio_s__Arcobacter sp. EP1	0	0	0	0	0	0	0	0	0	0	0.537057	0.219914	0.0726438	0.620577	1.06713	0.780965	0.561428	0.366246	0.0867637	0.426812	0.426927	0.179705	0	0.32533	0	0	0.434212	0.437709	0.135897	0.123962
Site4	Group 2	asv1032	k__Bacteria_p__Proteobacteria_c__Alphaproteobacteria_o__Rhodobacterales_f__Rhodobacteraceae_g__Sulfitobacter_	0	0	0	0	0	0	0	0	0		0	0		0.0139455	0.0377568	0.0365199	0.0157543	0	0	0.0223568	0.0686132	0.0535291	0.0190078	0.146628	0.0313799	0	0.171665	0.241495	0.0999241	0.31423
Site4	Group 2	asv1016	k__Bacteria_p__Proteobacteria_c__Gammaproteobacteria_o__Alteromonadales_f__Alteromonadaceae_g__Glaciecola_	0	0	0	0	0	0	0	0	0.0181089		0.0299343	0		0	0.0556417	0	0.0415342	0	0.00964041	0	0.0686132	0.0917642	0.0733158	0.0504032	0	0	0.0605877	0.0362242	0	0.109548
				X852317F807364	X852318F807365	X852329F807376	X852330F807377	X852341F807388	X852353F807400	X852365F807412	X852377F807424	X852389F807436	X852401F807448	X852324F807371	X852336F807383	X852347F807394	X852348F807395	X852359F807406	X852360F807407	X852371F807418	X852395F807442	X852407F807454	X843367F807317	X843368F807318	X843369F807319	X843370F807320	X843371F807321	X843372F807322	X843373F807323	X843374F807324	X843375F807325	X843376F807326
Site5	Group 1	asv1034	k__Bacteria_p__Epsilonbacteraeota_c__Campylobacteria_o__Campylobacterales_f__Thiovulaceae_g__Sulfurimonas_	0	0	0	0	0	0	0	0	0	0	0	0.203811	0.123199	0	0.147095	0	0	0.261916	0	0.263276	0.658597	0	0.510618	0.476083	0.216236	0.44578	0	0.237392	0
Site5	Group 1	asv1004	k__Bacteria_p__Epsilonbacteraeota_c__Campylobacteria_o__Campylobacterales_f__Thiovulaceae_g__Sulfurimonas_s__proteobacterium symbiont of Osedax sp. MB3	0	0	0	0	0	0	0	0	0	0	0.024003	0.109015	0.0622766	0	0	0	0.0280073	0.0988691	0.0283268	0	0.0945208	0.0459203	0.0918571	0.118317	0.231252	0.313697	0.04232	0	0
Site5	Group 1	asv1003	k__Bacteria_p__Proteobacteria_c__Gammaproteobacteria_o__Francisellales_f__Francisellaceae_g__uncultured_s__uncultured Terasakiella sp.	0	0	0	0	0	0	0	0	0	0	0	0	0.00270768	0	0	0.0495417	0.0210055	0.0346909	0	0.107704	0.0731774	0.0861005	0.121576	0.208462	0.618674	0.742967	0.196009	0.0730438	0
Site5	Group 1	asv1021	k__Bacteria_p__Proteobacteria_c__Gammaproteobacteria_o__Thiomicrospirales_f__Thiomicrospiraceae_g__Thiomicrorhabdus_	0	0	0	0	0	0	0	0	0	0	0.0857251	0.682529	0.40209	0	0.6183	0.0185782	0.0956915	0.83952	0.0675484	0.038893	0.0243925	0	0.067542	0	0.0210229	0.0957601	0	0	0
Site5	Group 1	asv1028	k__Bacteria_p__Proteobacteria_c__Gammaproteobacteria_o__Vibrionales_f__Vibrionaceae_g__Vibrio_	0	0	0	0	0	0	0	0	0	0	0.10287	0.414731	0.254522	0	0.386437	2.59784	0.245064	0.444044	0	0.137622	0.137208	0	0.205328	0	0	0.518426	0	0.167392	0
Site5	Group 1	asv1009	k__Bacteria_p__Proteobacteria_c__Gammaproteobacteria_o__Vibrionales_f__Vibrionaceae_g__Vibrio_s__Arcobacter sp. EP1	0	0	0	0	0	0	0	0	0	0	0.0737236	0.391032	0.213907	0.0413374	0.251808	0.684295	0.141203	0.508222	0	0.245325	0.170747	0	0.199924	0.149304	0	0.544842	0	0.152175	0
Site5	Group 2	asv1020	k__Bacteria_p__Epsilonbacteraeota_c__Campylobacteria_o__Campylobacterales_f__Thiovulaceae_g__Sulfurimonas_	0	0	0	0	0	0	0	0	0	0	0.03429	0.0473979	0	0	0.0124657	0	0	0	0	0.0538519	0.490899	0.0688804	0.213433	0.369035	8.55332	3.5035	2.87999	0.343915	0.0308745
Site5	Group 2	asv1033	k__Bacteria_p__Proteobacteria_c__Gammaproteobacteria_o__Alteromonadales_f__Psychromonadaceae_g__Psychromonas_s__uncultured bacterium	0	0	0	0	0	0	0	0	0	0	0.017145	0.0521376	0.041969	0	0.0673149	0	0	0.0659127	0	0.0598355	0.0731774	0.0401802	0.0378235	0.0563412	0.150164	0.201426	0.0512295	0.0334784	0
Site5	Group 2	asv1018	k__Bacteria_p__Proteobacteria_c__Gammaproteobacteria_o__Oceanospirillales_f__Saccharospirillaceae_g__Oleibacter_	0	0	0	0	0	0	0	0	0	0	0	0	0.125907	0	0.0299177	0.0340599	0.0513467	0.0745854	0.0348637	0	0	0.0401802	0.0135084	0.0253535	0.033036	0.0297187	0	0.00913047	0
				X852317F807364	X852318F807365	X852329F807376	X852330F807377	X852341F807388	X852353F807400	X852365F807412	X852377F807424	X852389F807436	X852401F807448	X852325F807372	X852337F807384	X852349F807396	X852361F807408	X852372F807419	X852373F807420	X852384F807431	X852385F807432	X852396F807443	X852408F807455	X843377F807327	X843378F807328	X843379F807329	X843380F807330	X843381F807331	X843382F807332	X843383F807333	X843384F807334	X843385F807335	X843386F807336
Site6	Group 1	asv1002	k__Bacteria_p__Bacteroidetes_c__Bacteroidia_o__Flavobacteriales_f__Flavobacteriaceae_g__Dokdonia_	0	0	0	0	0	0	0	0	0	0	0.0758243	0.129725	0	0	0.0892404	0.052262	0	0.0318708	0.125702	0.127333	0	0.194082	0	0.060797	0.171389	0.0231297	0	0.235064	0.0186498	0
Site6	Group 1	asv1014	k__Bacteria_p__Epsilonbacteraeota_c__Campylobacteria_o__Campylobacterales_f__Thiovulaceae_g__Sulfurimonas_	0	0	0	0	0	0	0	0	0	0	1.57335	1.96007	0.147418	0.0346114	1.93692	2.08721	0.0680934	0.338185	0.837122	2.17913	0	0.104506	0.133445	0.232134	0.139253	0.0488294	0.0295222	0.305278	0.149198	0.0683978
Site6	Group 1	asv1027	k__Bacteria_p__Epsilonbacteraeota_c__Campylobacteria_o__Campylobacterales_f__Thiovulaceae_g__Sulfurimonas_	0	0	0	0	0	0	0	0	0	0	1.03175	1.63981	0.0905568	0	2.12352	1.55316	0.155642	0.428485	0.957475	2.82738	0.049015	0.128393	0.0620675	0.353728	0.203524	0.0411195	0	0.454865	0	0
Site6	Group 1	asv1029	k__Bacteria_p__Epsilonbacteraeota_c__Campylobacteria_o__Campylobacterales_f__Thiovulaceae_g__Sulfurimonas_	0	0	0	0	0	0	0	0	0	0	0.0514522	0.0729705	0	0	0.0405638	0.0244978	0	0	0.0320941	0.0231515	0	0.0627034	0.024827	0	0.0615928	0	0	0.0824251	0.0372995	0
Site6	Group 1	asv1031	k__Bacteria_p__Proteobacteria_c__Gammaproteobacteria_o__Alteromonadales_f__Shewanellaceae_g__Shewanella_	0	0	0	0	0	0	0	0	0	0	0.793447	1.3236	0	0.0192286	0.669303	1.24612	0.0632296	0.201849	0.647232	0.969469	0	0.125407	0.0465506	0.243188	0.166033	0	0	0.363281	0.135211	0
Site6	Group 1	asv1003	k__Bacteria_p__Proteobacteria_c__Gammaproteobacteria_o__Francisellales_f__Francisellaceae_g__uncultured_s__uncultured Terasakiella sp.	0	0	0	0	0	0	0	0	0	0	0.00406201	0.0162157	0	0	0	0.0130655	0	0.0035412	0	0.0231515	0	0.0149294	0	0.121594	0	0.00513993	0	0.070214	0.102574	0.00707564
Site6	Group 1	asv1035	k__Bacteria_p__Proteobacteria_c__Gammaproteobacteria_o__Oceanospirillales_f__Halomonadaceae_g__Oceanospirillum_s__uncultured bacterium	0	0	0	0	0	0	0	0	0	0	0.0230181	0	0	0	0.474597	0.0881921	0	0.0301002	0.256753	0.214151	0	0.268729	0.0465506	0.436633	0.372235	0.077099	0	0.522026	0.0815927	0.051888
Site6	Group 1	asv1025	k__Bacteria_p__Proteobacteria_c__Gammaproteobacteria_o__Oceanospirillales_f__Marinomonadaceae_g__Marinomonas_s__Pseudoalteromonas sp. '520P1 No. 423'	0	0	0	0	0	0	0	0	0	0	0.190915	0.551333	0.0336956	0.0115371	0.247439	0.334803	0.0389105	0.141648	0.390479	0.633772	0	0.0686752	0	0.171337	0.115152	0.0256997	0	0.140428	0.041962	0
Site6	Group 1	asv1019	k__Bacteria_p__Proteobacteria_c__Gammaproteobacteria_o__Oceanospirillales_f__Nitrincolaceae_g__Amphritea_	0	0	0	0	0	0	0	0	0	0	0.498274	2.31884	0.0716031	0	1.14593	0.238445	0.121595	0.586069	1.19818	2.35566	0	0.301574	0	0.480849	0.190134	0	0	0.293067	0.151529	0
Site6	Group 1	asv1015	k__Bacteria_p__Proteobacteria_c__Gammaproteobacteria_o__Oceanospirillales_f__Nitrincolaceae_g__Amphritea_s__uncultured bacterium	0	0	0	0	0	0	0	0	0	0	0.426511	1.78372	0	0.130754	0.667275	0.160052	0	0.518786	0.842471	1.66112	0	0	0	0.425579	0.147287	0	0	0.13127	0	0
Site6	Group 1	asv1021	k__Bacteria_p__Proteobacteria_c__Gammaproteobacteria_o__Thiomicrospirales_f__Thiomicrospiraceae_g__Thiomicrorhabdus_	0	0	0	0	0	0	0	0	0	0	0.194977	0.293909	0.0400135	0	0.0912686	0.501388	0	0.08853	0.120353	0.329909	0	0	0.0589641	0.11054	0.0615928	0	0	0	0.0815927	0
Site6	Group 1	asv1023	k__Bacteria_p__Proteobacteria_c__Gammaproteobacteria_o__Thiomicrospirales_f__Thiomicrospiraceae_g__Thiomicrorhabdus_	0	0	0	0	0	0	0	0	0	0	0.125922	0.541198	0	0	0.158199	0.569982	0.0243191	0.0849888	0.120353	0.465924	0.0373448	0	0.0775843	0.315039	0.128542	0.0231297	0	0.137375	0.0909176	0
Site6	Group 1	asv1028	k__Bacteria_p__Proteobacteria_c__Gammaproteobacteria_o__Vibrionales_f__Vibrionaceae_g__Vibrio_	0	0	0	0	0	0	0	0	0	0	0.834067	1.25266	0.0842389	0	1.24734	2.11498	0.0843061	0.203619	2.01926	1.13442	0	0.370249	0.403439	0.370309	0.273151	0	0	0.375492	0.333364	0.0495295
Site6	Group 1	asv1009	k__Bacteria_p__Proteobacteria_c__Gammaproteobacteria_o__Vibrionales_f__Vibrionaceae_g__Vibrio_s__Arcobacter sp. EP1	0	0	0	0	0	0	0	0	0	0	1.03175	1.43103	0.0526493	0	1.53534	2.53634	0.095655	0.161125	1.85611	1.50485	0	0.241856	0.474816	0.569281	0.32671	0	0	0.77846	0.368333	0
Site6	Group 2	asv1006	k__Bacteria_p__Proteobacteria_c__Gammaproteobacteria_o__Betaproteobacteriales_f__Burkholderiaceae_g__RS62 marine group_	0	0	0	0	0	0	0	0	0	0	0	0.0668896	0	0	0.0588176	0.0391965	0	0	0	0.0405151	0.0513491	1.31379	0.152065	2.04499	1.52643	0.0642492	0.0253047	1.67292	0.328702	0

## Sheet: Foglio2
asv1053	Taxonomy
asv1001	k__Bacteria_p__Firmicutes_c__Clostridia_o__Clostridiales_f__Clostridiaceae_g__Anaeromicrobium_s__uncultured bacterium
asv1002	k__Bacteria_p__Bacteroidetes_c__Bacteroidia_o__Flavobacteriales_f__Flavobacteriaceae_g__Dokdonia_
asv1003	k__Bacteria_p__Proteobacteria_c__Gammaproteobacteria_o__Francisellales_f__Francisellaceae_g__uncultured_s__uncultured Terasakiella sp.
asv1004	k__Bacteria_p__Epsilonbacteraeota_c__Campylobacteria_o__Campylobacterales_f__Thiovulaceae_g__Sulfurimonas_s__proteobacterium symbiont of Osedax sp. MB3
asv1005	k__Bacteria_p__Proteobacteria_c__Gammaproteobacteria_o__Oceanospirillales_f__Marinomonadaceae_g__Marinomonas_s__uncultured bacterium
asv1007	k__Bacteria_p__Epsilonbacteraeota_c__Campylobacteria_o__Campylobacterales_f__Thiovulaceae_g__Sulfurimonas_s__uncultured marine bacterium
asv1009	k__Bacteria_p__Proteobacteria_c__Gammaproteobacteria_o__Vibrionales_f__Vibrionaceae_g__Vibrio_s__Arcobacter sp. EP1
asv1010	k__Bacteria_p__Epsilonbacteraeota_c__Campylobacteria_o__Campylobacterales_f__Thiovulaceae_g__Sulfurimonas_s__uncultured bacterium
asv1014	k__Bacteria_p__Epsilonbacteraeota_c__Campylobacteria_o__Campylobacterales_f__Thiovulaceae_g__Sulfurimonas_
asv1015	k__Bacteria_p__Proteobacteria_c__Gammaproteobacteria_o__Oceanospirillales_f__Nitrincolaceae_g__Amphritea_s__uncultured bacterium
asv1017	k__Bacteria_p__Proteobacteria_c__Gammaproteobacteria_o__Betaproteobacteriales_f__Burkholderiaceae_g__RS62 marine group_
asv1019	k__Bacteria_p__Proteobacteria_c__Gammaproteobacteria_o__Oceanospirillales_f__Nitrincolaceae_g__Amphritea_
asv1021	k__Bacteria_p__Proteobacteria_c__Gammaproteobacteria_o__Thiomicrospirales_f__Thiomicrospiraceae_g__Thiomicrorhabdus_
asv1022	k__Bacteria_p__Epsilonbacteraeota_c__Campylobacteria_o__Campylobacterales_f__Thiovulaceae_g__Sulfurimonas_s__Pseudoalteromonas sp. '520P1 No. 423'
asv1023	k__Bacteria_p__Proteobacteria_c__Gammaproteobacteria_o__Thiomicrospirales_f__Thiomicrospiraceae_g__Thiomicrorhabdus_
asv1024	k__Bacteria_p__Firmicutes_c__Clostridia_o__Clostridiales_f__Clostridiaceae 1_g__uncultured_s__uncultured bacterium
asv1025	k__Bacteria_p__Proteobacteria_c__Gammaproteobacteria_o__Oceanospirillales_f__Marinomonadaceae_g__Marinomonas_s__Pseudoalteromonas sp. '520P1 No. 423'
asv1026	k__Bacteria_p__Firmicutes_c__Clostridia_o__Clostridiales_f__Peptostreptococcaceae_g__Tepidibacter_
asv1027	k__Bacteria_p__Epsilonbacteraeota_c__Campylobacteria_o__Campylobacterales_f__Thiovulaceae_g__Sulfurimonas_
asv1028	k__Bacteria_p__Proteobacteria_c__Gammaproteobacteria_o__Vibrionales_f__Vibrionaceae_g__Vibrio_
asv1029	k__Bacteria_p__Epsilonbacteraeota_c__Campylobacteria_o__Campylobacterales_f__Thiovulaceae_g__Sulfurimonas_
asv1030	k__Bacteria_p__Proteobacteria_c__Gammaproteobacteria_o__Oceanospirillales_f__Marinomonadaceae_g__Marinomonas_s__uncultured bacterium
asv1031	k__Bacteria_p__Proteobacteria_c__Gammaproteobacteria_o__Alteromonadales_f__Shewanellaceae_g__Shewanella_
asv1034	k__Bacteria_p__Epsilonbacteraeota_c__Campylobacteria_o__Campylobacterales_f__Thiovulaceae_g__Sulfurimonas_
asv1035	k__Bacteria_p__Proteobacteria_c__Gammaproteobacteria_o__Oceanospirillales_f__Halomonadaceae_g__Oceanospirillum_s__uncultured bacterium
asv1036	k__Bacteria_p__Epsilonbacteraeota_c__Campylobacteria_o__Campylobacterales_f__Thiovulaceae_g__Sulfurimonas_s__uncultured Spirochaetaceae bacterium
asv1037	k__Bacteria_p__Epsilonbacteraeota_c__Campylobacteria_o__Campylobacterales_f__Thiovulaceae_g__Sulfurimonas_s__Oceanospirillum linum
asv1006	k__Bacteria_p__Proteobacteria_c__Gammaproteobacteria_o__Betaproteobacteriales_f__Burkholderiaceae_g__RS62 marine group_
asv1008	k__Bacteria_p__Proteobacteria_c__Gammaproteobacteria_o__Oceanospirillales_f__Nitrincolaceae_g__Neptuniibacter_
asv1011	k__Bacteria_p__Bacteroidetes_c__Bacteroidia_o__Flavobacteriales_f__NS9 marine group__
asv1012	k__Bacteria_p__Epsilonbacteraeota_c__Campylobacteria_o__Campylobacterales_f__Arcobacteraceae_g__Arcobacter_
asv1016	k__Bacteria_p__Proteobacteria_c__Gammaproteobacteria_o__Alteromonadales_f__Alteromonadaceae_g__Glaciecola_
asv1018	k__Bacteria_p__Proteobacteria_c__Gammaproteobacteria_o__Oceanospirillales_f__Saccharospirillaceae_g__Oleibacter_
asv1020	k__Bacteria_p__Epsilonbacteraeota_c__Campylobacteria_o__Campylobacterales_f__Thiovulaceae_g__Sulfurimonas_
asv1032	k__Bacteria_p__Proteobacteria_c__Alphaproteobacteria_o__Rhodobacterales_f__Rhodobacteraceae_g__Sulfitobacter_
asv1033	k__Bacteria_p__Proteobacteria_c__Gammaproteobacteria_o__Alteromonadales_f__Psychromonadaceae_g__Psychromonas_s__uncultured bacterium
asv1053	k__Bacteria_p__Proteobacteria_c__Gammaproteobacteria_o__Oceanospirillales_f__Nitrincolaceae_g__Profundimonas_s__uncultured bacterium
