# Supplementary material for: Contaminants from dredged sediments alter the transcriptome of Manila clam and induce shifts in microbiota composition
Source: BMC Biol. 2023 Oct 25;21:234. doi: 10.1186/s12915-023-01741-9 (PMC10601118; doi:10.1186/s12915-023-01741-9)
Supplement: Supplementary file 6 — Additional file 6. List of microbial taxa (at genus level) and transcripts (with corresponding annotation) significantly correlated at Day 3 and Day 14. For each significant correlation rho and p-value are also reported. Results were obtained considering gene expression and microbiota data obtained from a total of 120 clams. [file 12915_2023_1741_MOESM6_ESM.xlsx]

## Sheet: Day 3
Genus	Transcript	rho	p	Swissprot ID	protein name	gene name	Organism	gene ontology BP	gene ontology CC	gene ontology MF	gene ointology ID
g__Alkalimarinus	Locus_198133	0.720974	2.25666e-07	sp|Q9ULX7|CAH14_HUMAN	Carbonic anhydrase 14 (EC 4.2.1.1) (Carbonate dehydratase XIV) (Carbonic anhydrase XIV) (CA-XIV)	CA14 UNQ690/PRO1335	Homo sapiens (Human)	bicarbonate transport [GO:0015701]	integral component of membrane [GO:0016021]; plasma membrane [GO:0005886]	carbonate dehydratase activity [GO:0004089]; metal ion binding [GO:0046872]	GO:0004089; GO:0005886; GO:0015701; GO:0016021; GO:0046872
g__Arcobacter	Locus_3296134	-0.680567	1.87022e-06	sp|P11029|ACAC_CHICK	Acetyl-CoA carboxylase (ACC) (EC 6.4.1.2) [Includes: Biotin carboxylase (EC 6.3.4.14)]	ACAC	Gallus gallus (Chicken)	fatty acid biosynthetic process [GO:0006633]; malonyl-CoA biosynthetic process [GO:2001295]; positive regulation of gene expression [GO:0010628]; positive regulation of transcription, DNA-templated [GO:0045893]; regulation of biological quality [GO:0065008]; regulation of gene expression, epigenetic [GO:0040029]; response to carbohydrate [GO:0009743]; response to fatty acid [GO:0070542]; response…	cell [GO:0005623]; cytoplasm [GO:0005737]	acetyl-CoA carboxylase activity [GO:0003989]; ATP binding [GO:0005524]; biotin binding [GO:0009374]; biotin carboxylase activity [GO:0004075]; DBD domain binding [GO:0050692]; metal ion binding [GO:0046872]; receptor binding [GO:0005102]; sterol response element binding [GO:0032810]; thyroid hormone receptor binding [GO:0046966]	GO:0003989; GO:0004075; GO:0005102; GO:0005524; GO:0005623; GO:0005737; GO:0006633; GO:0006810; GO:0009374; GO:0009743; GO:0010628; GO:0032810; GO:0040029; GO:0045893; GO:0046872; GO:0046966; GO:0050692; GO:0065008; GO:0070542; GO:0097066; GO:2001295
g__Candidatus_Endoecteinascidia	Locus_12391455	-0.702539	6.18302e-07
g__Candidatus_Endoecteinascidia	Locus_4821322	0.69138	1.09788e-06	sp|Q5R662|LRP12_PONAB	Low-density lipoprotein receptor-related protein 12 (LRP-12)	LRP12	Pongo abelii (Sumatran orangutan) (Pongo pygmaeus abelii)	endocytosis [GO:0006897]; neuron migration [GO:0001764]; neuron projection development [GO:0031175]	clathrin-coated pit [GO:0005905]; integral component of plasma membrane [GO:0005887]	0	GO:0001764; GO:0005887; GO:0005905; GO:0006897; GO:0031175
g__Halomonas	Locus_163593	-0.688841	1.24667e-06	sp|Q755C4|IPL1_ASHGO	Spindle assembly checkpoint kinase (EC 2.7.11.1) (Aurora kinase)	IPL1 AFL101C	Ashbya gossypii (strain ATCC 10895 / CBS 109.51 / FGSC 9923 / NRRL Y-1056) (Yeast) (Eremothecium gossypii)	attachment of spindle microtubules to kinetochore involved in meiotic chromosome segregation [GO:0051316]; cellular response to nutrient [GO:0031670]; correction of merotelic kinetochore attachment, meiosis I [GO:0090699]; correction of merotelic kinetochore attachment, mitotic [GO:0098783]; meiotic sister chromatid segregation [GO:0045144]; meiotic spindle assembly checkpoint [GO:0033316]; mitot…	chromosome passenger complex [GO:0032133]; condensed chromosome inner kinetochore [GO:0000939]; condensed nuclear chromosome, centromeric region [GO:0000780]; condensed nuclear chromosome kinetochore [GO:0000778]; cytoplasm [GO:0005737]; kinetochore microtubule [GO:0005828]; meiotic spindle midzone [GO:1990385]; mitotic spindle midzone [GO:1990023]; nuclear chromosome, telomeric region [GO:000078…	ATP binding [GO:0005524]; histone kinase activity (H3-S10 specific) [GO:0035175]; histone serine kinase activity [GO:0035174]	GO:0000778; GO:0000780; GO:0000784; GO:0000939; GO:0005524; GO:0005737; GO:0005828; GO:0005876; GO:0007052; GO:0007094; GO:0010971; GO:0031670; GO:0032133; GO:0032465; GO:0033316; GO:0034501; GO:0034503; GO:0035174; GO:0035175; GO:0044774; GO:0045144; GO:0051228; GO:0051233; GO:0051316; GO:0090267; GO:0090699; GO:0098783; GO:0120110; GO:1901673; GO:1901925; GO:1902412; GO:1903380; GO:1905824; GO:…
g__Marinomonas	Locus_198133	0.690891	1.12521e-06	sp|Q9ULX7|CAH14_HUMAN	Carbonic anhydrase 14 (EC 4.2.1.1) (Carbonate dehydratase XIV) (Carbonic anhydrase XIV) (CA-XIV)	CA14 UNQ690/PRO1335	Homo sapiens (Human)	bicarbonate transport [GO:0015701]	integral component of membrane [GO:0016021]; plasma membrane [GO:0005886]	carbonate dehydratase activity [GO:0004089]; metal ion binding [GO:0046872]	GO:0004089; GO:0005886; GO:0015701; GO:0016021; GO:0046872
g__Marinomonas	Locus_658707	0.697166	8.17811e-07
g__Moritella	Locus_1958102	-0.687756	1.31578e-06	sp|Q4ZJM9|C1QL4_MOUSE	Complement C1q-like protein 4 (C1q and tumor necrosis factor-related protein 11) (C1q/TNF-related protein 11) (C1qTNF11) (CTRP11)	C1ql4 C1qtnf11 Ctrp11	Mus musculus (Mouse)	negative regulation of ERK1 and ERK2 cascade [GO:0070373]; negative regulation of fat cell differentiation [GO:0045599]; negative regulation of fibroblast proliferation [GO:0048147]	collagen trimer [GO:0005581]; extracellular space [GO:0005615]	identical protein binding [GO:0042802]	GO:0005581; GO:0005615; GO:0042802; GO:0045599; GO:0048147; GO:0070373
g__Neptuniibacter	Locus_761391	-0.685831	1.44705e-06	sp|P37801|CLPH_ONCVO	Calponin homolog OV9M	0	Onchocerca volvulus	actomyosin structure organization [GO:0031032]	I band [GO:0031674]; stress fiber [GO:0001725]; striated muscle thin filament [GO:0005865]	0	GO:0001725; GO:0005865; GO:0031032; GO:0031674
g__Neptunomonas	Locus_198133	0.684536	1.54205e-06	sp|Q9ULX7|CAH14_HUMAN	Carbonic anhydrase 14 (EC 4.2.1.1) (Carbonate dehydratase XIV) (Carbonic anhydrase XIV) (CA-XIV)	CA14 UNQ690/PRO1335	Homo sapiens (Human)	bicarbonate transport [GO:0015701]	integral component of membrane [GO:0016021]; plasma membrane [GO:0005886]	carbonate dehydratase activity [GO:0004089]; metal ion binding [GO:0046872]	GO:0004089; GO:0005886; GO:0015701; GO:0016021; GO:0046872
g__Neptunomonas	Locus_8831172	0.69923	7.35021e-07
g__Photobacterium	Locus_1043364	-0.697247	8.14426e-07	sp|P55202|ANPRB_ANGJA	Atrial natriuretic peptide receptor 2 (EC 4.6.1.2) (Atrial natriuretic peptide receptor type B) (ANP-B) (ANPR-B) (NPR-B) (Guanylate cyclase B) (GC-B)	npr2	Anguilla japonica (Japanese eel)	intracellular signal transduction [GO:0035556]; ossification [GO:0001503]; receptor guanylyl cyclase signaling pathway [GO:0007168]	integral component of plasma membrane [GO:0005887]; intracellular [GO:0005622]; plasma membrane [GO:0005886]	ATP binding [GO:0005524]; GTP binding [GO:0005525]; guanylate cyclase activity [GO:0004383]; natriuretic peptide receptor activity [GO:0016941]; protein kinase activity [GO:0004672]	GO:0001503; GO:0004383; GO:0004672; GO:0005524; GO:0005525; GO:0005622; GO:0005886; GO:0005887; GO:0007168; GO:0016941; GO:0035556
g__Profundimonas	Locus_198133	0.698583	7.60111e-07	sp|Q9ULX7|CAH14_HUMAN	Carbonic anhydrase 14 (EC 4.2.1.1) (Carbonate dehydratase XIV) (Carbonic anhydrase XIV) (CA-XIV)	CA14 UNQ690/PRO1335	Homo sapiens (Human)	bicarbonate transport [GO:0015701]	integral component of membrane [GO:0016021]; plasma membrane [GO:0005886]	carbonate dehydratase activity [GO:0004089]; metal ion binding [GO:0046872]	GO:0004089; GO:0005886; GO:0015701; GO:0016021; GO:0046872
g__Psychromonas	Locus_198133	0.710101	4.12763e-07	sp|Q9ULX7|CAH14_HUMAN	Carbonic anhydrase 14 (EC 4.2.1.1) (Carbonate dehydratase XIV) (Carbonic anhydrase XIV) (CA-XIV)	CA14 UNQ690/PRO1335	Homo sapiens (Human)	bicarbonate transport [GO:0015701]	integral component of membrane [GO:0016021]; plasma membrane [GO:0005886]	carbonate dehydratase activity [GO:0004089]; metal ion binding [GO:0046872]	GO:0004089; GO:0005886; GO:0015701; GO:0016021; GO:0046872
g__Psychrosphaera	Locus_198133	0.686945	1.36967e-06	sp|Q9ULX7|CAH14_HUMAN	Carbonic anhydrase 14 (EC 4.2.1.1) (Carbonate dehydratase XIV) (Carbonic anhydrase XIV) (CA-XIV)	CA14 UNQ690/PRO1335	Homo sapiens (Human)	bicarbonate transport [GO:0015701]	integral component of membrane [GO:0016021]; plasma membrane [GO:0005886]	carbonate dehydratase activity [GO:0004089]; metal ion binding [GO:0046872]	GO:0004089; GO:0005886; GO:0015701; GO:0016021; GO:0046872
g__Shewanella	Locus_174115	-0.680885	1.84173e-06	sp|Q9MYP6|DHB14_BOVIN	17-beta-hydroxysteroid dehydrogenase 14 (17-beta-HSD 14) (EC 1.1.1.-) (17-beta-hydroxysteroid dehydrogenase DHRS10) (Dehydrogenase/reductase SDR family member 10) (Retinal short-chain dehydrogenase/reductase retSDR3)	HSD17B14 DHRS10 SDR3	Bos taurus (Bovine)	steroid catabolic process [GO:0006706]	cytosol [GO:0005829]	estradiol 17-beta-dehydrogenase activity [GO:0004303]; identical protein binding [GO:0042802]; testosterone 17-beta-dehydrogenase (NADP+) activity [GO:0047045]	GO:0004303; GO:0005829; GO:0006706; GO:0042802; GO:0047045
g__Sulfurimonas	Locus_198133	0.686437	1.40447e-06	sp|Q9ULX7|CAH14_HUMAN	Carbonic anhydrase 14 (EC 4.2.1.1) (Carbonate dehydratase XIV) (Carbonic anhydrase XIV) (CA-XIV)	CA14 UNQ690/PRO1335	Homo sapiens (Human)	bicarbonate transport [GO:0015701]	integral component of membrane [GO:0016021]; plasma membrane [GO:0005886]	carbonate dehydratase activity [GO:0004089]; metal ion binding [GO:0046872]	GO:0004089; GO:0005886; GO:0015701; GO:0016021; GO:0046872
g__Sulfurimonas	Locus_658707	0.681781	1.76356e-06
g__Tenacibaculum	Locus_198133	0.724124	1.88459e-07	sp|Q9ULX7|CAH14_HUMAN	Carbonic anhydrase 14 (EC 4.2.1.1) (Carbonate dehydratase XIV) (Carbonic anhydrase XIV) (CA-XIV)	CA14 UNQ690/PRO1335	Homo sapiens (Human)	bicarbonate transport [GO:0015701]	integral component of membrane [GO:0016021]; plasma membrane [GO:0005886]	carbonate dehydratase activity [GO:0004089]; metal ion binding [GO:0046872]	GO:0004089; GO:0005886; GO:0015701; GO:0016021; GO:0046872
g__Zhongshania	Locus_658707	0.746495	4.86719e-08

## Sheet: Day 14
Genus	Transcript	rho	p	Swissprot ID	protein name	gene name	Organism	gene ontology BP	gene ontology CC	gene ontology MF	gene ointology ID
g__[Polaribacter]_huanghezhanensis	Locus_1708985	0.841054	2.64989e-07
g__[Polaribacter]_huanghezhanensis	Locus_1897794	-0.687478	0.000205801	sp|P55113|NAS7_CAEEL	Zinc metalloproteinase nas-7 (EC 3.4.24.-) (Nematode astacin 7)	nas-7 C07D10.4	Caenorhabditis elegans	pharyngeal pumping [GO:0043050]; pharynx development [GO:0060465]	extracellular region [GO:0005576]	metalloendopeptidase activity [GO:0004222]; zinc ion binding [GO:0008270]	GO:0004222; GO:0005576; GO:0008270; GO:0043050; GO:0060465
g__[Polaribacter]_huanghezhanensis	Locus_2028122	-0.684768	0.00022309	sp|Q9ER41|TOR1B_MOUSE	Torsin-1B (Torsin ATPase-1B) (EC 3.6.4.-) (Torsin family 1 member B)	Tor1b	Mus musculus (Mouse)	chaperone mediated protein folding requiring cofactor [GO:0051085]; endoplasmic reticulum organization [GO:0007029]; nuclear membrane organization [GO:0071763]; protein homooligomerization [GO:0051260]	cytoplasm [GO:0005737]; endoplasmic reticulum [GO:0005783]; endoplasmic reticulum lumen [GO:0005788]; extracellular exosome [GO:0070062]; nuclear envelope [GO:0005635]; nuclear membrane [GO:0031965]	ATPase activity [GO:0016887]; ATP binding [GO:0005524]	GO:0005524; GO:0005635; GO:0005737; GO:0005783; GO:0005788; GO:0007029; GO:0016887; GO:0031965; GO:0051085; GO:0051260; GO:0070062; GO:0071763
g__[Polaribacter]_huanghezhanensis	Locus_6142316	0.756681	1.87836e-05	sp|P49291|LAZA_SCHAM	Lazarillo protein	0	Schistocerca americana (American grasshopper)	cell differentiation [GO:0030154]; nervous system development [GO:0007399]	anchored component of membrane [GO:0031225]; plasma membrane [GO:0005886]	pigment binding [GO:0031409]	GO:0005886; GO:0007399; GO:0030154; GO:0031225; GO:0031409
g__[Polaribacter]_huanghezhanensis	Locus_7103070	0.718645	7.62927e-05
g__Acinetobacter	Locus_1833131	0.715801	8.39676e-05
g__Acinetobacter	Locus_2293170	0.713854	8.96011e-05	sp|Q5E951|TBCB_BOVIN	Tubulin-folding cofactor B (Cytoskeleton-associated protein 1) (Cytoskeleton-associated protein CKAPI) (Tubulin-specific chaperone B)	TBCB CKAP1	Bos taurus (Bovine)	cell differentiation [GO:0030154]; nervous system development [GO:0007399]	cytoplasm [GO:0005737]; cytosol [GO:0005829]; microtubule [GO:0005874]	0	GO:0005737; GO:0005829; GO:0005874; GO:0007399; GO:0030154
g__Acinetobacter	Locus_2344606	0.729876	5.16632e-05	sp|O14522|PTPRT_HUMAN	Receptor-type tyrosine-protein phosphatase T (R-PTP-T) (EC 3.1.3.48) (Receptor-type tyrosine-protein phosphatase rho) (RPTP-rho)	PTPRT KIAA0283	Homo sapiens (Human)	cell adhesion [GO:0007155]; homophilic cell adhesion via plasma membrane adhesion molecules [GO:0007156]; protein dephosphorylation [GO:0006470]; signal transduction [GO:0007165]; transmembrane receptor protein tyrosine kinase signaling pathway [GO:0007169]	cell surface [GO:0009986]; integral component of membrane [GO:0016021]; plasma membrane [GO:0005886]	alpha-catenin binding [GO:0045294]; beta-catenin binding [GO:0008013]; cadherin binding [GO:0045296]; delta-catenin binding [GO:0070097]; gamma-catenin binding [GO:0045295]; protein tyrosine phosphatase activity [GO:0004725]	GO:0004725; GO:0005886; GO:0006470; GO:0007155; GO:0007156; GO:0007165; GO:0007169; GO:0008013; GO:0009986; GO:0016021; GO:0045294; GO:0045295; GO:0045296; GO:0070097
g__Acinetobacter	Locus_2564631	0.722536	6.6795e-05	sp|P46436|GST1_ASCSU	Glutathione S-transferase 1 (EC 2.5.1.18) (GST class-sigma)	GST1	Ascaris suum (Pig roundworm) (Ascaris lumbricoides)	cellular oxidant detoxification [GO:0098869]; oxidation-reduction process [GO:0055114]	brush border [GO:0005903]; cytoplasm [GO:0005737]	glutathione peroxidase activity [GO:0004602]; glutathione transferase activity [GO:0004364]	GO:0004364; GO:0004602; GO:0005737; GO:0005903; GO:0055114; GO:0098869
g__Acinetobacter	Locus_4275769	0.691564	0.000181944
g__Acinetobacter	Locus_5937543	0.764523	1.36345e-05	sp|Q4P9K9|CHS8_USTMA	Chitin synthase 8 (EC 2.4.1.16) (Chitin-UDP acetyl-glucosaminyl transferase 8) (Myosin chitin synthase 1)	CHS8 MCS1 UMAG_03204	Ustilago maydis (strain 521 / FGSC 9021) (Corn smut fungus)	cell wall organization [GO:0071555]	cytoplasmic vesicle membrane [GO:0030659]; integral component of membrane [GO:0016021]; myosin complex [GO:0016459]; plasma membrane [GO:0005886]	actin binding [GO:0003779]; ATP binding [GO:0005524]; chitin synthase activity [GO:0004100]; motor activity [GO:0003774]	GO:0003774; GO:0003779; GO:0004100; GO:0005524; GO:0005886; GO:0016021; GO:0016459; GO:0030659; GO:0071555
g__Aestuariicella	Locus_2057997	-0.695481	0.000161373	sp|Q91W90|TXND5_MOUSE	Thioredoxin domain-containing protein 5 (Endoplasmic reticulum resident protein 46) (ER protein 46) (ERp46) (Plasma cell-specific thioredoxin-related protein) (PC-TRP) (Thioredoxin-like protein p46)	Txndc5 Tlp46	Mus musculus (Mouse)	apoptotic cell clearance [GO:0043277]; cell redox homeostasis [GO:0045454]; protein folding [GO:0006457]; response to endoplasmic reticulum stress [GO:0034976]	endoplasmic reticulum lumen [GO:0005788]; extracellular exosome [GO:0070062]	protein disulfide isomerase activity [GO:0003756]	GO:0003756; GO:0005788; GO:0006457; GO:0034976; GO:0043277; GO:0045454; GO:0070062
g__Aestuariicella	Locus_6364376	0.717732	7.86874e-05
g__Algibacter	Locus_2371471	0.706293	0.000114752	sp|Q13263|TIF1B_HUMAN	Transcription intermediary factor 1-beta (TIF1-beta) (E3 SUMO-protein ligase TRIM28) (EC 2.3.2.27) (KRAB-associated protein 1) (KAP-1) (KRAB-interacting protein 1) (KRIP-1) (Nuclear corepressor KAP-1) (RING finger protein 96) (RING-type E3 ubiquitin transferase TIF1-beta) (Tripartite motif-containing protein 28)	TRIM28 KAP1 RNF96 TIF1B	Homo sapiens (Human)	convergent extension involved in axis elongation [GO:0060028]; covalent chromatin modification [GO:0016569]; DNA methylation involved in embryo development [GO:0043045]; DNA repair [GO:0006281]; embryo implantation [GO:0007566]; embryonic placenta morphogenesis [GO:0060669]; epithelial to mesenchymal transition [GO:0001837]; innate immune response [GO:0045087]; negative regulation of DNA demethyl…	nuclear euchromatin [GO:0005719]; nuclear heterochromatin [GO:0005720]; nucleoplasm [GO:0005654]; nucleus [GO:0005634]; RNA polymerase II transcription factor complex [GO:0090575]	chromatin binding [GO:0003682]; chromo shadow domain binding [GO:0070087]; DNA binding [GO:0003677]; DNA binding transcription factor activity [GO:0003700]; Krueppel-associated box domain binding [GO:0035851]; promoter-specific chromatin binding [GO:1990841]; protein kinase activity [GO:0004672]; RNA binding [GO:0003723]; RNA polymerase II transcription coactivator activity [GO:0001105]; sequence…	GO:0000122; GO:0001105; GO:0001837; GO:0003677; GO:0003682; GO:0003700; GO:0003714; GO:0003723; GO:0004672; GO:0004842; GO:0005634; GO:0005654; GO:0005719; GO:0005720; GO:0006281; GO:0006367; GO:0007265; GO:0007566; GO:0008270; GO:0016569; GO:0016925; GO:0031625; GO:0035851; GO:0042993; GO:0043045; GO:0043388; GO:0043565; GO:0045087; GO:0045739; GO:0045869; GO:0045892; GO:0045893; GO:0046777; GO:…
g__Algibacter	Locus_2840422	0.681908	0.000242695	sp|Q1L8U8|STB1A_DANRE	Histone-lysine N-methyltransferase SETDB1-A (EC 2.1.1.43) (SET domain bifurcated 1A)	setdb1a si:ch211-81a5.6	Danio rerio (Zebrafish) (Brachydanio rerio)	positive regulation of methylation-dependent chromatin silencing [GO:0090309]; Ras protein signal transduction [GO:0007265]; transcription, DNA-templated [GO:0006351]	chromosome [GO:0005694]; nucleus [GO:0005634]	DNA binding [GO:0003677]; histone-lysine N-methyltransferase activity [GO:0018024]; promoter-specific chromatin binding [GO:1990841]; zinc ion binding [GO:0008270]	GO:0003677; GO:0005634; GO:0005694; GO:0006351; GO:0007265; GO:0008270; GO:0018024; GO:0090309; GO:1990841
g__Algibacter	Locus_320359	0.691905	0.000180067
g__Algibacter	Locus_557920	-0.723134	6.54296e-05	sp|O92815|POL_WDSV	Gag-Pol polyprotein [Cleaved into: Matrix protein p10 (MA); p20; Capsid protein p25 (CA); Nucleocapsid protein p14 (NC-pol); Protease p15 (PR) (EC 3.4.23.-); Reverse transcriptase/ribonuclease H p90 (RT) (EC 2.7.7.49) (EC 2.7.7.7) (EC 3.1.26.4); Integrase p46 (IN) (EC 2.7.7.-) (EC 3.1.-.-)]	gag-pol	Walleye dermal sarcoma virus (WDSV)	DNA integration [GO:0015074]; DNA recombination [GO:0006310]	host cell plasma membrane [GO:0020002]; membrane [GO:0016020]; viral nucleocapsid [GO:0019013]	aspartic-type endopeptidase activity [GO:0004190]; DNA binding [GO:0003677]; DNA-directed DNA polymerase activity [GO:0003887]; RNA binding [GO:0003723]; RNA-directed DNA polymerase activity [GO:0003964]; RNA-DNA hybrid ribonuclease activity [GO:0004523]; structural constituent of virion [GO:0039660]; zinc ion binding [GO:0008270]	GO:0003677; GO:0003723; GO:0003887; GO:0003964; GO:0004190; GO:0004523; GO:0006310; GO:0008270; GO:0015074; GO:0016020; GO:0019013; GO:0020002; GO:0039660
g__Algibacter	Locus_5939449	-0.732855	4.64399e-05
g__Aliikangiella	Locus_1255791	-0.700972	0.000135965	sp|F4KGU4|DEAHC_ARATH	ATP-dependent RNA helicase DEAH12, chloroplastic (EC 3.6.4.13)	At5g10370 F12B17_280	Arabidopsis thaliana (Mouse-ear cress)	RNA processing [GO:0006396]	chloroplast [GO:0009507]; cytoplasm [GO:0005737]; nucleolus [GO:0005730]	ATP binding [GO:0005524]; ATP-dependent RNA helicase activity [GO:0004004]; metal ion binding [GO:0046872]; RNA binding [GO:0003723]	GO:0003723; GO:0004004; GO:0005524; GO:0005730; GO:0005737; GO:0006396; GO:0009507; GO:0046872
g__Aliikangiella	Locus_2781829	0.692396	0.000177395	sp|Q99MN1|SYK_MOUSE	Lysine--tRNA ligase (EC 2.7.7.-) (EC 6.1.1.6) (Lysyl-tRNA synthetase) (LysRS)	Kars	Mus musculus (Mouse)	activation of MAPK activity [GO:0000187]; basophil activation involved in immune response [GO:0002276]; diadenosine tetraphosphate biosynthetic process [GO:0015966]; ERK1 and ERK2 cascade [GO:0070371]; lysyl-tRNA aminoacylation [GO:0006430]; negative regulation of cell proliferation [GO:0008285]; positive regulation of cytokine production involved in inflammatory response [GO:1900017]; positive r…	aminoacyl-tRNA synthetase multienzyme complex [GO:0017101]; cytosol [GO:0005829]; extracellular space [GO:0005615]; mitochondrion [GO:0005739]; nucleus [GO:0005634]; plasma membrane [GO:0005886]	ATP adenylyltransferase activity [GO:0003877]; ATP binding [GO:0005524]; identical protein binding [GO:0042802]; lysine-tRNA ligase activity [GO:0004824]; nucleic acid binding [GO:0003676]; protein homodimerization activity [GO:0042803]; scaffold protein binding [GO:0097110]	GO:0000187; GO:0002276; GO:0002741; GO:0003676; GO:0003877; GO:0004824; GO:0005524; GO:0005615; GO:0005634; GO:0005739; GO:0005829; GO:0005886; GO:0006430; GO:0008285; GO:0010759; GO:0015966; GO:0017101; GO:0033209; GO:0042802; GO:0042803; GO:0043032; GO:0045893; GO:0070371; GO:0070374; GO:0097110; GO:1900017; GO:1900745; GO:1905050
g__Alkalimarinus	Locus_1642183	-0.705391	0.000118131	sp|Q95LN3|ATLA2_MACFA	Atlastin-2 (EC 3.6.5.-)	ATL2 QtsA-18427	Macaca fascicularis (Crab-eating macaque) (Cynomolgus monkey)	endoplasmic reticulum organization [GO:0007029]; endoplasmic reticulum tubular network membrane organization [GO:1990809]; Golgi organization [GO:0007030]; protein homooligomerization [GO:0051260]	endoplasmic reticulum [GO:0005783]; endoplasmic reticulum tubular network membrane [GO:0098826]; integral component of membrane [GO:0016021]	GTPase activity [GO:0003924]; GTP binding [GO:0005525]; identical protein binding [GO:0042802]	GO:0003924; GO:0005525; GO:0005783; GO:0007029; GO:0007030; GO:0016021; GO:0042802; GO:0051260; GO:0098826; GO:1990809
g__Alkalimarinus	Locus_2162268	-0.682961	0.00023531
g__Alkalimarinus	Locus_2179447	-0.698674	0.000146136
g__Alkalimarinus	Locus_5002680	-0.717	8.06518e-05
g__Alkalimarinus	Locus_5509185	0.717292	7.98631e-05	sp|Q6R7K3|RIR2_OSHVF	Ribonucleoside-diphosphate reductase small chain (EC 1.17.4.1)	ORF20	Ostreid herpesvirus 1 (isolate France) (OsHV-1) (Pacific oyster herpesvirus)	deoxyribonucleotide biosynthetic process [GO:0009263]; DNA replication [GO:0006260]	0	metal ion binding [GO:0046872]; ribonucleoside-diphosphate reductase activity, thioredoxin disulfide as acceptor [GO:0004748]	GO:0004748; GO:0006260; GO:0009263; GO:0046872
g__Alkalimarinus	Locus_936679	0.703102	0.000127095	sp|P40818|UBP8_HUMAN	Ubiquitin carboxyl-terminal hydrolase 8 (EC 3.4.19.12) (Deubiquitinating enzyme 8) (Ubiquitin isopeptidase Y) (hUBPy) (Ubiquitin thioesterase 8) (Ubiquitin-specific-processing protease 8)	USP8 KIAA0055 UBPY	Homo sapiens (Human)	cell proliferation [GO:0008283]; cellular response to dexamethasone stimulus [GO:0071549]; cellular response to nerve growth factor stimulus [GO:1990090]; endosome organization [GO:0007032]; mitotic cytokinesis [GO:0000281]; positive regulation of canonical Wnt signaling pathway [GO:0090263]; protein deubiquitination [GO:0016579]; protein K48-linked deubiquitination [GO:0071108]; protein K63-link…	cytoplasm [GO:0005737]; cytosol [GO:0005829]; dendritic spine [GO:0043197]; early endosome [GO:0005769]; extrinsic component of endosome membrane [GO:0031313]; extrinsic component of plasma membrane [GO:0019897]; midbody [GO:0030496]; nucleus [GO:0005634]; postsynaptic density [GO:0014069]	cadherin binding [GO:0045296]; cysteine-type endopeptidase activity [GO:0004197]; SH3 domain binding [GO:0017124]; thiol-dependent ubiquitin-specific protease activity [GO:0004843]	GO:0000281; GO:0004197; GO:0004843; GO:0005634; GO:0005737; GO:0005769; GO:0005829; GO:0006511; GO:0007032; GO:0008283; GO:0014069; GO:0016579; GO:0017124; GO:0019897; GO:0030496; GO:0031313; GO:0043197; GO:0045296; GO:0070536; GO:0071108; GO:0071549; GO:0090263; GO:1990090
g__Alteromonas	Locus_10661	0.762949	1.45545e-05	sp|P0CB05|CEP63_CHICK	Centrosomal protein of 63 kDa (Cep63)	CEP63	Gallus gallus (Chicken)	cell division [GO:0051301]; centriole replication [GO:0007099]; de novo centriole assembly involved in multi-ciliated epithelial cell differentiation [GO:0098535]; DNA damage checkpoint [GO:0000077]; signal transduction in response to DNA damage [GO:0042770]; spindle assembly [GO:0051225]	centriole [GO:0005814]; centrosome [GO:0005813]; spindle pole [GO:0000922]	0	GO:0000077; GO:0000922; GO:0005813; GO:0005814; GO:0007099; GO:0042770; GO:0051225; GO:0051301; GO:0098535
g__Alteromonas	Locus_1165717	0.752228	2.24143e-05	sp|Q6DFV5|HELZ_MOUSE	Probable helicase with zinc finger domain (EC 3.6.4.-)	Helz Kiaa0054	Mus musculus (Mouse)	0	membrane [GO:0016020]; nucleus [GO:0005634]	ATP binding [GO:0005524]; helicase activity [GO:0004386]; metal ion binding [GO:0046872]; RNA binding [GO:0003723]	GO:0003723; GO:0004386; GO:0005524; GO:0005634; GO:0016020; GO:0046872
g__Alteromonas	Locus_1563943	-0.700619	0.000137485
g__Alteromonas	Locus_1691920	0.721853	6.83822e-05
g__Alteromonas	Locus_1798032	0.692818	0.000175122	sp|E9QAM5|HELZ2_MOUSE	Helicase with zinc finger domain 2 (EC 3.6.4.-) (PPAR-gamma DNA-binding domain-interacting protein 1) (PDIP1) (PPAR-gamma DBD-interacting protein 1)	Helz2	Mus musculus (Mouse)	positive regulation of transcription from RNA polymerase II promoter [GO:0045944]; transcription, DNA-templated [GO:0006351]	membrane [GO:0016020]; nucleoplasm [GO:0005654]	ATP binding [GO:0005524]; DNA binding [GO:0003677]; helicase activity [GO:0004386]; ligand-dependent nuclear receptor transcription coactivator activity [GO:0030374]; metal ion binding [GO:0046872]; RNA binding [GO:0003723]	GO:0003677; GO:0003723; GO:0004386; GO:0005524; GO:0005654; GO:0006351; GO:0016020; GO:0030374; GO:0045944; GO:0046872
g__Alteromonas	Locus_2007598	0.685671	0.000217195	sp|P78314|3BP2_HUMAN	SH3 domain-binding protein 2 (3BP-2)	SH3BP2 3BP2 RES4-23	Homo sapiens (Human)	signal transduction [GO:0007165]	0	phosphotyrosine residue binding [GO:0001784]; SH3/SH2 adaptor activity [GO:0005070]; SH3 domain binding [GO:0017124]	GO:0001784; GO:0005070; GO:0007165; GO:0017124
g__Alteromonas	Locus_2057762	-0.781943	6.39502e-06
g__Alteromonas	Locus_2118094	0.708606	0.000106472	sp|A7MB28|NDRG3_BOVIN	Protein NDRG3 (N-myc downstream-regulated gene 3 protein)	NDRG3	Bos taurus (Bovine)	signal transduction [GO:0007165]	cytoplasm [GO:0005737]; extracellular exosome [GO:0070062]	0	GO:0005737; GO:0007165; GO:0070062
g__Alteromonas	Locus_2191342	-0.695498	0.000161288	sp|Q8C0P7|ZN451_MOUSE	E3 SUMO-protein ligase ZNF451 (Zinc finger protein 451) (EC 6.3.2.-)	Znf451 Zfp451	Mus musculus (Mouse)	negative regulation of histone H3-K9 acetylation [GO:2000616]; negative regulation of transcription initiation from RNA polymerase II promoter [GO:0060633]; negative regulation of transforming growth factor beta receptor signaling pathway [GO:0030512]; protein sumoylation [GO:0016925]; transcription, DNA-templated [GO:0006351]	nucleus [GO:0005634]; PML body [GO:0016605]	DNA binding [GO:0003677]; ligase activity [GO:0016874]; metal ion binding [GO:0046872]; RNA polymerase II transcription corepressor activity [GO:0001106]; SUMO ligase activity [GO:0061665]	GO:0001106; GO:0003677; GO:0005634; GO:0006351; GO:0016605; GO:0016874; GO:0016925; GO:0030512; GO:0046872; GO:0060633; GO:0061665; GO:2000616
g__Alteromonas	Locus_2424679	0.738827	3.73477e-05
g__Alteromonas	Locus_2431499	0.688501	0.000199588	sp|Q7RYW6|CYSK_NEUCR	Cysteine synthase 1 (CS 1) (EC 2.5.1.-) (EC 2.5.1.47) (O-acetylserine (thiol)-lyase 1) (OAS-TL 1) (O-acetylserine sulfhydrylase 1) (O-succinylserine sulfhydrylase)	cys-17 NCU06452	Neurospora crassa (strain ATCC 24698 / 74-OR23-1A / CBS 708.71 / DSM 1257 / FGSC 987)	cysteine biosynthetic process from serine [GO:0006535]	cytoplasm [GO:0005737]; mitochondrion [GO:0005739]	cysteine synthase activity [GO:0004124]; pyridoxal phosphate binding [GO:0030170]; transferase activity [GO:0016740]	GO:0004124; GO:0005737; GO:0005739; GO:0006535; GO:0016740; GO:0030170
g__Alteromonas	Locus_2454065	-0.681721	0.000244029	sp|Q9H7Z7|PGES2_HUMAN	Prostaglandin E synthase 2 (Membrane-associated prostaglandin E synthase-2) (mPGE synthase-2) (Microsomal prostaglandin E synthase 2) (mPGES-2) (Prostaglandin-H(2) E-isomerase) (EC 5.3.99.3) [Cleaved into: Prostaglandin E synthase 2 truncated form]	PTGES2 C9orf15 PGES2	Homo sapiens (Human)	cell redox homeostasis [GO:0045454]; cyclooxygenase pathway [GO:0019371]; neutrophil degranulation [GO:0043312]; positive regulation of transcription, DNA-templated [GO:0045893]	azurophil granule lumen [GO:0035578]; cytosol [GO:0005829]; extracellular region [GO:0005576]; Golgi membrane [GO:0000139]; integral component of membrane [GO:0016021]; mitochondrion [GO:0005739]; nucleus [GO:0005634]; perinuclear region of cytoplasm [GO:0048471]	DNA binding [GO:0003677]; electron transfer activity [GO:0009055]; glutathione binding [GO:0043295]; heme binding [GO:0020037]; lyase activity [GO:0016829]; prostaglandin-E synthase activity [GO:0050220]; protein disulfide oxidoreductase activity [GO:0015035]	GO:0000139; GO:0003677; GO:0005576; GO:0005634; GO:0005739; GO:0005829; GO:0009055; GO:0015035; GO:0016021; GO:0016829; GO:0019371; GO:0020037; GO:0035578; GO:0043295; GO:0043312; GO:0045454; GO:0045893; GO:0048471; GO:0050220
g__Alteromonas	Locus_2887726	0.686564	0.000211495	sp|Q0E908|HIL_DROME	Hillarin (D-Hillarin) (D-hil)	Hil CG30147	Drosophila melanogaster (Fruit fly)	0	cell cortex [GO:0005938]; cleavage furrow [GO:0032154]	metal ion binding [GO:0046872]	GO:0005938; GO:0032154; GO:0046872
g__Alteromonas	Locus_2935001	0.747761	2.66649e-05	sp|Q8WXX7|AUTS2_HUMAN	Autism susceptibility gene 2 protein	AUTS2 KIAA0442	Homo sapiens (Human)	actin cytoskeleton reorganization [GO:0031532]; axon extension [GO:0048675]; dendrite extension [GO:0097484]; innate vocalization behavior [GO:0098582]; neuron migration [GO:0001764]; positive regulation of histone H3-K4 methylation [GO:0051571]; positive regulation of histone H4-K16 acetylation [GO:2000620]; positive regulation of lamellipodium assembly [GO:0010592]; positive regulation of Rac p…	actin cytoskeleton [GO:0015629]; cytoplasm [GO:0005737]; growth cone [GO:0030426]; nucleus [GO:0005634]	chromatin binding [GO:0003682]	GO:0001764; GO:0003682; GO:0005634; GO:0005737; GO:0006351; GO:0010592; GO:0015629; GO:0030426; GO:0031532; GO:0035022; GO:0045944; GO:0048675; GO:0051571; GO:0060013; GO:0097484; GO:0098582; GO:2000620
g__Alteromonas	Locus_3033691	0.743741	3.10823e-05	sp|Q9P1Z9|CC180_HUMAN	Coiled-coil domain-containing protein 180	CCDC180 C9orf174 KIAA1529	Homo sapiens (Human)	0	extracellular exosome [GO:0070062]; integral component of membrane [GO:0016021]	0	GO:0016021; GO:0070062
g__Alteromonas	Locus_34264	0.704879	0.000120086	sp|Q9BZA8|PC11Y_HUMAN	Protocadherin-11 Y-linked (Protocadherin-11) (Protocadherin on the Y chromosome) (PCDH-Y) (Protocadherin prostate cancer) (Protocadherin-PC) (Protocadherin-22)	PCDH11Y PCDH11 PCDH22 PCDHY	Homo sapiens (Human)	homophilic cell adhesion via plasma membrane adhesion molecules [GO:0007156]	integral component of membrane [GO:0016021]; plasma membrane [GO:0005886]	calcium ion binding [GO:0005509]	GO:0005509; GO:0005886; GO:0007156; GO:0016021
g__Alteromonas	Locus_4654139	0.680311	0.000254282	sp|P78312|F193A_HUMAN	Protein FAM193A (Protein IT14)	FAM193A C4orf8 RES4-22	Homo sapiens (Human)	0	0	0	0
g__Alteromonas	Locus_4702601	0.689417	0.000194161	sp|Q99715|COCA1_HUMAN	Collagen alpha-1(XII) chain	COL12A1 COL12A1L	Homo sapiens (Human)	cell adhesion [GO:0007155]; collagen catabolic process [GO:0030574]; collagen fibril organization [GO:0030199]; endodermal cell differentiation [GO:0035987]; skeletal system development [GO:0001501]	collagen type XII trimer [GO:0005595]; endoplasmic reticulum lumen [GO:0005788]; extracellular exosome [GO:0070062]; extracellular matrix [GO:0031012]; extracellular region [GO:0005576]; extracellular space [GO:0005615]; extracellular vesicle [GO:1903561]	extracellular matrix structural constituent conferring tensile strength [GO:0030020]	GO:0001501; GO:0005576; GO:0005595; GO:0005615; GO:0005788; GO:0007155; GO:0030020; GO:0030199; GO:0030574; GO:0031012; GO:0035987; GO:0070062; GO:1903561
g__Alteromonas	Locus_4787978	0.682098	0.000241351
g__Alteromonas	Locus_4950697	0.71084	9.89778e-05	sp|Q9QW30|NOTC2_RAT	Neurogenic locus notch homolog protein 2 (Notch 2) [Cleaved into: Notch 2 extracellular truncation; Notch 2 intracellular domain]	Notch2	Rattus norvegicus (Rat)	animal organ morphogenesis [GO:0009887]; atrial septum morphogenesis [GO:0060413]; bone remodeling [GO:0046849]; cell cycle arrest [GO:0007050]; cell fate determination [GO:0001709]; cholangiocyte proliferation [GO:1990705]; ciliary body morphogenesis [GO:0061073]; defense response to bacterium [GO:0042742]; determination of left/right symmetry [GO:0007368]; embryonic limb morphogenesis [GO:00303…	cell surface [GO:0009986]; cilium [GO:0005929]; cytosol [GO:0005829]; extracellular region [GO:0005576]; integral component of plasma membrane [GO:0005887]; membrane [GO:0016020]; nucleus [GO:0005634]; plasma membrane [GO:0005886]; receptor complex [GO:0043235]	calcium ion binding [GO:0005509]; enzyme binding [GO:0019899]; NF-kappaB binding [GO:0051059]; receptor activity [GO:0004872]	GO:0000122; GO:0001701; GO:0001709; GO:0001889; GO:0001890; GO:0001947; GO:0002011; GO:0002315; GO:0002437; GO:0003184; GO:0004872; GO:0005509; GO:0005576; GO:0005634; GO:0005829; GO:0005886; GO:0005887; GO:0005929; GO:0006351; GO:0006357; GO:0006959; GO:0007050; GO:0007219; GO:0007368; GO:0008284; GO:0009887; GO:0009986; GO:0010629; GO:0016020; GO:0019899; GO:0030326; GO:0030513; GO:0035264; GO:…
g__Alteromonas	Locus_5371531	0.694158	0.000168081	sp|Q92794|KAT6A_HUMAN	Histone acetyltransferase KAT6A (EC 2.3.1.48) (MOZ, YBF2/SAS3, SAS2 and TIP60 protein 3) (MYST-3) (Monocytic leukemia zinc finger protein) (Runt-related transcription factor-binding protein 2) (Zinc finger protein 220)	KAT6A MOZ MYST3 RUNXBP2 ZNF220	Homo sapiens (Human)	cellular senescence [GO:0090398]; DNA packaging [GO:0006323]; histone acetylation [GO:0016573]; histone H3 acetylation [GO:0043966]; myeloid cell differentiation [GO:0030099]; negative regulation of transcription, DNA-templated [GO:0045892]; nucleosome assembly [GO:0006334]; positive regulation of transcription, DNA-templated [GO:0045893]; protein acetylation [GO:0006473]; regulation of signal tr…	cytosol [GO:0005829]; MOZ/MORF histone acetyltransferase complex [GO:0070776]; nuclear speck [GO:0016607]; nucleolus [GO:0005730]; nucleoplasm [GO:0005654]; nucleosome [GO:0000786]; nucleus [GO:0005634]; PML body [GO:0016605]	acetyltransferase activity [GO:0016407]; DNA binding [GO:0003677]; histone acetyltransferase activity [GO:0004402]; transcription coactivator activity [GO:0003713]; transcription factor binding [GO:0008134]; zinc ion binding [GO:0008270]	GO:0000786; GO:0003677; GO:0003713; GO:0004402; GO:0005634; GO:0005654; GO:0005730; GO:0005829; GO:0006323; GO:0006334; GO:0006351; GO:0006473; GO:0008134; GO:0008270; GO:0016407; GO:0016573; GO:0016605; GO:0016607; GO:0030099; GO:0043966; GO:0045892; GO:0045893; GO:0070776; GO:0090398; GO:1901796
g__Alteromonas	Locus_5511370	0.684778	0.000223027
g__Alteromonas	Locus_5934801	0.692818	0.000175122	sp|Q96KP4|CNDP2_HUMAN	Cytosolic non-specific dipeptidase (EC 3.4.13.18) (CNDP dipeptidase 2) (Carnosine dipeptidase II) (Epididymis secretory protein Li 13) (Glutamate carboxypeptidase-like protein 1) (Peptidase A)	CNDP2 CN2 CPGL HEL-S-13 PEPA	Homo sapiens (Human)	glutathione biosynthetic process [GO:0006750]	cytosol [GO:0005829]; extracellular exosome [GO:0070062]; nucleoplasm [GO:0005654]	alanylglutamate dipeptidase activity [GO:0103046]; carboxypeptidase activity [GO:0004180]; cytosolic dipeptidase activity [GO:0102008]; metal ion binding [GO:0046872]; metallopeptidase activity [GO:0008237]	GO:0004180; GO:0005654; GO:0005829; GO:0006750; GO:0008237; GO:0046872; GO:0070062; GO:0102008; GO:0103046
g__Alteromonas	Locus_602857	0.716493	8.20401e-05	sp|Q9Y566|SHAN1_HUMAN	SH3 and multiple ankyrin repeat domains protein 1 (Shank1) (Somatostatin receptor-interacting protein) (SSTR-interacting protein) (SSTRIP)	SHANK1	Homo sapiens (Human)	adult behavior [GO:0030534]; associative learning [GO:0008306]; cytoskeletal anchoring at plasma membrane [GO:0007016]; dendritic spine morphogenesis [GO:0060997]; determination of affect [GO:0050894]; habituation [GO:0046959]; long-term memory [GO:0007616]; negative regulation of actin filament bundle assembly [GO:0032232]; neuromuscular process controlling balance [GO:0050885]; olfactory behavi…	cell junction [GO:0030054]; cytosol [GO:0005829]; dendrite [GO:0030425]; dendritic spine [GO:0043197]; excitatory synapse [GO:0060076]; intracellular [GO:0005622]; membrane [GO:0016020]; neuron projection [GO:0043005]; NMDA selective glutamate receptor complex [GO:0017146]; plasma membrane [GO:0005886]; postsynaptic density [GO:0014069]; postsynaptic membrane [GO:0045211]	ankyrin repeat binding [GO:0071532]; GKAP/Homer scaffold activity [GO:0030160]; identical protein binding [GO:0042802]; ionotropic glutamate receptor binding [GO:0035255]; protein complex binding [GO:0032403]; protein C-terminus binding [GO:0008022]; scaffold protein binding [GO:0097110]; SH3 domain binding [GO:0017124]; somatostatin receptor binding [GO:0031877]	GO:0005622; GO:0005829; GO:0005886; GO:0006461; GO:0007016; GO:0007616; GO:0008022; GO:0008306; GO:0014069; GO:0016020; GO:0017124; GO:0017146; GO:0030054; GO:0030160; GO:0030425; GO:0030534; GO:0031877; GO:0032232; GO:0032403; GO:0035176; GO:0035255; GO:0035418; GO:0042048; GO:0042802; GO:0043005; GO:0043197; GO:0045211; GO:0046959; GO:0050885; GO:0050894; GO:0060013; GO:0060074; GO:0060076; GO:…
g__Alteromonas	Locus_6627793	0.683438	0.000232031	sp|Q9QYP1|LRP4_RAT	Low-density lipoprotein receptor-related protein 4 (LRP-4) (Multiple epidermal growth factor-like domains 7)	Lrp4 Megf7	Rattus norvegicus (Rat)	anatomical structure development [GO:0048856]; BMP signaling pathway [GO:0030509]; canonical Wnt signaling pathway [GO:0060070]; dendrite morphogenesis [GO:0048813]; dorsal/ventral pattern formation [GO:0009953]; embryonic digit morphogenesis [GO:0042733]; embryonic limb morphogenesis [GO:0030326]; endocytosis [GO:0006897]; hair follicle development [GO:0001942]; kidney development [GO:0001822]; …	cell surface [GO:0009986]; dendrite [GO:0030425]; integral component of membrane [GO:0016021]; neuromuscular junction [GO:0031594]; neuronal cell body [GO:0043025]; plasma membrane [GO:0005886]; postsynaptic density [GO:0014069]; receptor complex [GO:0043235]; synaptic membrane [GO:0097060]	apolipoprotein binding [GO:0034185]; calcium ion binding [GO:0005509]; protein homodimerization activity [GO:0042803]; receptor tyrosine kinase binding [GO:0030971]; scaffold protein binding [GO:0097110]; Wnt-activated receptor activity [GO:0042813]; Wnt-protein binding [GO:0017147]	GO:0001822; GO:0001932; GO:0001942; GO:0005509; GO:0005886; GO:0006897; GO:0008104; GO:0009953; GO:0009954; GO:0009986; GO:0014069; GO:0016021; GO:0016055; GO:0017147; GO:0030178; GO:0030279; GO:0030326; GO:0030425; GO:0030509; GO:0030971; GO:0031594; GO:0034185; GO:0042475; GO:0042733; GO:0042803; GO:0042813; GO:0043025; GO:0043113; GO:0043235; GO:0044332; GO:0048813; GO:0048856; GO:0050731; GO:…
g__Alteromonas	Locus_6889745	0.688351	0.000200487
g__Alteromonas	Locus_7299039	0.707112	0.000111758	sp|O70497|FCN2_MOUSE	Ficolin-2 (Collagen/fibrinogen domain-containing protein 2) (Ficolin-B) (Ficolin-beta) (L-ficolin)	Fcn2 Fcnb	Mus musculus (Mouse)	cell surface pattern recognition receptor signaling pathway [GO:0002752]; complement activation, lectin pathway [GO:0001867]; G-protein coupled receptor signaling pathway [GO:0007186]; negative regulation of viral entry into host cell [GO:0046597]; positive regulation of interleukin-8 secretion [GO:2000484]; protein localization to cell surface [GO:0034394]; recognition of apoptotic cell [GO:0043…	collagen trimer [GO:0005581]; extracellular region [GO:0005576]; extrinsic component of external side of plasma membrane [GO:0031232]	carbohydrate binding [GO:0030246]; carbohydrate derivative binding [GO:0097367]; G-protein coupled receptor binding [GO:0001664]; metal ion binding [GO:0046872]; sialic acid binding [GO:0033691]; signaling pattern recognition receptor activity [GO:0008329]	GO:0001664; GO:0001867; GO:0002752; GO:0005576; GO:0005581; GO:0007186; GO:0008329; GO:0030246; GO:0031232; GO:0033691; GO:0034394; GO:0043654; GO:0046597; GO:0046872; GO:0097367; GO:2000484
g__Alteromonas	Locus_761978	0.707112	0.000111758	sp|Q95SX7|RTBS_DROME	Probable RNA-directed DNA polymerase from transposon BS (EC 2.7.7.49) (Reverse transcriptase)	RTase	Drosophila melanogaster (Fruit fly)	transposition, DNA-mediated [GO:0006313]	0	RNA-directed DNA polymerase activity [GO:0003964]	GO:0003964; GO:0006313
g__Alteromonas	Locus_776185	0.78171	6.46314e-06	sp|Q4H4B6|SCRIB_DANRE	Protein scribble homolog (Scribble1)	scrib llk scrb1	Danio rerio (Zebrafish) (Brachydanio rerio)	activation of GTPase activity [GO:0090630]; anterior/posterior axon guidance [GO:0033564]; apoptotic process involved in morphogenesis [GO:0060561]; cell-cell adhesion [GO:0098609]; cell migration [GO:0016477]; cell proliferation [GO:0008283]; chemical synaptic transmission [GO:0007268]; commissural neuron axon guidance [GO:0071679]; convergent extension involved in gastrulation [GO:0060027]; est…	basolateral plasma membrane [GO:0016323]; cell-cell adherens junction [GO:0005913]; cell-cell junction [GO:0005911]; cytoplasm [GO:0005737]; membrane [GO:0016020]; plasma membrane [GO:0005886]; postsynaptic density [GO:0014069]; postsynaptic membrane [GO:0045211]	guanylate kinase activity [GO:0004385]; ionotropic glutamate receptor binding [GO:0035255]; protein heterodimerization activity [GO:0046982]	GO:0000132; GO:0001736; GO:0001764; GO:0001944; GO:0004385; GO:0005737; GO:0005886; GO:0005911; GO:0005913; GO:0007268; GO:0008283; GO:0014021; GO:0014069; GO:0016020; GO:0016323; GO:0016477; GO:0033564; GO:0035089; GO:0035255; GO:0043065; GO:0043113; GO:0045197; GO:0045211; GO:0045930; GO:0046982; GO:0050918; GO:0060027; GO:0060561; GO:0071679; GO:0090630; GO:0097120; GO:0097475; GO:0098609
g__Alteromonas	Locus_790189	0.725427	6.04258e-05	sp|Q9Y4R7|TTLL3_HUMAN	Tubulin monoglycylase TTLL3 (EC 6.3.2.-) (HOTTL) (Tubulin--tyrosine ligase-like protein 3)	TTLL3 PRO0207	Homo sapiens (Human)	axoneme assembly [GO:0035082]; cilium assembly [GO:0060271]; protein polyglycylation [GO:0018094]	axoneme [GO:0005930]; cilium [GO:0005929]; cytosol [GO:0005829]; microtubule [GO:0005874]; microtubule cytoskeleton [GO:0015630]	ATP binding [GO:0005524]; protein-glycine ligase activity [GO:0070735]; protein-glycine ligase activity, initiating [GO:0070736]	GO:0005524; GO:0005829; GO:0005874; GO:0005929; GO:0005930; GO:0015630; GO:0018094; GO:0035082; GO:0060271; GO:0070735; GO:0070736
g__Alteromonas	Locus_804673	-0.685671	0.000217195	sp|Q96RW7|HMCN1_HUMAN	Hemicentin-1 (Fibulin-6) (FIBL-6)	HMCN1 FIBL6	Homo sapiens (Human)	cell cycle [GO:0007049]; cell division [GO:0051301]; response to stimulus [GO:0050896]; visual perception [GO:0007601]	basement membrane [GO:0005604]; cell cortex [GO:0005938]; cell junction [GO:0030054]; cleavage furrow [GO:0032154]; extracellular exosome [GO:0070062]	calcium ion binding [GO:0005509]	GO:0005509; GO:0005604; GO:0005938; GO:0007049; GO:0007601; GO:0030054; GO:0032154; GO:0050896; GO:0051301; GO:0070062
g__Alteromonas	Locus_804917	0.712919	9.24227e-05	sp|Q86IV5|CTNA_DICDI	Countin-1	ctnA DDB_G0274597	Dictyostelium discoideum (Slime mold)	actin filament polymerization [GO:0030041]; cell motility [GO:0048870]; glucose homeostasis [GO:0042593]; multicellular organism development [GO:0007275]; negative regulation of aggregate size involved in sorocarp development [GO:0031158]; negative regulation of cell adhesion [GO:0007162]; negative regulation of cGMP biosynthetic process [GO:0030827]; regulation of glucose-6-phosphatase activity …	extracellular region [GO:0005576]	signal transducer activity [GO:0004871]	GO:0004871; GO:0005576; GO:0006110; GO:0007162; GO:0007275; GO:0030041; GO:0030827; GO:0031158; GO:0032114; GO:0042593; GO:0048870
g__Alteromonas	Locus_8890259	0.713366	9.1065e-05
g__Amphritea	Locus_1645255	0.70074	0.000136966	sp|A6QLI0|EPDR1_BOVIN	Mammalian ependymin-related protein 1 (MERP-1)	EPDR1 MERP1	Bos taurus (Bovine)	cell-matrix adhesion [GO:0007160]	extracellular exosome [GO:0070062]; lysosome [GO:0005764]	calcium ion binding [GO:0005509]	GO:0005509; GO:0005764; GO:0007160; GO:0070062
g__Amphritea	Locus_2724113	0.710744	9.92917e-05
g__Amphritea	Locus_936679	0.688995	0.000196643	sp|P40818|UBP8_HUMAN	Ubiquitin carboxyl-terminal hydrolase 8 (EC 3.4.19.12) (Deubiquitinating enzyme 8) (Ubiquitin isopeptidase Y) (hUBPy) (Ubiquitin thioesterase 8) (Ubiquitin-specific-processing protease 8)	USP8 KIAA0055 UBPY	Homo sapiens (Human)	cell proliferation [GO:0008283]; cellular response to dexamethasone stimulus [GO:0071549]; cellular response to nerve growth factor stimulus [GO:1990090]; endosome organization [GO:0007032]; mitotic cytokinesis [GO:0000281]; positive regulation of canonical Wnt signaling pathway [GO:0090263]; protein deubiquitination [GO:0016579]; protein K48-linked deubiquitination [GO:0071108]; protein K63-link…	cytoplasm [GO:0005737]; cytosol [GO:0005829]; dendritic spine [GO:0043197]; early endosome [GO:0005769]; extrinsic component of endosome membrane [GO:0031313]; extrinsic component of plasma membrane [GO:0019897]; midbody [GO:0030496]; nucleus [GO:0005634]; postsynaptic density [GO:0014069]	cadherin binding [GO:0045296]; cysteine-type endopeptidase activity [GO:0004197]; SH3 domain binding [GO:0017124]; thiol-dependent ubiquitin-specific protease activity [GO:0004843]	GO:0000281; GO:0004197; GO:0004843; GO:0005634; GO:0005737; GO:0005769; GO:0005829; GO:0006511; GO:0007032; GO:0008283; GO:0014069; GO:0016579; GO:0017124; GO:0019897; GO:0030496; GO:0031313; GO:0043197; GO:0045296; GO:0070536; GO:0071108; GO:0071549; GO:0090263; GO:1990090
g__Anaerobacillus	Locus_10218526	0.691075	0.000184666
g__Anaerobacillus	Locus_11081846	0.685963	0.000215319
g__Anaerobacillus	Locus_11115781	0.69154	0.000182078
g__Anaerobacillus	Locus_11828450	-0.777982	7.64096e-06	sp|Q4KMP7|TB10B_HUMAN	TBC1 domain family member 10B (Rab27A-GAP-beta)	TBC1D10B FP2461	Homo sapiens (Human)	activation of GTPase activity [GO:0090630]; intracellular protein transport [GO:0006886]; regulation of GTPase activity [GO:0043087]; regulation of vesicle fusion [GO:0031338]; retrograde transport, endosome to Golgi [GO:0042147]	cytosol [GO:0005829]; endomembrane system [GO:0012505]; intracellular [GO:0005622]; plasma membrane [GO:0005886]	GTPase activator activity [GO:0005096]; Rab GTPase binding [GO:0017137]	GO:0005096; GO:0005622; GO:0005829; GO:0005886; GO:0006886; GO:0012505; GO:0017137; GO:0031338; GO:0042147; GO:0043087; GO:0090630
g__Anaerobacillus	Locus_1277759	-0.692482	0.000176929
g__Anaerobacillus	Locus_140653	-0.688585	0.000199085	sp|P0C6B8|SVEP1_RAT	Sushi, von Willebrand factor type A, EGF and pentraxin domain-containing protein 1	Svep1	Rattus norvegicus (Rat)	cell adhesion [GO:0007155]	cytoplasm [GO:0005737]; extracellular space [GO:0005615]; membrane [GO:0016020]	calcium ion binding [GO:0005509]; chromatin binding [GO:0003682]	GO:0003682; GO:0005509; GO:0005615; GO:0005737; GO:0007155; GO:0016020
g__Anaerobacillus	Locus_1413829	0.727325	5.65393e-05	sp|Q0V8E4|ASND1_BOVIN	Asparagine synthetase domain-containing protein 1	ASNSD1	Bos taurus (Bovine)	asparagine biosynthetic process [GO:0006529]; glutamine metabolic process [GO:0006541]	0	asparagine synthase (glutamine-hydrolyzing) activity [GO:0004066]; protein homodimerization activity [GO:0042803]	GO:0004066; GO:0006529; GO:0006541; GO:0042803
g__Anaerobacillus	Locus_1441739	-0.705017	0.000119554
g__Anaerobacillus	Locus_1463989	-0.710129	0.000101311	sp|D3ZEN0|MILK2_RAT	MICAL-like protein 2 (Junctional Rab13-binding protein) (Molecule interacting with CasL-like 2) (MICAL-L2)	Micall2 Jrab	Rattus norvegicus (Rat)	actin cytoskeleton reorganization [GO:0031532]; actin filament polymerization [GO:0030041]; bicellular tight junction assembly [GO:0070830]; endocytic recycling [GO:0032456]; neuron projection development [GO:0031175]; positive regulation of protein targeting to mitochondrion [GO:1903955]; substrate adhesion-dependent cell spreading [GO:0034446]	bicellular tight junction [GO:0005923]; cell-cell junction [GO:0005911]; cytosol [GO:0005829]; neuron projection [GO:0043005]; plasma membrane [GO:0005886]; recycling endosome [GO:0055037]; stress fiber [GO:0001725]	actin filament binding [GO:0051015]; actinin binding [GO:0042805]; filamin binding [GO:0031005]; metal ion binding [GO:0046872]; Rab GTPase binding [GO:0017137]	GO:0001725; GO:0005829; GO:0005886; GO:0005911; GO:0005923; GO:0017137; GO:0030041; GO:0031005; GO:0031175; GO:0031532; GO:0032456; GO:0034446; GO:0042805; GO:0043005; GO:0046872; GO:0051015; GO:0055037; GO:0070830; GO:1903955
g__Anaerobacillus	Locus_1484273	0.725891	5.94533e-05
g__Anaerobacillus	Locus_1543470	-0.682245	0.000240311
g__Anaerobacillus	Locus_1561422	-0.694052	0.000168628	sp|P0C6B8|SVEP1_RAT	Sushi, von Willebrand factor type A, EGF and pentraxin domain-containing protein 1	Svep1	Rattus norvegicus (Rat)	cell adhesion [GO:0007155]	cytoplasm [GO:0005737]; extracellular space [GO:0005615]; membrane [GO:0016020]	calcium ion binding [GO:0005509]; chromatin binding [GO:0003682]	GO:0003682; GO:0005509; GO:0005615; GO:0005737; GO:0007155; GO:0016020
g__Anaerobacillus	Locus_165809	-0.683174	0.000233838	sp|Q9WU78|PDC6I_MOUSE	Programmed cell death 6-interacting protein (ALG-2-interacting protein 1) (ALG-2-interacting protein X) (E2F1-inducible protein) (Eig2)	Pdcd6ip Aip1 Alix	Mus musculus (Mouse)	actomyosin contractile ring assembly [GO:0000915]; apoptotic process [GO:0006915]; bicellular tight junction assembly [GO:0070830]; cell separation after cytokinesis [GO:0000920]; maintenance of epithelial cell apical/basal polarity [GO:0045199]; mitotic cytokinesis [GO:0000281]; positive regulation of exosomal secretion [GO:1903543]; positive regulation of extracellular exosome assembly [GO:1903…	actomyosin [GO:0042641]; bicellular tight junction [GO:0005923]; cytosol [GO:0005829]; endoplasmic reticulum exit site [GO:0070971]; extracellular exosome [GO:0070062]; extracellular vesicle [GO:1903561]; Flemming body [GO:0090543]; focal adhesion [GO:0005925]; immunological synapse [GO:0001772]; melanosome [GO:0042470]; membrane [GO:0016020]; microtubule organizing center [GO:0005815]; myelin sh…	calcium-dependent protein binding [GO:0048306]; identical protein binding [GO:0042802]; proteinase activated receptor binding [GO:0031871]; protein dimerization activity [GO:0046983]; protein homodimerization activity [GO:0042803]	GO:0000281; GO:0000915; GO:0000920; GO:0001772; GO:0005815; GO:0005829; GO:0005923; GO:0005925; GO:0006915; GO:0010824; GO:0015031; GO:0016020; GO:0031871; GO:0039702; GO:0042470; GO:0042641; GO:0042802; GO:0042803; GO:0043209; GO:0045199; GO:0046755; GO:0046983; GO:0048306; GO:0051260; GO:0070062; GO:0070830; GO:0070971; GO:0090543; GO:0090559; GO:0090611; GO:1903543; GO:1903551; GO:1903553; GO:…
g__Anaerobacillus	Locus_1696601	-0.69154	0.000182078	sp|P58743|S26A5_HUMAN	Prestin (Solute carrier family 26 member 5)	SLC26A5 PRES	Homo sapiens (Human)	bicarbonate transport [GO:0015701]; chloride transmembrane transport [GO:1902476]; cochlea development [GO:0090102]; fructose transport [GO:0015755]; negative regulation of ion transmembrane transport [GO:0034766]; positive regulation of cell motility [GO:2000147]; positive regulation of cell size [GO:0045793]; protein tetramerization [GO:0051262]; regulation of cell shape [GO:0008360]; regulatio…	basolateral plasma membrane [GO:0016323]; cytoplasm [GO:0005737]; integral component of plasma membrane [GO:0005887]; lateral plasma membrane [GO:0016328]	anion:anion antiporter activity [GO:0015301]; bicarbonate transmembrane transporter activity [GO:0015106]; chloride channel activity [GO:0005254]; oxalate transmembrane transporter activity [GO:0019531]; protein homodimerization activity [GO:0042803]; secondary active sulfate transmembrane transporter activity [GO:0008271]; spectrin binding [GO:0030507]; sulfate transmembrane transporter activity…	GO:0002931; GO:0005254; GO:0005737; GO:0005887; GO:0007605; GO:0008134; GO:0008271; GO:0008360; GO:0009751; GO:0010996; GO:0015106; GO:0015116; GO:0015301; GO:0015701; GO:0015755; GO:0016323; GO:0016328; GO:0019531; GO:0030507; GO:0034766; GO:0035864; GO:0042391; GO:0042493; GO:0042803; GO:0045793; GO:0051262; GO:0051453; GO:0090102; GO:0097066; GO:1902074; GO:1902476; GO:2000147
g__Anaerobacillus	Locus_1710974	0.684569	0.000224412	sp|Q8ISN9|RS25_BRABE	40S ribosomal protein S25	RPS25	Branchiostoma belcheri (Amphioxus)	0	ribosome [GO:0005840]	0	GO:0005840
g__Anaerobacillus	Locus_1748024	-0.703158	0.000126867	sp|A2BIJ3|BSDC1_DANRE	BSD domain-containing protein 1	bsdc1 si:ch211-51n3.2 zgc:100785	Danio rerio (Zebrafish) (Brachydanio rerio)	0	0	0	0
g__Anaerobacillus	Locus_175056	-0.810514	1.57462e-06	sp|Q504Y2|PKDCC_HUMAN	Extracellular tyrosine-protein kinase PKDCC (EC 2.7.10.2) (Protein kinase domain-containing protein, cytoplasmic) (Protein kinase-like protein SgK493) (Sugen kinase 493) (Vertebrate lonesome kinase)	PKDCC SGK493 VLK	Homo sapiens (Human)	bone mineralization [GO:0030282]; cell differentiation [GO:0030154]; embryonic digestive tract development [GO:0048566]; limb morphogenesis [GO:0035108]; lung alveolus development [GO:0048286]; multicellular organism growth [GO:0035264]; negative regulation of Golgi to plasma membrane protein transport [GO:0042997]; palate development [GO:0060021]; peptidyl-tyrosine phosphorylation [GO:0018108]; …	extracellular region [GO:0005576]; Golgi apparatus [GO:0005794]	ATP binding [GO:0005524]; non-membrane spanning protein tyrosine kinase activity [GO:0004715]; protein kinase activity [GO:0004672]	GO:0001501; GO:0004672; GO:0004715; GO:0005524; GO:0005576; GO:0005794; GO:0015031; GO:0018108; GO:0030154; GO:0030282; GO:0030501; GO:0032332; GO:0035108; GO:0035264; GO:0042997; GO:0048286; GO:0048566; GO:0060021
g__Anaerobacillus	Locus_1762069	0.695722	0.000160176	sp|Q9GKL8|CATL1_CHLAE	Cathepsin L1 (EC 3.4.22.15) (Cathepsin L) (Major excreted protein) (MEP) [Cleaved into: Cathepsin L1 heavy chain; Cathepsin L1 light chain]	CTSL CTSL1	Chlorocebus aethiops (Green monkey) (Cercopithecus aethiops)	viral entry into host cell [GO:0046718]	lysosome [GO:0005764]	cysteine-type endopeptidase activity [GO:0004197]	GO:0004197; GO:0005764; GO:0046718
g__Anaerobacillus	Locus_1769629	-0.722213	6.75416e-05
g__Anaerobacillus	Locus_1874967	-0.692934	0.000174504	sp|Q5U316|RAB35_RAT	Ras-related protein Rab-35	Rab35	Rattus norvegicus (Rat)	antigen processing and presentation [GO:0019882]; cellular response to nerve growth factor stimulus [GO:1990090]; cytokinesis [GO:0000910]; endocytic recycling [GO:0032456]; endosomal transport [GO:0016197]; neuron projection development [GO:0031175]; plasma membrane to endosome transport [GO:0048227]; protein localization [GO:0008104]; protein localization to endosome [GO:0036010]; protein trans…	anchored component of synaptic vesicle membrane [GO:0098993]; cell projection membrane [GO:0031253]; clathrin-coated endocytic vesicle [GO:0045334]; clathrin-coated pit [GO:0005905]; endosome membrane [GO:0010008]; extracellular exosome [GO:0070062]; intercellular bridge [GO:0045171]; melanosome [GO:0042470]; mitochondrion [GO:0005739]; plasma membrane [GO:0005886]	GDP binding [GO:0019003]; GTPase activity [GO:0003924]; GTP binding [GO:0005525]; phosphatidylinositol-4,5-bisphosphate binding [GO:0005546]	GO:0000910; GO:0003924; GO:0005525; GO:0005546; GO:0005739; GO:0005886; GO:0005905; GO:0008104; GO:0010008; GO:0015031; GO:0016197; GO:0019003; GO:0019882; GO:0031175; GO:0031253; GO:0032456; GO:0036010; GO:0042470; GO:0045171; GO:0045334; GO:0048227; GO:0070062; GO:0098993; GO:1990090
g__Anaerobacillus	Locus_19508	-0.717101	8.03798e-05	sp|Q9V3A6|ERO1L_DROME	Ero1-like protein (EC 1.8.4.-) (Endoplasmic reticulum oxidoreductin-1-like protein)	Ero1L CG1333	Drosophila melanogaster (Fruit fly)	cellular protein modification process [GO:0006464]; chaperone mediated protein folding requiring cofactor [GO:0051085]; protein folding in endoplasmic reticulum [GO:0034975]; regulation of Notch signaling pathway [GO:0008593]	endoplasmic reticulum [GO:0005783]; endoplasmic reticulum membrane [GO:0005789]	oxidoreductase activity [GO:0016491]; oxidoreductase activity, acting on a sulfur group of donors, disulfide as acceptor [GO:0016671]; protein disulfide isomerase activity [GO:0003756]; protein disulfide oxidoreductase activity [GO:0015035]	GO:0003756; GO:0005783; GO:0005789; GO:0006464; GO:0008593; GO:0015035; GO:0016491; GO:0016671; GO:0034975; GO:0051085
g__Anaerobacillus	Locus_1982406	-0.762646	1.47378e-05
g__Anaerobacillus	Locus_1991110	-0.695722	0.000160176	sp|Q7Z7A4|PXK_HUMAN	PX domain-containing protein kinase-like protein (Modulator of Na,K-ATPase) (MONaKA)	PXK	Homo sapiens (Human)	inflammatory response [GO:0006954]; modulation of chemical synaptic transmission [GO:0050804]; negative regulation of ATPase activity [GO:0032780]; negative regulation of ion transport [GO:0043271]	cytoplasm [GO:0005737]; cytosol [GO:0005829]; microtubule organizing center [GO:0005815]; nucleus [GO:0005634]; plasma membrane [GO:0005886]	actin binding [GO:0003779]; phosphatidylinositol binding [GO:0035091]; protein C-terminus binding [GO:0008022]	GO:0003779; GO:0005634; GO:0005737; GO:0005815; GO:0005829; GO:0005886; GO:0006954; GO:0008022; GO:0032780; GO:0035091; GO:0043271; GO:0050804
g__Anaerobacillus	Locus_2009366	-0.771011	1.03633e-05	sp|Q24306|DIAP1_DROME	Death-associated inhibitor of apoptosis 1 (EC 2.3.2.27) (Apoptosis 1 inhibitor) (E3 ubiquitin-protein ligase th) (Inhibitor of apoptosis 1) (Protein thread) (RING-type E3 ubiquitin transferase Diap1)	Diap1 Iap1 th CG12284	Drosophila melanogaster (Fruit fly)	antennal morphogenesis [GO:0048800]; apoptotic process [GO:0006915]; border follicle cell migration [GO:0007298]; germ cell migration [GO:0008354]; inhibition of cysteine-type endopeptidase activity [GO:0097340]; inhibition of cysteine-type endopeptidase activity involved in apoptotic process [GO:1990001]; multicellular organism development [GO:0007275]; negative regulation of apoptotic process […	cytoplasm [GO:0005737]; cytosol [GO:0005829]; nucleus [GO:0005634]	caspase binding [GO:0089720]; cysteine-type endopeptidase inhibitor activity [GO:0004869]; cysteine-type endopeptidase inhibitor activity involved in apoptotic process [GO:0043027]; NEDD8 ligase activity [GO:0061663]; ubiquitin conjugating enzyme binding [GO:0031624]; ubiquitin-like protein conjugating enzyme binding [GO:0044390]; ubiquitin protein ligase activity [GO:0061630]; ubiquitin protein …	GO:0000209; GO:0004842; GO:0004869; GO:0005634; GO:0005737; GO:0005829; GO:0006915; GO:0007275; GO:0007283; GO:0007289; GO:0007298; GO:0007423; GO:0008270; GO:0008354; GO:0016055; GO:0031398; GO:0031624; GO:0031625; GO:0042787; GO:0043027; GO:0043066; GO:0043154; GO:0044390; GO:0045035; GO:0045116; GO:0046673; GO:0048800; GO:0051865; GO:0061630; GO:0061663; GO:0070936; GO:0089720; GO:0090263; GO:…
g__Anaerobacillus	Locus_2021083	0.709975	0.000101823	sp|P08247|SYPH_HUMAN	Synaptophysin (Major synaptic vesicle protein p38)	SYP	Homo sapiens (Human)	cellular response to organic substance [GO:0071310]; endocytosis [GO:0006897]; regulation of long-term neuronal synaptic plasticity [GO:0048169]; regulation of neuronal synaptic plasticity [GO:0048168]; regulation of opioid receptor signaling pathway [GO:2000474]; regulation of short-term neuronal synaptic plasticity [GO:0048172]; synaptic vesicle endocytosis [GO:0048488]; synaptic vesicle matura…	cell junction [GO:0030054]; excitatory synapse [GO:0060076]; integral component of synaptic vesicle membrane [GO:0030285]; neuromuscular junction [GO:0031594]; neuron projection [GO:0043005]; presynaptic active zone [GO:0048786]; presynaptic membrane [GO:0042734]; synaptic vesicle [GO:0008021]; terminal bouton [GO:0043195]	cholesterol binding [GO:0015485]; identical protein binding [GO:0042802]; protein self-association [GO:0043621]; SH2 domain binding [GO:0042169]	GO:0006897; GO:0008021; GO:0015485; GO:0016188; GO:0030054; GO:0030285; GO:0031594; GO:0042169; GO:0042734; GO:0042802; GO:0043005; GO:0043195; GO:0043621; GO:0048168; GO:0048169; GO:0048172; GO:0048488; GO:0048499; GO:0048786; GO:0060076; GO:0071310; GO:2000474
g__Anaerobacillus	Locus_2052345	-0.738479	3.78315e-05	sp|Q7ZWN0|LMF2_XENLA	Lipase maturation factor 2	lmf2	Xenopus laevis (African clawed frog)	0	endoplasmic reticulum membrane [GO:0005789]; integral component of membrane [GO:0016021]	0	GO:0005789; GO:0016021
g__Anaerobacillus	Locus_220283	0.704553	0.000121347	sp|P54923|ADPRH_MOUSE	[Protein ADP-ribosylarginine] hydrolase (ADP-ribosylarginine hydrolase) (EC 3.2.2.19) (ADP-ribose-L-arginine cleaving enzyme)	Adprh Arh1	Mus musculus (Mouse)	cellular protein modification process [GO:0006464]; protein de-ADP-ribosylation [GO:0051725]	intracellular [GO:0005622]	ADP-ribosylarginine hydrolase activity [GO:0003875]; magnesium ion binding [GO:0000287]; potassium ion binding [GO:0030955]	GO:0000287; GO:0003875; GO:0005622; GO:0006464; GO:0030955; GO:0051725
g__Anaerobacillus	Locus_2277996	-0.703052	0.000127295	sp|Q8TCT0|CERK1_HUMAN	Ceramide kinase (hCERK) (EC 2.7.1.138) (Acylsphingosine kinase) (Lipid kinase 4) (LK4)	CERK KIAA1646	Homo sapiens (Human)	ceramide metabolic process [GO:0006672]; glycosphingolipid metabolic process [GO:0006687]	integral component of membrane [GO:0016021]; mitochondrion [GO:0005739]; plasma membrane [GO:0005886]	ATP binding [GO:0005524]; ceramide kinase activity [GO:0001729]; dihydroceramide kinase activity [GO:0102773]; magnesium ion binding [GO:0000287]; NAD+ kinase activity [GO:0003951]	GO:0000287; GO:0001729; GO:0003951; GO:0005524; GO:0005739; GO:0005886; GO:0006672; GO:0006687; GO:0016021; GO:0102773
g__Anaerobacillus	Locus_2358153	-0.731972	4.79369e-05	sp|Q4R4T9|RANB3_MACFA	Ran-binding protein 3 (RanBP3)	RANBP3 QccE-19613	Macaca fascicularis (Crab-eating macaque) (Cynomolgus monkey)	intracellular transport [GO:0046907]; protein transport [GO:0015031]	cytoplasm [GO:0005737]; nucleus [GO:0005634]	0	GO:0005634; GO:0005737; GO:0015031; GO:0046907
g__Anaerobacillus	Locus_2488139	-0.719424	7.4301e-05	sp|Q6UE39|GLT13_RAT	Polypeptide N-acetylgalactosaminyltransferase 13 (EC 2.4.1.41) (Polypeptide GalNAc transferase 13) (GalNAc-T13) (pp-GaNTase 13) (Protein-UDP acetylgalactosaminyltransferase 13) (UDP-GalNAc:polypeptide N-acetylgalactosaminyltransferase 13)	Galnt13	Rattus norvegicus (Rat)	protein O-linked glycosylation [GO:0006493]; protein O-linked glycosylation via serine [GO:0018242]; protein O-linked glycosylation via threonine [GO:0018243]	Golgi membrane [GO:0000139]; integral component of membrane [GO:0016021]	carbohydrate binding [GO:0030246]; metal ion binding [GO:0046872]; polypeptide N-acetylgalactosaminyltransferase activity [GO:0004653]	GO:0000139; GO:0004653; GO:0006493; GO:0016021; GO:0018242; GO:0018243; GO:0030246; GO:0046872
g__Anaerobacillus	Locus_2494023	-0.698511	0.000146885	sp|Q9QZZ4|MYO15_MOUSE	Unconventional myosin-XV (Unconventional myosin-15)	Myo15a Myo15	Mus musculus (Mouse)	inner ear morphogenesis [GO:0042472]; locomotory behavior [GO:0007626]; sensory perception of sound [GO:0007605]	cytoplasm [GO:0005737]; extracellular exosome [GO:0070062]; myosin complex [GO:0016459]; stereocilium [GO:0032420]; stereocilium bundle [GO:0032421]	actin binding [GO:0003779]; ATP binding [GO:0005524]; motor activity [GO:0003774]	GO:0003774; GO:0003779; GO:0005524; GO:0005737; GO:0007605; GO:0007626; GO:0016459; GO:0032420; GO:0032421; GO:0042472; GO:0070062
g__Anaerobacillus	Locus_2510510	-0.707806	0.000109276	sp|Q8JHV9|BIR7A_XENLA	Baculoviral IAP repeat-containing protein 7-A (EC 2.3.2.27) (E3 ubiquitin-protein ligase EIAP-A) (Embryonic/Egg IAP) (xEIAP/XLX) (Inhibitor of apoptosis-like protein) (IAP-like protein) (RING-type E3 ubiquitin transferase EIAP-A) (XIAP homolog XLX) (XLX)	birc7-a	Xenopus laevis (African clawed frog)	multicellular organism development [GO:0007275]; negative regulation of apoptotic process [GO:0043066]; negative regulation of cysteine-type endopeptidase activity involved in apoptotic process [GO:0043154]; protein autoubiquitination [GO:0051865]	cytoplasm [GO:0005737]	cysteine-type endopeptidase inhibitor activity involved in apoptotic process [GO:0043027]; metal ion binding [GO:0046872]; transferase activity [GO:0016740]	GO:0005737; GO:0007275; GO:0016740; GO:0043027; GO:0043066; GO:0043154; GO:0046872; GO:0051865
g__Anaerobacillus	Locus_252961	-0.705947	0.000116038	sp|O43900|PRIC3_HUMAN	Prickle planar cell polarity protein 3 (LIM domain only protein 6) (LMO-6) (Prickle-like protein 3) (Pk3) (Triple LIM domain protein 6)	PRICKLE3 LMO6	Homo sapiens (Human)	cell projection organization [GO:0030030]; multicellular organism development [GO:0007275]	cytoplasm [GO:0005737]; plasma membrane [GO:0005886]	zinc ion binding [GO:0008270]	GO:0005737; GO:0005886; GO:0007275; GO:0008270; GO:0030030
g__Anaerobacillus	Locus_2634798	-0.716636	8.16465e-05	sp|Q9CX34|SGT1_MOUSE	Protein SGT1 homolog (Suppressor of G2 allele of SKP1 homolog)	Sugt1	Mus musculus (Mouse)	positive regulation by host of symbiont catalytic activity [GO:0043947]; regulation of protein stability [GO:0031647]	cytoplasm [GO:0005737]; nucleus [GO:0005634]; protein complex [GO:0043234]	0	GO:0005634; GO:0005737; GO:0031647; GO:0043234; GO:0043947
g__Anaerobacillus	Locus_2774224	-0.719889	7.31349e-05	sp|Q5RDD8|CALU_PONAB	Calumenin	CALU	Pongo abelii (Sumatran orangutan) (Pongo pygmaeus abelii)	0	endoplasmic reticulum membrane [GO:0005789]; extracellular region [GO:0005576]; Golgi apparatus [GO:0005794]; melanosome [GO:0042470]; sarcoplasmic reticulum lumen [GO:0033018]	calcium ion binding [GO:0005509]	GO:0005509; GO:0005576; GO:0005789; GO:0005794; GO:0033018; GO:0042470
g__Anaerobacillus	Locus_2866466	-0.712918	9.24267e-05	sp|Q6P1E8|EFCB6_MOUSE	EF-hand calcium-binding domain-containing protein 6 (DJ-1-binding protein) (DJBP)	Efcab6 Djbp Kiaa1672	Mus musculus (Mouse)	regulation of transcription, DNA-templated [GO:0006355]; transcription, DNA-templated [GO:0006351]	nucleoplasm [GO:0005654]	calcium ion binding [GO:0005509]	GO:0005509; GO:0005654; GO:0006351; GO:0006355
g__Anaerobacillus	Locus_2977517	-0.682245	0.000240311	sp|Q6A070|TGRM1_MOUSE	TOG array regulator of axonemal microtubules protein 1 (Crescerin-1) (Protein FAM179B)	Togaram1 Fam179b Kiaa0423	Mus musculus (Mouse)	axoneme assembly [GO:0035082]; non-motile cilium assembly [GO:1905515]; positive regulation of microtubule polymerization [GO:0031116]	ciliary basal body [GO:0036064]; cilium [GO:0005929]; cytoplasm [GO:0005737]	0	GO:0005737; GO:0005929; GO:0031116; GO:0035082; GO:0036064; GO:1905515
g__Anaerobacillus	Locus_3064266	-0.685963	0.000215319	sp|Q9BY12|SCAPE_HUMAN	S phase cyclin A-associated protein in the endoplasmic reticulum (S phase cyclin A-associated protein in the ER) (Zinc finger protein 291)	SCAPER KIAA1454 ZNF291 MSTP063	Homo sapiens (Human)	0	cytosol [GO:0005829]; endoplasmic reticulum [GO:0005783]; nucleus [GO:0005634]	nucleic acid binding [GO:0003676]; zinc ion binding [GO:0008270]	GO:0003676; GO:0005634; GO:0005783; GO:0005829; GO:0008270
g__Anaerobacillus	Locus_3254164	-0.802614	2.37241e-06	sp|Q9D5V6|SYAP1_MOUSE	Synapse-associated protein 1	Syap1	Mus musculus (Mouse)	0	cytosol [GO:0005829]; extracellular exosome [GO:0070062]; Golgi apparatus [GO:0005794]; nucleoplasm [GO:0005654]; nucleus [GO:0005634]	0	GO:0005634; GO:0005654; GO:0005794; GO:0005829; GO:0070062
g__Anaerobacillus	Locus_3256159	-0.690145	0.000189938	sp|Q8K4K5|L2GL1_RAT	Lethal(2) giant larvae protein homolog 1 (LLGL) (Rgl-1)	Llgl1 Rgl1	Rattus norvegicus (Rat)	axonogenesis [GO:0007409]; cortical actin cytoskeleton organization [GO:0030866]; exocytosis [GO:0006887]; Golgi to plasma membrane transport [GO:0006893]; maintenance of apical/basal cell polarity [GO:0035090]; protein complex assembly [GO:0006461]; regulation of exocytosis [GO:0017157]; regulation of protein secretion [GO:0050708]	axon [GO:0030424]; basolateral plasma membrane [GO:0016323]; cortical actin cytoskeleton [GO:0030864]; cytoplasm [GO:0005737]; cytoskeleton [GO:0005856]; early endosome membrane [GO:0031901]; Golgi cis cisterna [GO:0000137]; myelin sheath abaxonal region [GO:0035748]; plasma membrane [GO:0005886]; trans-Golgi network membrane [GO:0032588]	GTPase activator activity [GO:0005096]; protein kinase binding [GO:0019901]; Rab GTPase binding [GO:0017137]	GO:0000137; GO:0005096; GO:0005737; GO:0005856; GO:0005886; GO:0006461; GO:0006887; GO:0006893; GO:0007409; GO:0016323; GO:0017137; GO:0017157; GO:0019901; GO:0030424; GO:0030864; GO:0030866; GO:0031901; GO:0032588; GO:0035090; GO:0035748; GO:0050708
g__Anaerobacillus	Locus_3273102	-0.686892	0.000209437
g__Anaerobacillus	Locus_3293635	-0.731972	4.79369e-05	sp|Q9UPQ0|LIMC1_HUMAN	LIM and calponin homology domains-containing protein 1	LIMCH1 KIAA1102	Homo sapiens (Human)	actomyosin structure organization [GO:0031032]	0	actin binding [GO:0003779]; metal ion binding [GO:0046872]	GO:0003779; GO:0031032; GO:0046872
g__Anaerobacillus	Locus_338078	-0.68271	0.000237055	sp|Q9P2E7|PCD10_HUMAN	Protocadherin-10	PCDH10 KIAA1400	Homo sapiens (Human)	cell adhesion [GO:0007155]; cell-cell signaling [GO:0007267]; homophilic cell adhesion via plasma membrane adhesion molecules [GO:0007156]; nervous system development [GO:0007399]	integral component of plasma membrane [GO:0005887]	calcium ion binding [GO:0005509]	GO:0005509; GO:0005887; GO:0007155; GO:0007156; GO:0007267; GO:0007399
g__Anaerobacillus	Locus_3524249	-0.737261	3.95657e-05
g__Anaerobacillus	Locus_357428	-0.683174	0.000233838	sp|Q80X90|FLNB_MOUSE	Filamin-B (FLN-B) (ABP-280-like protein) (Actin-binding-like protein) (Beta-filamin)	Flnb	Mus musculus (Mouse)	actin cytoskeleton organization [GO:0030036]; cellular response to interferon-gamma [GO:0071346]; epithelial cell morphogenesis [GO:0003382]; keratinocyte development [GO:0003334]; skeletal muscle tissue development [GO:0007519]	brush border [GO:0005903]; cell cortex [GO:0005938]; cytoplasm [GO:0005737]; cytosol [GO:0005829]; extracellular exosome [GO:0070062]; extracellular matrix [GO:0031012]; focal adhesion [GO:0005925]; neuronal cell body [GO:0043025]; neuron projection [GO:0043005]; nucleus [GO:0005634]; phagocytic vesicle [GO:0045335]; plasma membrane [GO:0005886]; stress fiber [GO:0001725]; Z disc [GO:0030018]	actin binding [GO:0003779]; cadherin binding [GO:0045296]; identical protein binding [GO:0042802]; RNA binding [GO:0003723]	GO:0001725; GO:0003334; GO:0003382; GO:0003723; GO:0003779; GO:0005634; GO:0005737; GO:0005829; GO:0005886; GO:0005903; GO:0005925; GO:0005938; GO:0007519; GO:0030018; GO:0030036; GO:0031012; GO:0042802; GO:0043005; GO:0043025; GO:0045296; GO:0045335; GO:0070062; GO:0071346
g__Anaerobacillus	Locus_370783	-0.757069	1.84936e-05	sp|Q5ZL67|NF2L1_CHICK	Endoplasmic reticulum membrane sensor NFE2L1 (Nuclear factor erythroid 2-related factor 1) (NF-E2-related factor 1) (NFE2-related factor 1) (Nuclear factor, erythroid derived 2, like 1) [Cleaved into: Transcription factor NRF1]	NFE2L1 NRF1 RCJMB04_7g14	Gallus gallus (Chicken)	cellular response to oxidative stress [GO:0034599]; positive regulation of transcription, DNA-templated [GO:0045893]; positive regulation of transcription from RNA polymerase II promoter [GO:0045944]; regulation of transcription from RNA polymerase II promoter [GO:0006357]; transcription, DNA-templated [GO:0006351]	cytoplasm [GO:0005737]; endoplasmic reticulum membrane [GO:0005789]; integral component of membrane [GO:0016021]; nucleus [GO:0005634]	DNA binding transcription factor activity [GO:0003700]; transcription regulatory region sequence-specific DNA binding [GO:0000976]	GO:0000976; GO:0003700; GO:0005634; GO:0005737; GO:0005789; GO:0006351; GO:0006357; GO:0016021; GO:0034599; GO:0045893; GO:0045944
g__Anaerobacillus	Locus_3831606	-0.729411	5.25243e-05
g__Anaerobacillus	Locus_3927529	-0.694793	0.000164833	sp|P20693|FCER2_MOUSE	Low affinity immunoglobulin epsilon Fc receptor (Fc-epsilon-RII) (Lymphocyte IgE receptor) (CD antigen CD23)	Fcer2 Fcer2a	Mus musculus (Mouse)	positive regulation of humoral immune response mediated by circulating immunoglobulin [GO:0002925]; positive regulation of killing of cells of other organism [GO:0051712]; positive regulation of nitric-oxide synthase activity [GO:0051000]; positive regulation of nitric-oxide synthase biosynthetic process [GO:0051770]	external side of plasma membrane [GO:0009897]; extracellular exosome [GO:0070062]; integral component of membrane [GO:0016021]	carbohydrate binding [GO:0030246]; IgE binding [GO:0019863]; metal ion binding [GO:0046872]	GO:0002925; GO:0009897; GO:0016021; GO:0019863; GO:0030246; GO:0046872; GO:0051000; GO:0051712; GO:0051770; GO:0070062
g__Anaerobacillus	Locus_394117	-0.732437	4.71435e-05	sp|Q4G0P3|HYDIN_HUMAN	Hydrocephalus-inducing protein homolog	HYDIN HYDIN1 KIAA1864	Homo sapiens (Human)	axonemal central apparatus assembly [GO:1904158]; cilium movement [GO:0003341]; epithelial cell development [GO:0002064]; trachea development [GO:0060438]; ventricular system development [GO:0021591]	axonemal central pair projection [GO:1990718]	0	GO:0002064; GO:0003341; GO:0021591; GO:0060438; GO:1904158; GO:1990718
g__Anaerobacillus	Locus_409043	0.714614	8.73629e-05	sp|Q6CGU8|MCH1_YARLI	Probable transporter MCH1	MCH1 YALI0A16060g	Yarrowia lipolytica (strain CLIB 122 / E 150) (Yeast) (Candida lipolytica)	transmembrane transport [GO:0055085]	integral component of membrane [GO:0016021]; vacuolar membrane [GO:0005774]	0	GO:0005774; GO:0016021; GO:0055085
g__Anaerobacillus	Locus_4348384	-0.858848	7.83241e-08	sp|P62976|UBIQP_CRIGR	Polyubiquitin [Cleaved into: Ubiquitin; Ubiquitin-related 1; Ubiquitin-related 2]	0	Cricetulus griseus (Chinese hamster) (Cricetulus barabensis griseus)	0	cytoplasm [GO:0005737]; nucleus [GO:0005634]	0	GO:0005634; GO:0005737
g__Anaerobacillus	Locus_43765	-0.708271	0.000107641	sp|P60924|DELE_RAT	Death ligand signal enhancer	Dele	Rattus norvegicus (Rat)	extrinsic apoptotic signaling pathway via death domain receptors [GO:0008625]; regulation of cysteine-type endopeptidase activity involved in apoptotic process [GO:0043281]	mitochondrion [GO:0005739]	0	GO:0005739; GO:0008625; GO:0043281
g__Anaerobacillus	Locus_445351	-0.794248	3.59145e-06	sp|Q4QQV8|CHMP5_RAT	Charged multivesicular body protein 5 (Chromatin-modifying protein 5)	Chmp5	Rattus norvegicus (Rat)	cell separation after cytokinesis [GO:0000920]; endosome to lysosome transport [GO:0008333]; lysosome organization [GO:0007040]; mitotic metaphase plate congression [GO:0007080]; multivesicular body sorting pathway [GO:0071985]; nucleus organization [GO:0006997]; protein transport [GO:0015031]; regulation of centrosome duplication [GO:0010824]; regulation of mitotic spindle assembly [GO:1901673];…	cytosol [GO:0005829]; endosome membrane [GO:0010008]; extracellular exosome [GO:0070062]; nucleus [GO:0005634]	cadherin binding [GO:0045296]	GO:0000920; GO:0001919; GO:0005634; GO:0005829; GO:0006997; GO:0007040; GO:0007080; GO:0008333; GO:0010008; GO:0010824; GO:0015031; GO:0045296; GO:0046755; GO:0070062; GO:0071985; GO:1901673
g__Anaerobacillus	Locus_4584003	-0.707806	0.000109276	sp|Q92005|EF1A_DANRE	Elongation factor 1-alpha (EF-1-alpha)	eef1a ef1a	Danio rerio (Zebrafish) (Brachydanio rerio)	0	cytoplasm [GO:0005737]; intracellular [GO:0005622]	GTPase activity [GO:0003924]; GTP binding [GO:0005525]; translation elongation factor activity [GO:0003746]	GO:0003746; GO:0003924; GO:0005525; GO:0005622; GO:0005737
g__Anaerobacillus	Locus_4649909	-0.759857	1.65216e-05
g__Anaerobacillus	Locus_467040	-0.686577	0.000211418	sp|Q6ZPS6|AKIB1_MOUSE	Ankyrin repeat and IBR domain-containing protein 1 (EC 2.3.2.27)	Ankib1 Kiaa1386	Mus musculus (Mouse)	positive regulation of proteasomal ubiquitin-dependent protein catabolic process [GO:0032436]; protein polyubiquitination [GO:0000209]; protein ubiquitination involved in ubiquitin-dependent protein catabolic process [GO:0042787]	cytoplasm [GO:0005737]; ubiquitin ligase complex [GO:0000151]	metal ion binding [GO:0046872]; ubiquitin conjugating enzyme binding [GO:0031624]; ubiquitin protein ligase activity [GO:0061630]	GO:0000151; GO:0000209; GO:0005737; GO:0031624; GO:0032436; GO:0042787; GO:0046872; GO:0061630
g__Anaerobacillus	Locus_469172	-0.753815	2.10547e-05	sp|A7E305|ZSWM8_BOVIN	Zinc finger SWIM domain-containing protein 8	ZSWIM8	Bos taurus (Bovine)	0	0	zinc ion binding [GO:0008270]	GO:0008270
g__Anaerobacillus	Locus_4728824	-0.757069	1.84936e-05	sp|Q96JM7|LMBL3_HUMAN	Lethal(3)malignant brain tumor-like protein 3 (H-l(3)mbt-like protein 3) (L(3)mbt-like protein 3) (MBT-1)	L3MBTL3 KIAA1798 MBT1	Homo sapiens (Human)	covalent chromatin modification [GO:0016569]; erythrocyte maturation [GO:0043249]; granulocyte differentiation [GO:0030851]; macrophage differentiation [GO:0030225]; transcription, DNA-templated [GO:0006351]	nucleolus [GO:0005730]; nucleus [GO:0005634]	DNA binding transcription factor activity [GO:0003700]; zinc ion binding [GO:0008270]	GO:0003700; GO:0005634; GO:0005730; GO:0006351; GO:0008270; GO:0016569; GO:0030225; GO:0030851; GO:0043249
g__Anaerobacillus	Locus_473113	0.698976	0.000144766
g__Anaerobacillus	Locus_4832655	-0.718495	7.66823e-05	sp|P39057|DYHC_HELCR	Dynein beta chain, ciliary	0	Heliocidaris crassispina (Sea urchin) (Anthocidaris crassispina)	cell projection organization [GO:0030030]; microtubule-based movement [GO:0007018]	cytoplasm [GO:0005737]; dynein complex [GO:0030286]; microtubule [GO:0005874]; motile cilium [GO:0031514]	ATPase activity [GO:0016887]; ATP binding [GO:0005524]; microtubule motor activity [GO:0003777]	GO:0003777; GO:0005524; GO:0005737; GO:0005874; GO:0007018; GO:0016887; GO:0030030; GO:0030286; GO:0031514
g__Anaerobacillus	Locus_4861787	0.686993	0.000208808	sp|O14522|PTPRT_HUMAN	Receptor-type tyrosine-protein phosphatase T (R-PTP-T) (EC 3.1.3.48) (Receptor-type tyrosine-protein phosphatase rho) (RPTP-rho)	PTPRT KIAA0283	Homo sapiens (Human)	cell adhesion [GO:0007155]; homophilic cell adhesion via plasma membrane adhesion molecules [GO:0007156]; protein dephosphorylation [GO:0006470]; signal transduction [GO:0007165]; transmembrane receptor protein tyrosine kinase signaling pathway [GO:0007169]	cell surface [GO:0009986]; integral component of membrane [GO:0016021]; plasma membrane [GO:0005886]	alpha-catenin binding [GO:0045294]; beta-catenin binding [GO:0008013]; cadherin binding [GO:0045296]; delta-catenin binding [GO:0070097]; gamma-catenin binding [GO:0045295]; protein tyrosine phosphatase activity [GO:0004725]	GO:0004725; GO:0005886; GO:0006470; GO:0007155; GO:0007156; GO:0007165; GO:0007169; GO:0008013; GO:0009986; GO:0016021; GO:0045294; GO:0045295; GO:0045296; GO:0070097
g__Anaerobacillus	Locus_4865541	-0.718495	7.66823e-05
g__Anaerobacillus	Locus_4988319	-0.70037	0.000138569
g__Anaerobacillus	Locus_5387274	-0.686428	0.000212361	sp|O01393|UNC9_CAEEL	Innexin unc-9 (Uncoordinated protein 9)	unc-9 R12H7.1	Caenorhabditis elegans	ion transmembrane transport [GO:0034220]	cell-cell junction [GO:0005911]; gap junction [GO:0005921]; integral component of membrane [GO:0016021]; plasma membrane [GO:0005886]	gap junction channel activity [GO:0005243]; gap junction hemi-channel activity [GO:0055077]	GO:0005243; GO:0005886; GO:0005911; GO:0005921; GO:0016021; GO:0034220; GO:0055077
g__Anaerobacillus	Locus_589217	-0.697581	0.000151204
g__Anaerobacillus	Locus_6577645	-0.684104	0.000227517	sp|A1L209|AT7L3_DANRE	Ataxin-7-like protein 3 (SAGA-associated factor 11 homolog)	atxn7l3 si:dz180g5.4 zgc:136438 zgc:158566	Danio rerio (Zebrafish) (Brachydanio rerio)	covalent chromatin modification [GO:0016569]; positive regulation of transcription, DNA-templated [GO:0045893]; transcription, DNA-templated [GO:0006351]	SAGA complex [GO:0000124]	metal ion binding [GO:0046872]; transcription coactivator activity [GO:0003713]	GO:0000124; GO:0003713; GO:0006351; GO:0016569; GO:0045893; GO:0046872
g__Anaerobacillus	Locus_6655632	-0.753351	2.1445e-05	sp|Q6GQE4|CYC1A_XENLA	Cytochrome c, somatic A	cycs-a	Xenopus laevis (African clawed frog)	0	mitochondrial intermembrane space [GO:0005758]; respiratory chain [GO:0070469]	electron transfer activity [GO:0009055]; heme binding [GO:0020037]; metal ion binding [GO:0046872]	GO:0005758; GO:0009055; GO:0020037; GO:0046872; GO:0070469
g__Anaerobacillus	Locus_668340	-0.77735	7.85847e-06	sp|E9PTA2|TRPM2_RAT	Transient receptor potential cation channel subfamily M member 2	Trpm2	Rattus norvegicus (Rat)	calcium ion import across plasma membrane [GO:0098703]; calcium ion transmembrane import into cytosol [GO:0097553]; calcium-mediated signaling using intracellular calcium source [GO:0035584]; cellular response to calcium ion [GO:0071277]; cellular response to hydrogen peroxide [GO:0070301]; cellular response to purine-containing compound [GO:0071415]; cellular response to temperature stimulus [GO…	cytoplasmic vesicle membrane [GO:0030659]; integral component of plasma membrane [GO:0005887]; lysosomal membrane [GO:0005765]; lysosome [GO:0005764]; neuronal cell body [GO:0043025]; neuron projection [GO:0043005]; perikaryon [GO:0043204]; plasma membrane [GO:0005886]	calcium ion binding [GO:0005509]; calcium-release channel activity [GO:0015278]; cation channel activity [GO:0005261]; ligand-gated calcium channel activity [GO:0099604]; manganese ion transmembrane transporter activity [GO:0005384]; sodium channel activity [GO:0005272]	GO:0001659; GO:0002407; GO:0005261; GO:0005272; GO:0005384; GO:0005509; GO:0005764; GO:0005765; GO:0005886; GO:0005887; GO:0006828; GO:0009408; GO:0014074; GO:0015278; GO:0030659; GO:0032024; GO:0033194; GO:0035584; GO:0043005; GO:0043025; GO:0043204; GO:0044849; GO:0051209; GO:0051489; GO:0070301; GO:0071277; GO:0071415; GO:0071502; GO:0071577; GO:0097028; GO:0097553; GO:0098703; GO:0099604; GO:…
g__Anaerobacillus	Locus_6980826	-0.697581	0.000151204	sp|Q63HN8|RN213_HUMAN	E3 ubiquitin-protein ligase RNF213 (EC 2.3.2.27) (EC 3.6.4.-) (ALK lymphoma oligomerization partner on chromosome 17) (Mysterin) (RING finger protein 213) (RING-type E3 ubiquitin transferase RNF213)	RNF213 ALO17 C17orf27 KIAA1554 KIAA1618 MYSTR	Homo sapiens (Human)	angiogenesis [GO:0001525]; negative regulation of non-canonical Wnt signaling pathway [GO:2000051]; protein autoubiquitination [GO:0051865]; protein homooligomerization [GO:0051260]; protein polyubiquitination [GO:0000209]; protein ubiquitination [GO:0016567]; sprouting angiogenesis [GO:0002040]; ubiquitin-dependent protein catabolic process [GO:0006511]	cytoplasm [GO:0005737]; cytosol [GO:0005829]; membrane [GO:0016020]; nucleolus [GO:0005730]	ATPase activity [GO:0016887]; metal ion binding [GO:0046872]; ubiquitin-protein transferase activity [GO:0004842]	GO:0000209; GO:0001525; GO:0002040; GO:0004842; GO:0005730; GO:0005737; GO:0005829; GO:0006511; GO:0016020; GO:0016567; GO:0016887; GO:0046872; GO:0051260; GO:0051865; GO:2000051
g__Anaerobacillus	Locus_7281397	0.705947	0.000116038
g__Anaerobacillus	Locus_7365759	-0.726396	5.84138e-05
g__Anaerobacillus	Locus_788500	0.706876	0.000112613	sp|Q8JG38|FGFR2_DANRE	Fibroblast growth factor receptor 2 (FGFR-2) (EC 2.7.10.1)	fgfr2	Danio rerio (Zebrafish) (Brachydanio rerio)	apoptotic process [GO:0006915]; cell proliferation in midbrain [GO:0033278]; cilium assembly [GO:0060271]; determination of heart left/right asymmetry [GO:0061371]; determination of left/right asymmetry in lateral mesoderm [GO:0003140]; determination of liver left/right asymmetry [GO:0071910]; determination of pancreatic left/right asymmetry [GO:0035469]; digestive tract development [GO:0048565];…	cytoplasmic vesicle [GO:0031410]; Golgi apparatus [GO:0005794]; integral component of membrane [GO:0016021]; plasma membrane [GO:0005886]	ATP binding [GO:0005524]; fibroblast growth factor-activated receptor activity [GO:0005007]; fibroblast growth factor binding [GO:0017134]	GO:0003140; GO:0005007; GO:0005524; GO:0005794; GO:0005886; GO:0006915; GO:0008284; GO:0016021; GO:0017134; GO:0030901; GO:0031410; GO:0033278; GO:0035469; GO:0048565; GO:0060271; GO:0061371; GO:0071910
g__Anaerobacillus	Locus_794226	-0.766828	1.23806e-05	sp|Q9I9H8|APAF_DANRE	Apoptotic protease-activating factor 1 (APAF-1)	apaf1	Danio rerio (Zebrafish) (Brachydanio rerio)	activation of cysteine-type endopeptidase activity involved in apoptotic process by cytochrome c [GO:0008635]; apoptotic signaling pathway [GO:0097190]	apoptosome [GO:0043293]	ADP binding [GO:0043531]; ATP binding [GO:0005524]; cysteine-type endopeptidase activator activity involved in apoptotic process [GO:0008656]	GO:0005524; GO:0008635; GO:0008656; GO:0043293; GO:0043531; GO:0097190
g__Anaerobacillus	Locus_802187	-0.681315	0.00024694	sp|P0C152|MKS3_RAT	Meckelin (Meckel syndrome type 3 protein homolog) (Transmembrane protein 67)	Tmem67 Mks3 Wpk	Rattus norvegicus (Rat)	branching morphogenesis of an epithelial tube [GO:0048754]; cilium assembly [GO:0060271]; determination of left/right symmetry [GO:0007368]; heart development [GO:0007507]; negative regulation of centrosome duplication [GO:0010826]; photoreceptor cell outer segment organization [GO:0035845]; positive regulation of ERAD pathway [GO:1904294]; positive regulation of non-motile cilium assembly [GO:19…	centrosome [GO:0005813]; ciliary membrane [GO:0060170]; ciliary transition zone [GO:0035869]; cytoplasmic vesicle membrane [GO:0030659]; endoplasmic reticulum membrane [GO:0005789]; integral component of membrane [GO:0016021]; MKS complex [GO:0036038]; plasma membrane [GO:0005886]	filamin binding [GO:0031005]; misfolded protein binding [GO:0051787]; unfolded protein binding [GO:0051082]	GO:0005789; GO:0005813; GO:0005886; GO:0007368; GO:0007507; GO:0010826; GO:0016021; GO:0030433; GO:0030659; GO:0031005; GO:0035845; GO:0035869; GO:0036038; GO:0048754; GO:0051082; GO:0051787; GO:0060170; GO:0060271; GO:1902857; GO:1904294
g__Anaerobacillus	Locus_8077321	-0.685963	0.000215319	sp|P62925|IF5A_SPOFR	Eukaryotic translation initiation factor 5A (eIF-5A)	eIF-5A eIF5A	Spodoptera frugiperda (Fall armyworm)	positive regulation of translational elongation [GO:0045901]; positive regulation of translational termination [GO:0045905]; translational frameshifting [GO:0006452]	cytoplasm [GO:0005737]	ribosome binding [GO:0043022]; translation elongation factor activity [GO:0003746]	GO:0003746; GO:0005737; GO:0006452; GO:0043022; GO:0045901; GO:0045905
g__Anaerobacillus	Locus_8558696	-0.687357	0.000206549	sp|Q8SX83|SPEN_DROME	Protein split ends	spen CG18497	Drosophila melanogaster (Fruit fly)	axon guidance [GO:0007411]; compound eye development [GO:0048749]; defense response to fungus [GO:0050832]; epidermal growth factor receptor signaling pathway [GO:0007173]; establishment of thoracic bristle planar orientation [GO:0048106]; glial cell fate determination [GO:0007403]; imaginal disc-derived wing vein morphogenesis [GO:0008586]; maintenance of imaginal disc-derived wing hair orientat…	nucleus [GO:0005634]	nucleic acid binding [GO:0003676]; RNA binding [GO:0003723]	GO:0000398; GO:0003676; GO:0003723; GO:0005634; GO:0006351; GO:0006355; GO:0007173; GO:0007379; GO:0007400; GO:0007403; GO:0007411; GO:0007422; GO:0008586; GO:0016055; GO:0030177; GO:0030431; GO:0035222; GO:0035321; GO:0048106; GO:0048749; GO:0050832
g__Anaerobacillus	Locus_872842	-0.713847	8.9621e-05	sp|Q19425|S38A9_CAEEL	Sodium-coupled neutral amino acid transporter 9 homolog	F13H10.3	Caenorhabditis elegans	amino acid transmembrane transport [GO:0003333]	integral component of membrane [GO:0016021]	amino acid transmembrane transporter activity [GO:0015171]	GO:0003333; GO:0015171; GO:0016021
g__Anaerobacillus	Locus_8807776	-0.694521	0.00016622
g__Anaerobacillus	Locus_89652	-0.69944	0.000142674
g__Anaerobacillus	Locus_922991	-0.707806	0.000109276
g__Anaerobacillus	Locus_962975	-0.683174	0.000233838	sp|Q64449|MRC2_MOUSE	C-type mannose receptor 2 (Lectin lambda) (Macrophage mannose receptor 2) (CD antigen CD280)	Mrc2 Kiaa0709	Mus musculus (Mouse)	collagen catabolic process [GO:0030574]; endocytosis [GO:0006897]; osteoblast differentiation [GO:0001649]	cell surface [GO:0009986]; focal adhesion [GO:0005925]; integral component of plasma membrane [GO:0005887]; membrane [GO:0016020]; plasma membrane [GO:0005886]	carbohydrate binding [GO:0030246]; collagen binding [GO:0005518]; transmembrane signaling receptor activity [GO:0004888]	GO:0001649; GO:0004888; GO:0005518; GO:0005886; GO:0005887; GO:0005925; GO:0006897; GO:0009986; GO:0016020; GO:0030246; GO:0030574
g__Anaeromicrobium	Locus_10028890	-0.704403	0.00012193
g__Anaeromicrobium	Locus_1034675	0.694111	0.000168325
g__Anaeromicrobium	Locus_12038517	-0.682676	0.000237289
g__Anaeromicrobium	Locus_12442007	-0.740995	3.44586e-05	sp|Q8CJB9|BRE1B_RAT	E3 ubiquitin-protein ligase BRE1B (BRE1-B) (EC 2.3.2.27) (RING finger protein 40) (RING-type E3 ubiquitin transferase BRE1B) (Syntaxin-1-interacting RING finger protein) (Protein staring)	Rnf40 Bre1b	Rattus norvegicus (Rat)	histone H2B ubiquitination [GO:0033523]; histone monoubiquitination [GO:0010390]; negative regulation of mRNA polyadenylation [GO:1900364]; positive regulation of histone H2B ubiquitination [GO:2001168]; positive regulation of proteasomal protein catabolic process [GO:1901800]; positive regulation of protein polyubiquitination [GO:1902916]; response to peptide hormone [GO:0043434]; ubiquitin-depe…	axon terminus [GO:0043679]; cytosol [GO:0005829]; extrinsic component of membrane [GO:0019898]; HULC complex [GO:0033503]; membrane [GO:0016020]; neuron projection [GO:0043005]; nucleoplasm [GO:0005654]; nucleus [GO:0005634]; protein complex [GO:0043234]; ubiquitin ligase complex [GO:0000151]	metal ion binding [GO:0046872]; mRNA 3'-UTR binding [GO:0003730]; protein complex binding [GO:0032403]; protein homodimerization activity [GO:0042803]; syntaxin-1 binding [GO:0017075]; ubiquitin conjugating enzyme binding [GO:0031624]; ubiquitin protein ligase binding [GO:0031625]; ubiquitin-protein transferase activity [GO:0004842]	GO:0000151; GO:0003730; GO:0004842; GO:0005634; GO:0005654; GO:0005829; GO:0006511; GO:0010390; GO:0016020; GO:0017075; GO:0019898; GO:0031624; GO:0031625; GO:0032403; GO:0033503; GO:0033523; GO:0042803; GO:0043005; GO:0043234; GO:0043434; GO:0043679; GO:0046872; GO:1900364; GO:1901800; GO:1902916; GO:2001168
g__Anaeromicrobium	Locus_3123483	-0.719268	7.46964e-05	sp|A8WHP3|SC5A9_DANRE	Sodium/glucose cotransporter 4 (Na(+)/glucose cotransporter 4) (Solute carrier family 5 member 9)	slc5a9 si:dkey-7o6.5	Danio rerio (Zebrafish) (Brachydanio rerio)	glucose transmembrane transport [GO:1904659]; sodium ion transport [GO:0006814]	integral component of plasma membrane [GO:0005887]	glucose:sodium symporter activity [GO:0005412]	GO:0005412; GO:0005887; GO:0006814; GO:1904659
g__Anaeromicrobium	Locus_4862767	-0.692968	0.000174325	sp|O43301|HS12A_HUMAN	Heat shock 70 kDa protein 12A	HSPA12A KIAA0417	Homo sapiens (Human)	0	extracellular exosome [GO:0070062]	ATP binding [GO:0005524]	GO:0005524; GO:0070062
g__Anaeromicrobium	Locus_6785537	-0.704974	0.000119719	sp|Q8IWY4|SCUB1_HUMAN	Signal peptide, CUB and EGF-like domain-containing protein 1	SCUBE1	Homo sapiens (Human)	adult heart development [GO:0007512]; blood coagulation [GO:0007596]; cell differentiation [GO:0030154]; endothelial cell differentiation [GO:0045446]; extracellular matrix disassembly [GO:0022617]; inflammatory response [GO:0006954]; positive regulation of smoothened signaling pathway [GO:0045880]; post-embryonic development [GO:0009791]; protein homooligomerization [GO:0051260]; signal transduc…	cell surface [GO:0009986]; external side of plasma membrane [GO:0009897]; extracellular space [GO:0005615]; extrinsic component of plasma membrane [GO:0019897]; plasma membrane [GO:0005886]	calcium ion binding [GO:0005509]; identical protein binding [GO:0042802]; protein heterodimerization activity [GO:0046982]	GO:0005509; GO:0005615; GO:0005886; GO:0006954; GO:0007165; GO:0007512; GO:0007596; GO:0009791; GO:0009897; GO:0009986; GO:0019897; GO:0022617; GO:0030154; GO:0042802; GO:0045446; GO:0045880; GO:0046982; GO:0051260
g__Anaeromicrobium	Locus_790933	-0.7004	0.000138437	sp|Q9W4E2|NBEA_DROME	Neurobeachin (A-kinase anchor protein 550) (AKAP 550) (Protein rugose) (dAKAP550)	rg Akap550 CG44835	Drosophila melanogaster (Fruit fly)	compound eye cone cell differentiation [GO:0042675]; eye photoreceptor cell development [GO:0042462]; mushroom body development [GO:0016319]; neuromuscular junction development [GO:0007528]; olfactory learning [GO:0008355]; short-term memory [GO:0007614]	cytoplasm [GO:0005737]; integral component of membrane [GO:0016021]; neuronal cell body [GO:0043025]; perikaryon [GO:0043204]	protein kinase A binding [GO:0051018]	GO:0005737; GO:0007528; GO:0007614; GO:0008355; GO:0016021; GO:0016319; GO:0042462; GO:0042675; GO:0043025; GO:0043204; GO:0051018
g__Anaeromicrobium	Locus_794226	-0.722127	6.77413e-05	sp|Q9I9H8|APAF_DANRE	Apoptotic protease-activating factor 1 (APAF-1)	apaf1	Danio rerio (Zebrafish) (Brachydanio rerio)	activation of cysteine-type endopeptidase activity involved in apoptotic process by cytochrome c [GO:0008635]; apoptotic signaling pathway [GO:0097190]	apoptosome [GO:0043293]	ADP binding [GO:0043531]; ATP binding [GO:0005524]; cysteine-type endopeptidase activator activity involved in apoptotic process [GO:0008656]	GO:0005524; GO:0008635; GO:0008656; GO:0043293; GO:0043531; GO:0097190
g__Aquibacter	Locus_1043364	0.738674	3.756e-05	sp|P55202|ANPRB_ANGJA	Atrial natriuretic peptide receptor 2 (EC 4.6.1.2) (Atrial natriuretic peptide receptor type B) (ANP-B) (ANPR-B) (NPR-B) (Guanylate cyclase B) (GC-B)	npr2	Anguilla japonica (Japanese eel)	intracellular signal transduction [GO:0035556]; ossification [GO:0001503]; receptor guanylyl cyclase signaling pathway [GO:0007168]	integral component of plasma membrane [GO:0005887]; intracellular [GO:0005622]; plasma membrane [GO:0005886]	ATP binding [GO:0005524]; GTP binding [GO:0005525]; guanylate cyclase activity [GO:0004383]; natriuretic peptide receptor activity [GO:0016941]; protein kinase activity [GO:0004672]	GO:0001503; GO:0004383; GO:0004672; GO:0005524; GO:0005525; GO:0005622; GO:0005886; GO:0005887; GO:0007168; GO:0016941; GO:0035556
g__Aquibacter	Locus_1130845	0.684731	0.000223334	sp|Q32M78|ZN699_HUMAN	Zinc finger protein 699 (Hangover homolog)	ZNF699	Homo sapiens (Human)	regulation of transcription, DNA-templated [GO:0006355]; transcription, DNA-templated [GO:0006351]	nucleus [GO:0005634]	DNA binding [GO:0003677]; DNA binding transcription factor activity [GO:0003700]; metal ion binding [GO:0046872]	GO:0003677; GO:0003700; GO:0005634; GO:0006351; GO:0006355; GO:0046872
g__Aquibacter	Locus_11540972	0.752767	2.19442e-05	sp|Q2EMV9|PAR14_MOUSE	Poly [ADP-ribose] polymerase 14 (PARP-14) (EC 2.4.2.30) (ADP-ribosyltransferase diphtheria toxin-like 8) (ARTD8) (Collaborator of STAT6) (CoaSt6)	Parp14 Kiaa1268	Mus musculus (Mouse)	innate immune response [GO:0045087]; negative regulation of gene expression [GO:0010629]; negative regulation of interferon-gamma-mediated signaling pathway [GO:0060336]; negative regulation of tyrosine phosphorylation of STAT protein [GO:0042532]; positive regulation of interleukin-4-mediated signaling pathway [GO:1902216]; positive regulation of tyrosine phosphorylation of STAT protein [GO:0042…	cytoplasm [GO:0005737]; cytosol [GO:0005829]; membrane [GO:0016020]; nucleus [GO:0005634]	enzyme binding [GO:0019899]; NAD+ ADP-ribosyltransferase activity [GO:0003950]; NAD+ binding [GO:0070403]; RNA binding [GO:0003723]	GO:0003723; GO:0003950; GO:0005634; GO:0005737; GO:0005829; GO:0006351; GO:0006355; GO:0006471; GO:0010629; GO:0016020; GO:0019899; GO:0042531; GO:0042532; GO:0045087; GO:0060336; GO:0070212; GO:0070403; GO:1902216
g__Aquibacter	Locus_11590249	0.756169	1.91729e-05	sp|Q9UMY4|SNX12_HUMAN	Sorting nexin-12	SNX12	Homo sapiens (Human)	negative regulation of early endosome to late endosome transport [GO:2000642]; negative regulation of gene expression [GO:0010629]; negative regulation of protein catabolic process [GO:0042177]; negative regulation of protein processing [GO:0010955]; negative regulation of protein transport [GO:0051224]; protein transport [GO:0015031]; regulation of endocytosis [GO:0030100]; vesicle organization …	early endosome [GO:0005769]; extracellular exosome [GO:0070062]; extrinsic component of membrane [GO:0019898]	enzyme binding [GO:0019899]; phosphatidylinositol binding [GO:0035091]	GO:0005769; GO:0010629; GO:0010955; GO:0015031; GO:0016050; GO:0019898; GO:0019899; GO:0030100; GO:0035091; GO:0042177; GO:0051224; GO:0070062; GO:2000642
g__Aquibacter	Locus_1171926	0.683382	0.000232413	sp|O00370|LORF2_HUMAN	LINE-1 retrotransposable element ORF2 protein (ORF2p) [Includes: Reverse transcriptase (EC 2.7.7.49); Endonuclease (EC 3.1.21.-)]	0	Homo sapiens (Human)	DNA recombination [GO:0006310]; nucleic acid phosphodiester bond hydrolysis [GO:0090305]; reverse transcription involved in RNA-mediated transposition [GO:0032199]; transposition, RNA-mediated [GO:0032197]	0	metal ion binding [GO:0046872]; RNA-directed DNA polymerase activity [GO:0003964]; Type II site-specific deoxyribonuclease activity [GO:0009036]	GO:0003964; GO:0006310; GO:0009036; GO:0032197; GO:0032199; GO:0046872; GO:0090305
g__Aquibacter	Locus_12434972	-0.703224	0.000126604	sp|Q99PE7|ABCG5_RAT	ATP-binding cassette sub-family G member 5 (Sterolin-1)	Abcg5	Rattus norvegicus (Rat)	cholesterol efflux [GO:0033344]; cholesterol homeostasis [GO:0042632]; cholesterol transport [GO:0030301]; drug transmembrane transport [GO:0006855]; excretion [GO:0007588]; negative regulation of intestinal cholesterol absorption [GO:0045796]; negative regulation of intestinal phytosterol absorption [GO:0010949]; regulation of intestinal cholesterol absorption [GO:0030300]; response to drug [GO:…	apical part of cell [GO:0045177]; apical plasma membrane [GO:0016324]; ATP-binding cassette (ABC) transporter complex [GO:0043190]; integral component of plasma membrane [GO:0005887]; membrane [GO:0016020]; receptor complex [GO:0043235]	ATPase activity, coupled to transmembrane movement of substances [GO:0042626]; ATP binding [GO:0005524]; cholesterol transporter activity [GO:0017127]; metal ion binding [GO:0046872]; protein heterodimerization activity [GO:0046982]	GO:0005524; GO:0005887; GO:0006855; GO:0007584; GO:0007588; GO:0010212; GO:0010949; GO:0015918; GO:0016020; GO:0016324; GO:0017127; GO:0030300; GO:0030301; GO:0033344; GO:0042493; GO:0042626; GO:0042632; GO:0043190; GO:0043235; GO:0045177; GO:0045796; GO:0046872; GO:0046982
g__Aquibacter	Locus_1290909	0.683759	0.000229841	sp|Q9P2F6|RHG20_HUMAN	Rho GTPase-activating protein 20 (Rho-type GTPase-activating protein 20)	ARHGAP20 KIAA1391	Homo sapiens (Human)	regulation of small GTPase mediated signal transduction [GO:0051056]; signal transduction [GO:0007165]	cytosol [GO:0005829]	GTPase activator activity [GO:0005096]	GO:0005096; GO:0005829; GO:0007165; GO:0051056
g__Aquibacter	Locus_1408447	0.69931	0.000143257
g__Aquibacter	Locus_1497088	0.757141	1.84401e-05
g__Aquibacter	Locus_1498901	0.753739	2.11185e-05	sp|Q5VYK3|ECM29_HUMAN	Proteasome-associated protein ECM29 homolog (Ecm29)	ECM29 KIAA0368	Homo sapiens (Human)	proteasome assembly [GO:0043248]; ubiquitin-dependent ERAD pathway [GO:0030433]	centrosome [GO:0005813]; COPII-coated ER to Golgi transport vesicle [GO:0030134]; cytoplasmic vesicle [GO:0031410]; early endosome [GO:0005769]; endocytic vesicle [GO:0030139]; endoplasmic reticulum [GO:0005783]; endoplasmic reticulum-Golgi intermediate compartment [GO:0005793]; late endosome [GO:0005770]; membrane [GO:0016020]; multivesicular body [GO:0005771]; nucleus [GO:0005634]; proteasome c…	protein complex scaffold activity [GO:0032947]	GO:0000502; GO:0005634; GO:0005769; GO:0005770; GO:0005771; GO:0005783; GO:0005793; GO:0005813; GO:0016020; GO:0030134; GO:0030139; GO:0030433; GO:0031410; GO:0032947; GO:0043248
g__Aquibacter	Locus_1679748	-0.71146	9.69839e-05
g__Aquibacter	Locus_1766564	0.732842	4.64615e-05	sp|Q4H4B6|SCRIB_DANRE	Protein scribble homolog (Scribble1)	scrib llk scrb1	Danio rerio (Zebrafish) (Brachydanio rerio)	activation of GTPase activity [GO:0090630]; anterior/posterior axon guidance [GO:0033564]; apoptotic process involved in morphogenesis [GO:0060561]; cell-cell adhesion [GO:0098609]; cell migration [GO:0016477]; cell proliferation [GO:0008283]; chemical synaptic transmission [GO:0007268]; commissural neuron axon guidance [GO:0071679]; convergent extension involved in gastrulation [GO:0060027]; est…	basolateral plasma membrane [GO:0016323]; cell-cell adherens junction [GO:0005913]; cell-cell junction [GO:0005911]; cytoplasm [GO:0005737]; membrane [GO:0016020]; plasma membrane [GO:0005886]; postsynaptic density [GO:0014069]; postsynaptic membrane [GO:0045211]	guanylate kinase activity [GO:0004385]; ionotropic glutamate receptor binding [GO:0035255]; protein heterodimerization activity [GO:0046982]	GO:0000132; GO:0001736; GO:0001764; GO:0001944; GO:0004385; GO:0005737; GO:0005886; GO:0005911; GO:0005913; GO:0007268; GO:0008283; GO:0014021; GO:0014069; GO:0016020; GO:0016323; GO:0016477; GO:0033564; GO:0035089; GO:0035255; GO:0043065; GO:0043113; GO:0045197; GO:0045211; GO:0045930; GO:0046982; GO:0050918; GO:0060027; GO:0060561; GO:0071679; GO:0090630; GO:0097120; GO:0097475; GO:0098609
g__Aquibacter	Locus_1798032	0.726039	5.91478e-05	sp|E9QAM5|HELZ2_MOUSE	Helicase with zinc finger domain 2 (EC 3.6.4.-) (PPAR-gamma DNA-binding domain-interacting protein 1) (PDIP1) (PPAR-gamma DBD-interacting protein 1)	Helz2	Mus musculus (Mouse)	positive regulation of transcription from RNA polymerase II promoter [GO:0045944]; transcription, DNA-templated [GO:0006351]	membrane [GO:0016020]; nucleoplasm [GO:0005654]	ATP binding [GO:0005524]; DNA binding [GO:0003677]; helicase activity [GO:0004386]; ligand-dependent nuclear receptor transcription coactivator activity [GO:0030374]; metal ion binding [GO:0046872]; RNA binding [GO:0003723]	GO:0003677; GO:0003723; GO:0004386; GO:0005524; GO:0005654; GO:0006351; GO:0016020; GO:0030374; GO:0045944; GO:0046872
g__Aquibacter	Locus_1910693	0.712918	9.2428e-05	sp|Q8TE73|DYH5_HUMAN	Dynein heavy chain 5, axonemal (Axonemal beta dynein heavy chain 5) (Ciliary dynein heavy chain 5)	DNAH5 DNAHC5 HL1 KIAA1603	Homo sapiens (Human)	cilium assembly [GO:0060271]; cilium movement [GO:0003341]; determination of left/right symmetry [GO:0007368]; flagellated sperm motility [GO:0030317]; outer dynein arm assembly [GO:0036158]	axoneme [GO:0005930]; microtubule [GO:0005874]; outer dynein arm [GO:0036157]	ATP binding [GO:0005524]; ATP-dependent microtubule motor activity, minus-end-directed [GO:0008569]; dynein intermediate chain binding [GO:0045505]; dynein light chain binding [GO:0045503]; dynein light intermediate chain binding [GO:0051959]	GO:0003341; GO:0005524; GO:0005874; GO:0005930; GO:0007368; GO:0008569; GO:0030317; GO:0036157; GO:0036158; GO:0045503; GO:0045505; GO:0051959; GO:0060271
g__Aquibacter	Locus_1977747	0.807682	1.82779e-06	sp|Q8NF91|SYNE1_HUMAN	Nesprin-1 (Enaptin) (KASH domain-containing protein 1) (KASH1) (Myocyte nuclear envelope protein 1) (Myne-1) (Nuclear envelope spectrin repeat protein 1) (Synaptic nuclear envelope protein 1) (Syne-1)	SYNE1 C6orf98 KIAA0796 KIAA1262 KIAA1756 MYNE1	Homo sapiens (Human)	cytoskeletal anchoring at nuclear membrane [GO:0090286]; Golgi organization [GO:0007030]; muscle cell differentiation [GO:0042692]; nuclear matrix anchoring at nuclear membrane [GO:0090292]; nucleus organization [GO:0006997]; spermatogenesis [GO:0007283]	cytoplasm [GO:0005737]; cytoskeleton [GO:0005856]; Golgi apparatus [GO:0005794]; integral component of membrane [GO:0016021]; LINC complex [GO:0034993]; nuclear envelope [GO:0005635]; nuclear membrane [GO:0031965]; nuclear outer membrane [GO:0005640]; nucleolus [GO:0005730]; nucleoplasm [GO:0005654]; nucleus [GO:0005634]; P-body [GO:0000932]; postsynaptic membrane [GO:0045211]; sarcomere [GO:0030…	actin binding [GO:0003779]; actin filament binding [GO:0051015]; enzyme binding [GO:0019899]; identical protein binding [GO:0042802]; lamin binding [GO:0005521]; protein homodimerization activity [GO:0042803]; RNA binding [GO:0003723]	GO:0000932; GO:0003723; GO:0003779; GO:0005521; GO:0005634; GO:0005635; GO:0005640; GO:0005654; GO:0005730; GO:0005737; GO:0005794; GO:0005856; GO:0006997; GO:0007030; GO:0007283; GO:0016021; GO:0019899; GO:0030017; GO:0031965; GO:0034993; GO:0042692; GO:0042802; GO:0042803; GO:0045211; GO:0051015; GO:0090286; GO:0090292
g__Aquibacter	Locus_2019144	0.70417	0.00012284	sp|P35235|PTN11_MOUSE	Tyrosine-protein phosphatase non-receptor type 11 (EC 3.1.3.48) (Protein-tyrosine phosphatase SYP) (SH-PTP2) (SHP-2) (Shp2)	Ptpn11	Mus musculus (Mouse)	abortive mitotic cell cycle [GO:0033277]; activation of MAPK activity [GO:0000187]; atrioventricular canal development [GO:0036302]; axonogenesis [GO:0007409]; Bergmann glial cell differentiation [GO:0060020]; brain development [GO:0007420]; cellular response to epidermal growth factor stimulus [GO:0071364]; cellular response to mechanical stimulus [GO:0071260]; cerebellar cortex formation [GO:00…	cytoplasm [GO:0005737]; cytosol [GO:0005829]; mitochondrion [GO:0005739]; nucleus [GO:0005634]; protein complex [GO:0043234]	cell adhesion molecule binding [GO:0050839]; D1 dopamine receptor binding [GO:0031748]; insulin receptor binding [GO:0005158]; insulin receptor substrate binding [GO:0043560]; non-membrane spanning protein tyrosine phosphatase activity [GO:0004726]; peptide hormone receptor binding [GO:0051428]; phospholipase binding [GO:0043274]; phosphoprotein phosphatase activity [GO:0004721]; protein domain s…	GO:0000077; GO:0000187; GO:0004721; GO:0004725; GO:0004726; GO:0005070; GO:0005158; GO:0005634; GO:0005737; GO:0005739; GO:0005829; GO:0006629; GO:0006641; GO:0007173; GO:0007229; GO:0007409; GO:0007420; GO:0007507; GO:0009755; GO:0009967; GO:0019904; GO:0021697; GO:0030220; GO:0030971; GO:0031748; GO:0032528; GO:0033277; GO:0033628; GO:0033629; GO:0035264; GO:0035265; GO:0035335; GO:0035855; GO:…
g__Aquibacter	Locus_2022263	0.700282	0.000138951
g__Aquibacter	Locus_227600	0.704656	0.000120946	sp|Q5E9Z7|RPC4_BOVIN	DNA-directed RNA polymerase III subunit RPC4 (RNA polymerase III subunit C4) (DNA-directed RNA polymerase III subunit D)	POLR3D	Bos taurus (Bovine)	defense response to virus [GO:0051607]; innate immune response [GO:0045087]; positive regulation of innate immune response [GO:0045089]; positive regulation of interferon-beta production [GO:0032728]; transcription from RNA polymerase III promoter [GO:0006383]	DNA-directed RNA polymerase III complex [GO:0005666]	DNA binding [GO:0003677]; DNA-directed 5'-3' RNA polymerase activity [GO:0003899]	GO:0003677; GO:0003899; GO:0005666; GO:0006383; GO:0032728; GO:0045087; GO:0045089; GO:0051607
g__Aquibacter	Locus_2327565	-0.694116	0.000168301	sp|P86221|TBB4B_MESAU	Tubulin beta-4B chain (Tubulin beta-2C chain) (Fragments)	TUBB4B TUBB2C	Mesocricetus auratus (Golden hamster)	microtubule-based process [GO:0007017]	cytoplasm [GO:0005737]; microtubule [GO:0005874]	GTPase activity [GO:0003924]; GTP binding [GO:0005525]; structural constituent of cytoskeleton [GO:0005200]	GO:0003924; GO:0005200; GO:0005525; GO:0005737; GO:0005874; GO:0007017
g__Aquibacter	Locus_241781	0.692507	0.000176795	sp|Q9U637|PITX_BRABE	Pituitary homeobox x (Bicoid type transcription factor Pitx) (BbPtx) (Homeobox protein Ptx) (Paired-like homeodomain transcription factor x)	Ptx	Branchiostoma belcheri (Amphioxus)	multicellular organism development [GO:0007275]	nucleus [GO:0005634]	DNA binding transcription factor activity [GO:0003700]; sequence-specific DNA binding [GO:0043565]	GO:0003700; GO:0005634; GO:0007275; GO:0043565
g__Aquibacter	Locus_2454065	-0.772762	9.60903e-06	sp|Q9H7Z7|PGES2_HUMAN	Prostaglandin E synthase 2 (Membrane-associated prostaglandin E synthase-2) (mPGE synthase-2) (Microsomal prostaglandin E synthase 2) (mPGES-2) (Prostaglandin-H(2) E-isomerase) (EC 5.3.99.3) [Cleaved into: Prostaglandin E synthase 2 truncated form]	PTGES2 C9orf15 PGES2	Homo sapiens (Human)	cell redox homeostasis [GO:0045454]; cyclooxygenase pathway [GO:0019371]; neutrophil degranulation [GO:0043312]; positive regulation of transcription, DNA-templated [GO:0045893]	azurophil granule lumen [GO:0035578]; cytosol [GO:0005829]; extracellular region [GO:0005576]; Golgi membrane [GO:0000139]; integral component of membrane [GO:0016021]; mitochondrion [GO:0005739]; nucleus [GO:0005634]; perinuclear region of cytoplasm [GO:0048471]	DNA binding [GO:0003677]; electron transfer activity [GO:0009055]; glutathione binding [GO:0043295]; heme binding [GO:0020037]; lyase activity [GO:0016829]; prostaglandin-E synthase activity [GO:0050220]; protein disulfide oxidoreductase activity [GO:0015035]	GO:0000139; GO:0003677; GO:0005576; GO:0005634; GO:0005739; GO:0005829; GO:0009055; GO:0015035; GO:0016021; GO:0016829; GO:0019371; GO:0020037; GO:0035578; GO:0043295; GO:0043312; GO:0045454; GO:0045893; GO:0048471; GO:0050220
g__Aquibacter	Locus_2468360	0.698338	0.000147678	sp|Q6IVV8|PKD2_DANRE	Polycystin-2 (Curly up) (Cup) (Polycystic kidney disease 2 protein homolog) (Transient receptor potential cation channel subfamily P member 2)	pkd2	Danio rerio (Zebrafish) (Brachydanio rerio)	calcium ion transmembrane transport [GO:0070588]; cellular response to calcium ion [GO:0071277]; detection of mechanical stimulus [GO:0050982]; determination of heart left/right asymmetry [GO:0061371]; determination of left/right symmetry [GO:0007368]; dorsal/ventral pattern formation [GO:0009953]; embryonic heart tube morphogenesis [GO:0003143]; heart development [GO:0007507]; heart jogging [GO:…	apical plasma membrane [GO:0016324]; basolateral plasma membrane [GO:0016323]; cilium [GO:0005929]; cytoplasmic vesicle membrane [GO:0030659]; cytoskeleton [GO:0005856]; endoplasmic reticulum [GO:0005783]; integral component of membrane [GO:0016021]; lateral plasma membrane [GO:0016328]; sarcolemma [GO:0042383]; sarcomere [GO:0030017]; sarcoplasmic reticulum membrane [GO:0033017]	calcium channel activity [GO:0005262]; calcium ion binding [GO:0005509]; outward rectifier potassium channel activity [GO:0015271]	GO:0001822; GO:0001946; GO:0001947; GO:0003143; GO:0003146; GO:0005262; GO:0005509; GO:0005783; GO:0005856; GO:0005929; GO:0007368; GO:0007507; GO:0009953; GO:0010882; GO:0015271; GO:0016021; GO:0016323; GO:0016324; GO:0016328; GO:0030017; GO:0030659; GO:0032965; GO:0033017; GO:0034765; GO:0042383; GO:0048793; GO:0050982; GO:0051284; GO:0061371; GO:0070121; GO:0070588; GO:0071277; GO:0071805; GO:…
g__Aquibacter	Locus_2473595	0.7066	0.000113622	sp|P50607|TUB_HUMAN	Tubby protein homolog	TUB	Homo sapiens (Human)	phagocytosis, recognition [GO:0006910]; photoreceptor cell maintenance [GO:0045494]; positive regulation of phagocytosis [GO:0050766]; protein localization to photoreceptor outer segment [GO:1903546]; receptor localization to non-motile cilium [GO:0097500]; response to hormone [GO:0009725]; retina development in camera-type eye [GO:0060041]; sensory perception of sound [GO:0007605]	cilium [GO:0005929]; cytoplasm [GO:0005737]; cytosol [GO:0005829]; extracellular region [GO:0005576]; nucleus [GO:0005634]; plasma membrane [GO:0005886]	phosphatidylinositol binding [GO:0035091]; protein complex binding [GO:0032403]	GO:0005576; GO:0005634; GO:0005737; GO:0005829; GO:0005886; GO:0005929; GO:0006910; GO:0007605; GO:0009725; GO:0032403; GO:0035091; GO:0045494; GO:0050766; GO:0060041; GO:0097500; GO:1903546
g__Aquibacter	Locus_2540993	-0.691049	0.000184812	sp|Q66KC4|HSDL2_XENTR	Hydroxysteroid dehydrogenase-like protein 2 (EC 1.-.-.-)	hsdl2	Xenopus tropicalis (Western clawed frog) (Silurana tropicalis)	0	peroxisome [GO:0005777]	oxidoreductase activity [GO:0016491]	GO:0005777; GO:0016491
g__Aquibacter	Locus_2641205	0.788729	4.67391e-06	sp|P97576|GRPE1_RAT	GrpE protein homolog 1, mitochondrial (Mt-GrpE#1)	Grpel1 Grepel1	Rattus norvegicus (Rat)	protein folding [GO:0006457]; protein import into mitochondrial matrix [GO:0030150]	mitochondrial matrix [GO:0005759]; mitochondrion [GO:0005739]; presequence translocase-associated import motor [GO:0001405]	adenyl-nucleotide exchange factor activity [GO:0000774]; chaperone binding [GO:0051087]; protein homodimerization activity [GO:0042803]; unfolded protein binding [GO:0051082]	GO:0000774; GO:0001405; GO:0005739; GO:0005759; GO:0006457; GO:0030150; GO:0042803; GO:0051082; GO:0051087
g__Aquibacter	Locus_2772236	0.694116	0.000168301	sp|O93257|XRCC6_CHICK	X-ray repair cross-complementing protein 5 (EC 3.6.4.-) (EC 4.2.99.-) (5'-deoxyribose-5-phosphate lyase Ku70) (5'-dRP/AP lyase Ku70) (ATP-dependent DNA helicase 2 subunit 1) (ATP-dependent DNA helicase II 70 kDa subunit) (DNA repair protein XRCC6) (Ku autoantigen protein p70 homolog) (Ku70)	XRCC6 G22P1 KU70	Gallus gallus (Chicken)	cellular response to gamma radiation [GO:0071480]; DNA recombination [GO:0006310]; double-strand break repair via nonhomologous end joining [GO:0006303]; negative regulation of transcription, DNA-templated [GO:0045892]; telomere maintenance [GO:0000723]; transcription, DNA-templated [GO:0006351]	intracellular ribonucleoprotein complex [GO:0030529]; Ku70:Ku80 complex [GO:0043564]; nonhomologous end joining complex [GO:0070419]; nuclear chromosome, telomeric region [GO:0000784]; nucleoplasm [GO:0005654]	5'-deoxyribose-5-phosphate lyase activity [GO:0051575]; ATP binding [GO:0005524]; ATP-dependent DNA helicase activity [GO:0004003]; damaged DNA binding [GO:0003684]; RNA binding [GO:0003723]; telomeric DNA binding [GO:0042162]	GO:0000723; GO:0000784; GO:0003684; GO:0003723; GO:0004003; GO:0005524; GO:0005654; GO:0006303; GO:0006310; GO:0006351; GO:0030529; GO:0042162; GO:0043564; GO:0045892; GO:0051575; GO:0070419; GO:0071480
g__Aquibacter	Locus_2843467	0.715347	8.52506e-05	sp|O13035|SAP_CHICK	Prosaposin (Proactivator polypeptide) [Cleaved into: Saposin-A; Saposin-B; Saposin-C; Saposin-D]	PSAP	Gallus gallus (Chicken)	adenylate cyclase-inhibiting G-protein coupled receptor signaling pathway [GO:0007193]; regulation of lipid metabolic process [GO:0019216]; sphingolipid metabolic process [GO:0006665]	cytoplasm [GO:0005737]; extracellular space [GO:0005615]; lysosome [GO:0005764]	enzyme activator activity [GO:0008047]; G-protein coupled receptor binding [GO:0001664]	GO:0001664; GO:0005615; GO:0005737; GO:0005764; GO:0006665; GO:0007193; GO:0008047; GO:0019216
g__Aquibacter	Locus_2929283	0.685217	0.000220141	sp|Q6P2D8|XRRA1_HUMAN	X-ray radiation resistance-associated protein 1	XRRA1	Homo sapiens (Human)	response to X-ray [GO:0010165]	cytoplasm [GO:0005737]; nuclear body [GO:0016604]; nucleoplasm [GO:0005654]; nucleus [GO:0005634]	0	GO:0005634; GO:0005654; GO:0005737; GO:0010165; GO:0016604
g__Aquibacter	Locus_3311566	0.683759	0.000229841	sp|P07207|NOTCH_DROME	Neurogenic locus Notch protein [Cleaved into: Processed neurogenic locus Notch protein]	N CG3936	Drosophila melanogaster (Fruit fly)	actin filament organization [GO:0007015]; anterior/posterior pattern specification [GO:0009952]; asymmetric cell division [GO:0008356]; axon guidance [GO:0007411]; border follicle cell migration [GO:0007298]; cell adhesion [GO:0007155]; cell dedifferentiation [GO:0043697]; cell fate specification [GO:0001708]; chaeta development [GO:0022416]; chaeta morphogenesis [GO:0008407]; compartment boundar…	adherens junction [GO:0005912]; cell surface [GO:0009986]; cytoplasm [GO:0005737]; cytosol [GO:0005829]; endocytic vesicle [GO:0030139]; endoplasmic reticulum lumen [GO:0005788]; endosome [GO:0005768]; Golgi lumen [GO:0005796]; integral component of membrane [GO:0016021]; intracellular [GO:0005622]; late endosome [GO:0005770]; nucleoplasm [GO:0005654]; nucleus [GO:0005634]; plasma membrane [GO:00…	calcium ion binding [GO:0005509]; chromatin binding [GO:0003682]; receptor activity [GO:0004872]; transmembrane signaling receptor activity [GO:0004888]	GO:0000122; GO:0001708; GO:0001745; GO:0002052; GO:0002213; GO:0003682; GO:0004872; GO:0004888; GO:0005509; GO:0005622; GO:0005634; GO:0005654; GO:0005737; GO:0005768; GO:0005770; GO:0005788; GO:0005796; GO:0005829; GO:0005886; GO:0005912; GO:0006110; GO:0006351; GO:0007015; GO:0007155; GO:0007157; GO:0007219; GO:0007293; GO:0007297; GO:0007298; GO:0007314; GO:0007346; GO:0007391; GO:0007398; GO:…
g__Aquibacter	Locus_411052	0.700768	0.000136842	sp|Q1LY77|SE1BA_DANRE	Histone-lysine N-methyltransferase SETD1B-A (EC 2.1.1.43) (SET domain-containing protein 1B-A)	setd1ba setd1b si:dkey-237o15.4	Danio rerio (Zebrafish) (Brachydanio rerio)	hematopoietic progenitor cell differentiation [GO:0002244]; regulation of transcription, DNA-templated [GO:0006355]; transcription, DNA-templated [GO:0006351]	chromosome [GO:0005694]; nuclear speck [GO:0016607]	histone-lysine N-methyltransferase activity [GO:0018024]; RNA binding [GO:0003723]	GO:0002244; GO:0003723; GO:0005694; GO:0006351; GO:0006355; GO:0016607; GO:0018024
g__Aquibacter	Locus_4330390	0.700768	0.000136842
g__Aquibacter	Locus_4640702	0.801364	2.5271e-06
g__Aquibacter	Locus_4881489	-0.737216	3.96315e-05
g__Aquibacter	Locus_5511370	0.723609	6.4365e-05
g__Aquibacter	Locus_578397	0.692507	0.000176795	sp|Q64701|RBL1_MOUSE	Retinoblastoma-like protein 1 (107 kDa retinoblastoma-associated protein) (p107) (pRb1)	Rbl1	Mus musculus (Mouse)	cell cycle [GO:0007049]; covalent chromatin modification [GO:0016569]; negative regulation of cellular senescence [GO:2000773]; negative regulation of gene expression [GO:0010629]; negative regulation of transcription from RNA polymerase II promoter [GO:0000122]; regulation of cell cycle [GO:0051726]; regulation of lipid kinase activity [GO:0043550]; transcription, DNA-templated [GO:0006351]	nucleoplasm [GO:0005654]; nucleus [GO:0005634]; transcription factor complex [GO:0005667]	promoter-specific chromatin binding [GO:1990841]; transcription factor binding [GO:0008134]	GO:0000122; GO:0005634; GO:0005654; GO:0005667; GO:0006351; GO:0007049; GO:0008134; GO:0010629; GO:0016569; GO:0043550; GO:0051726; GO:1990841; GO:2000773
g__Aquibacter	Locus_620718	0.700282	0.000138951	sp|Q0E908|HIL_DROME	Hillarin (D-Hillarin) (D-hil)	Hil CG30147	Drosophila melanogaster (Fruit fly)	0	cell cortex [GO:0005938]; cleavage furrow [GO:0032154]	metal ion binding [GO:0046872]	GO:0005938; GO:0032154; GO:0046872
g__Aquibacter	Locus_656201	0.682787	0.000236513	sp|P25723|TLD_DROME	Dorsal-ventral patterning protein tolloid (EC 3.4.24.-)	tld CG6868	Drosophila melanogaster (Fruit fly)	amnioserosa formation [GO:0007378]; embryonic pattern specification [GO:0009880]; imaginal disc-derived wing vein morphogenesis [GO:0008586]; maternal specification of dorsal/ventral axis, oocyte, soma encoded [GO:0007313]; negative regulation of gene expression [GO:0010629]; positive regulation of BMP signaling pathway [GO:0030513]; protein processing [GO:0016485]; proteolysis [GO:0006508]; regu…	extracellular region [GO:0005576]	calcium ion binding [GO:0005509]; metalloendopeptidase activity [GO:0004222]; zinc ion binding [GO:0008270]	GO:0004222; GO:0005509; GO:0005576; GO:0006508; GO:0007313; GO:0007362; GO:0007378; GO:0008270; GO:0008293; GO:0008586; GO:0009880; GO:0010629; GO:0016485; GO:0017015; GO:0030513
g__Aquibacter	Locus_6889745	0.786785	5.11896e-06
g__Aquibacter	Locus_6989344	0.807682	1.82779e-06	sp|Q9R1K9|CETN2_MOUSE	Centrin-2 (Caltractin isoform 1)	Cetn2 Calt	Mus musculus (Mouse)	cell division [GO:0051301]; centriole replication [GO:0007099]; nucleotide-excision repair [GO:0006289]; regulation of cytokinesis [GO:0032465]; spermatogenesis [GO:0007283]	centriole [GO:0005814]; centrosome [GO:0005813]; ciliary basal body [GO:0036064]; cilium [GO:0005929]; intracellular [GO:0005622]; photoreceptor connecting cilium [GO:0032391]; XPC complex [GO:0071942]	calcium ion binding [GO:0005509]; G-protein beta/gamma-subunit complex binding [GO:0031683]; heterotrimeric G-protein binding [GO:0032795]; microtubule binding [GO:0008017]	GO:0005509; GO:0005622; GO:0005813; GO:0005814; GO:0005929; GO:0006289; GO:0007099; GO:0007283; GO:0008017; GO:0031683; GO:0032391; GO:0032465; GO:0032795; GO:0036064; GO:0051301; GO:0071942
g__Aquibacter	Locus_776185	0.690077	0.000190332	sp|Q4H4B6|SCRIB_DANRE	Protein scribble homolog (Scribble1)	scrib llk scrb1	Danio rerio (Zebrafish) (Brachydanio rerio)	activation of GTPase activity [GO:0090630]; anterior/posterior axon guidance [GO:0033564]; apoptotic process involved in morphogenesis [GO:0060561]; cell-cell adhesion [GO:0098609]; cell migration [GO:0016477]; cell proliferation [GO:0008283]; chemical synaptic transmission [GO:0007268]; commissural neuron axon guidance [GO:0071679]; convergent extension involved in gastrulation [GO:0060027]; est…	basolateral plasma membrane [GO:0016323]; cell-cell adherens junction [GO:0005913]; cell-cell junction [GO:0005911]; cytoplasm [GO:0005737]; membrane [GO:0016020]; plasma membrane [GO:0005886]; postsynaptic density [GO:0014069]; postsynaptic membrane [GO:0045211]	guanylate kinase activity [GO:0004385]; ionotropic glutamate receptor binding [GO:0035255]; protein heterodimerization activity [GO:0046982]	GO:0000132; GO:0001736; GO:0001764; GO:0001944; GO:0004385; GO:0005737; GO:0005886; GO:0005911; GO:0005913; GO:0007268; GO:0008283; GO:0014021; GO:0014069; GO:0016020; GO:0016323; GO:0016477; GO:0033564; GO:0035089; GO:0035255; GO:0043065; GO:0043113; GO:0045197; GO:0045211; GO:0045930; GO:0046982; GO:0050918; GO:0060027; GO:0060561; GO:0071679; GO:0090630; GO:0097120; GO:0097475; GO:0098609
g__Aquibacter	Locus_782036	0.76686	1.2364e-05	sp|P18279|TCPA_CRIGR	T-complex protein 1 subunit alpha (TCP-1-alpha) (65 kDa antigen) (CCT-alpha)	TCP1 CCT1	Cricetulus griseus (Chinese hamster) (Cricetulus barabensis griseus)	binding of sperm to zona pellucida [GO:0007339]; positive regulation of establishment of protein localization to telomere [GO:1904851]; positive regulation of protein localization to Cajal body [GO:1904871]; positive regulation of telomerase activity [GO:0051973]; positive regulation of telomerase RNA localization to Cajal body [GO:1904874]; positive regulation of telomere maintenance via telomer…	acrosomal vesicle [GO:0001669]; cell body [GO:0044297]; chaperonin-containing T-complex [GO:0005832]; extracellular exosome [GO:0070062]; Golgi apparatus [GO:0005794]; microtubule [GO:0005874]; myelin sheath [GO:0043209]; nuclear heterochromatin [GO:0005720]; pericentriolar material [GO:0000242]; zona pellucida receptor complex [GO:0002199]	ATP binding [GO:0005524]; RNA binding [GO:0003723]; ubiquitin protein ligase binding [GO:0031625]; unfolded protein binding [GO:0051082]	GO:0000242; GO:0001669; GO:0002199; GO:0003723; GO:0005524; GO:0005720; GO:0005794; GO:0005832; GO:0005874; GO:0006457; GO:0007339; GO:0031625; GO:0032212; GO:0043209; GO:0044053; GO:0044297; GO:0050821; GO:0051082; GO:0051973; GO:0070062; GO:0090666; GO:1901998; GO:1904851; GO:1904871; GO:1904874; GO:2000109
g__Aquibacter	Locus_790189	0.688619	0.000198881	sp|Q9Y4R7|TTLL3_HUMAN	Tubulin monoglycylase TTLL3 (EC 6.3.2.-) (HOTTL) (Tubulin--tyrosine ligase-like protein 3)	TTLL3 PRO0207	Homo sapiens (Human)	axoneme assembly [GO:0035082]; cilium assembly [GO:0060271]; protein polyglycylation [GO:0018094]	axoneme [GO:0005930]; cilium [GO:0005929]; cytosol [GO:0005829]; microtubule [GO:0005874]; microtubule cytoskeleton [GO:0015630]	ATP binding [GO:0005524]; protein-glycine ligase activity [GO:0070735]; protein-glycine ligase activity, initiating [GO:0070736]	GO:0005524; GO:0005829; GO:0005874; GO:0005929; GO:0005930; GO:0015630; GO:0018094; GO:0035082; GO:0060271; GO:0070735; GO:0070736
g__Aquibacter	Locus_809173	0.74402	3.07565e-05	sp|Q9Y6N7|ROBO1_HUMAN	Roundabout homolog 1 (Deleted in U twenty twenty) (H-Robo-1)	ROBO1 DUTT1	Homo sapiens (Human)	activation of cysteine-type endopeptidase activity involved in apoptotic process [GO:0006919]; axon guidance [GO:0007411]; axon midline choice point recognition [GO:0016199]; cell adhesion [GO:0007155]; cell migration involved in sprouting angiogenesis [GO:0002042]; chemorepulsion involved in postnatal olfactory bulb interneuron migration [GO:0021836]; heart development [GO:0007507]; homophilic c…	axon [GO:0030424]; cell surface [GO:0009986]; cytoplasm [GO:0005737]; integral component of plasma membrane [GO:0005887]; plasma membrane [GO:0005886]	axon guidance receptor activity [GO:0008046]; identical protein binding [GO:0042802]; LRR domain binding [GO:0030275]	GO:0002042; GO:0005737; GO:0005886; GO:0005887; GO:0006919; GO:0007155; GO:0007156; GO:0007399; GO:0007411; GO:0007507; GO:0008046; GO:0009986; GO:0016199; GO:0021836; GO:0030275; GO:0030336; GO:0030424; GO:0033600; GO:0035025; GO:0035385; GO:0042802; GO:0043406; GO:0050772; GO:0050925; GO:0070100; GO:1900748
g__Aquibacter	Locus_820039	0.705628	0.000117234	sp|P0C0T1|ITPK1_BOVIN	Inositol-tetrakisphosphate 1-kinase (EC 2.7.1.134) (Inositol 1,3,4-trisphosphate 5/6-kinase) (Inositol-triphosphate 5/6-kinase) (Ins(1,3,4)P(3) 5/6-kinase) (EC 2.7.1.159)	ITPK1	Bos taurus (Bovine)	inositol trisphosphate metabolic process [GO:0032957]; neural tube development [GO:0021915]	apical plasma membrane [GO:0016324]; intracellular [GO:0005622]	ATP binding [GO:0005524]; hydrolase activity [GO:0016787]; inositol-1,3,4-trisphosphate 5-kinase activity [GO:0052726]; inositol-1,3,4-trisphosphate 6-kinase activity [GO:0052725]; inositol tetrakisphosphate 1-kinase activity [GO:0047325]; isomerase activity [GO:0016853]; magnesium ion binding [GO:0000287]	GO:0000287; GO:0005524; GO:0005622; GO:0016324; GO:0016787; GO:0016853; GO:0021915; GO:0032957; GO:0047325; GO:0052725; GO:0052726
g__Aquibacter	Locus_9672999	0.73916	3.68911e-05	sp|Q5FVQ4|MLEC_RAT	Malectin	Mlec	Rattus norvegicus (Rat)	carbohydrate metabolic process [GO:0005975]	endoplasmic reticulum [GO:0005783]; endoplasmic reticulum membrane [GO:0005789]; integral component of membrane [GO:0016021]; membrane [GO:0016020]	carbohydrate binding [GO:0030246]; enzyme binding [GO:0019899]	GO:0005783; GO:0005789; GO:0005975; GO:0016020; GO:0016021; GO:0019899; GO:0030246
g__Arcobacter	Locus_10952903	0.681462	0.000245881
g__Arcobacter	Locus_12076890	0.684883	0.000222334
g__Arcobacter	Locus_1413829	0.757391	1.82553e-05	sp|Q0V8E4|ASND1_BOVIN	Asparagine synthetase domain-containing protein 1	ASNSD1	Bos taurus (Bovine)	asparagine biosynthetic process [GO:0006529]; glutamine metabolic process [GO:0006541]	0	asparagine synthase (glutamine-hydrolyzing) activity [GO:0004066]; protein homodimerization activity [GO:0042803]	GO:0004066; GO:0006529; GO:0006541; GO:0042803
g__Arcobacter	Locus_1933757	0.715291	8.54124e-05	sp|P20693|FCER2_MOUSE	Low affinity immunoglobulin epsilon Fc receptor (Fc-epsilon-RII) (Lymphocyte IgE receptor) (CD antigen CD23)	Fcer2 Fcer2a	Mus musculus (Mouse)	positive regulation of humoral immune response mediated by circulating immunoglobulin [GO:0002925]; positive regulation of killing of cells of other organism [GO:0051712]; positive regulation of nitric-oxide synthase activity [GO:0051000]; positive regulation of nitric-oxide synthase biosynthetic process [GO:0051770]	external side of plasma membrane [GO:0009897]; extracellular exosome [GO:0070062]; integral component of membrane [GO:0016021]	carbohydrate binding [GO:0030246]; IgE binding [GO:0019863]; metal ion binding [GO:0046872]	GO:0002925; GO:0009897; GO:0016021; GO:0019863; GO:0030246; GO:0046872; GO:0051000; GO:0051712; GO:0051770; GO:0070062
g__Arcobacter	Locus_2159833	0.698261	0.000148036	sp|Q15637|SF01_HUMAN	Splicing factor 1 (Mammalian branch point-binding protein) (BBP) (mBBP) (Transcription factor ZFM1) (Zinc finger gene in MEN1 locus) (Zinc finger protein 162)	SF1 ZFM1 ZNF162	Homo sapiens (Human)	Leydig cell differentiation [GO:0033327]; male sex determination [GO:0030238]; mRNA 3'-splice site recognition [GO:0000389]; mRNA splicing, via spliceosome [GO:0000398]; negative regulation of smooth muscle cell proliferation [GO:0048662]; nuclear body organization [GO:0030575]; regulation of steroid biosynthetic process [GO:0050810]; regulation of transcription, DNA-templated [GO:0006355]; splic…	nuclear body [GO:0016604]; nucleoplasm [GO:0005654]; nucleus [GO:0005634]; ribosome [GO:0005840]; spliceosomal complex [GO:0005681]	identical protein binding [GO:0042802]; pre-mRNA branch point binding [GO:0045131]; RNA binding [GO:0003723]; transcription corepressor activity [GO:0003714]; zinc ion binding [GO:0008270]	GO:0000245; GO:0000389; GO:0000398; GO:0003714; GO:0003723; GO:0005634; GO:0005654; GO:0005681; GO:0005840; GO:0006351; GO:0006355; GO:0008270; GO:0016604; GO:0030238; GO:0030575; GO:0033327; GO:0042802; GO:0045131; GO:0048662; GO:0050810
g__Arcobacter	Locus_2308352	-0.74	3.57593e-05	sp|Q96MM6|HS12B_HUMAN	Heat shock 70 kDa protein 12B	HSPA12B C20orf60	Homo sapiens (Human)	0	0	ATP binding [GO:0005524]	GO:0005524
g__Arcobacter	Locus_2433838	-0.802609	2.373e-06
g__Arcobacter	Locus_2578784	-0.712174	9.47278e-05	sp|Q8CFF0|PAR11_MOUSE	Poly [ADP-ribose] polymerase 11 (PARP-11) (EC 2.4.2.30) (ADP-ribosyltransferase diphtheria toxin-like 11) (ARTD11)	Parp11	Mus musculus (Mouse)	cell differentiation [GO:0030154]; mRNA transport [GO:0051028]; nuclear envelope organization [GO:0006998]; protein transport [GO:0015031]; spermatogenesis [GO:0007283]	nuclear envelope [GO:0005635]; nuclear pore [GO:0005643]	NAD+ ADP-ribosyltransferase activity [GO:0003950]	GO:0003950; GO:0005635; GO:0005643; GO:0006998; GO:0007283; GO:0015031; GO:0030154; GO:0051028
g__Arcobacter	Locus_2584980	-0.69913	0.000144066
g__Arcobacter	Locus_4728824	-0.721739	6.86504e-05	sp|Q96JM7|LMBL3_HUMAN	Lethal(3)malignant brain tumor-like protein 3 (H-l(3)mbt-like protein 3) (L(3)mbt-like protein 3) (MBT-1)	L3MBTL3 KIAA1798 MBT1	Homo sapiens (Human)	covalent chromatin modification [GO:0016569]; erythrocyte maturation [GO:0043249]; granulocyte differentiation [GO:0030851]; macrophage differentiation [GO:0030225]; transcription, DNA-templated [GO:0006351]	nucleolus [GO:0005730]; nucleus [GO:0005634]	DNA binding transcription factor activity [GO:0003700]; zinc ion binding [GO:0008270]	GO:0003700; GO:0005634; GO:0005730; GO:0006351; GO:0008270; GO:0016569; GO:0030225; GO:0030851; GO:0043249
g__Arcobacter	Locus_90083	-0.70714	0.000111657	sp|Q9C0G0|ZN407_HUMAN	Zinc finger protein 407	ZNF407 KIAA1703	Homo sapiens (Human)	regulation of transcription, DNA-templated [GO:0006355]; transcription, DNA-templated [GO:0006351]	nucleus [GO:0005634]	DNA binding [GO:0003677]; zinc ion binding [GO:0008270]	GO:0003677; GO:0005634; GO:0006351; GO:0006355; GO:0008270
g__Arenibacter	Locus_185896	0.730722	5.01303e-05	sp|F7J220|SRCR1_PATPE	Scavenger receptor cysteine-rich domain superfamily protein (ApSRCR1)	SRCR1	Patiria pectinifera (Starfish) (Asterina pectinifera)	innate immune response [GO:0045087]; phagocytosis [GO:0006909]	cytoplasmic vesicle membrane [GO:0030659]; integral component of membrane [GO:0016021]	scavenger receptor activity [GO:0005044]	GO:0005044; GO:0006909; GO:0016021; GO:0030659; GO:0045087
g__Arenibacter	Locus_2571585	0.686213	0.000213725	sp|Q9BXX0|EMIL2_HUMAN	EMILIN-2 (Elastin microfibril interface-located protein 2) (Elastin microfibril interfacer 2) (Protein FOAP-10)	EMILIN2	Homo sapiens (Human)	cell adhesion [GO:0007155]	collagen trimer [GO:0005581]; extracellular matrix [GO:0031012]; extracellular region [GO:0005576]; extracellular space [GO:0005615]; proteinaceous extracellular matrix [GO:0005578]	extracellular matrix constituent conferring elasticity [GO:0030023]	GO:0005576; GO:0005578; GO:0005581; GO:0005615; GO:0007155; GO:0030023; GO:0031012
g__Aureispira	Locus_1023587	-0.724517	6.23692e-05	sp|Q01433|AMPD2_HUMAN	AMP deaminase 2 (EC 3.5.4.6) (AMP deaminase isoform L)	AMPD2	Homo sapiens (Human)	cyclic purine nucleotide metabolic process [GO:0052652]; energy homeostasis [GO:0097009]; IMP biosynthetic process [GO:0006188]; IMP salvage [GO:0032264]; purine-containing compound salvage [GO:0043101]	cytosol [GO:0005829]	AMP deaminase activity [GO:0003876]; metal ion binding [GO:0046872]	GO:0003876; GO:0005829; GO:0006188; GO:0032264; GO:0043101; GO:0046872; GO:0052652; GO:0097009
g__Aureispira	Locus_10593955	-0.680703	0.000251394
g__Aureispira	Locus_11788251	-0.681748	0.000243837	sp|O08863|BIRC3_MOUSE	Baculoviral IAP repeat-containing protein 3 (EC 2.3.2.27) (Cellular inhibitor of apoptosis 2) (C-IAP2) (Inhibitor of apoptosis protein 1) (mIAP1) (RING-type E3 ubiquitin transferase BIRC3)	Birc3	Mus musculus (Mouse)	cellular response to tumor necrosis factor [GO:0071356]; inhibition of cysteine-type endopeptidase activity involved in apoptotic process [GO:1990001]; necroptotic process [GO:0070266]; negative regulation of necroptotic process [GO:0060546]; negative regulation of phosphorylation [GO:0042326]; negative regulation of reactive oxygen species metabolic process [GO:2000378]; positive regulation of p…	cytoplasm [GO:0005737]; cytosol [GO:0005829]; nucleoplasm [GO:0005654]; nucleus [GO:0005634]	cysteine-type endopeptidase inhibitor activity involved in apoptotic process [GO:0043027]; metal ion binding [GO:0046872]; transferase activity [GO:0016740]; ubiquitin-protein transferase activity [GO:0004842]	GO:0004842; GO:0005634; GO:0005654; GO:0005737; GO:0005829; GO:0016740; GO:0031398; GO:0034121; GO:0042326; GO:0042981; GO:0043027; GO:0046872; GO:0060544; GO:0060546; GO:0070266; GO:0071356; GO:1901222; GO:1902916; GO:1990001; GO:2000378
g__Aureispira	Locus_1601482	0.701481	0.000133799
g__Aureispira	Locus_2037403	0.689737	0.000192297	sp|O88992|C1QRF_MOUSE	C1q-related factor (C1q and tumor necrosis factor-related protein 14) (C1q/TNF-related protein 14) (CTRP14) (Complement component 1 Q subcomponent-like 1)	C1ql1 C1qrf Crf Ctrp14	Mus musculus (Mouse)	maintenance of synapse structure [GO:0099558]; motor learning [GO:0061743]; neuron remodeling [GO:0016322]	climbing fiber [GO:0044301]; collagen trimer [GO:0005581]; cytoplasm [GO:0005737]; presynapse [GO:0098793]; synaptic cleft [GO:0043083]	receptor binding [GO:0005102]	GO:0005102; GO:0005581; GO:0005737; GO:0016322; GO:0043083; GO:0044301; GO:0061743; GO:0098793; GO:0099558
g__Aureispira	Locus_240110	-0.716387	8.23329e-05	sp|Q16513|PKN2_HUMAN	Serine/threonine-protein kinase N2 (EC 2.7.11.13) (PKN gamma) (Protein kinase C-like 2) (Protein-kinase C-related kinase 2)	PKN2 PRK2 PRKCL2	Homo sapiens (Human)	apical junction assembly [GO:0043297]; apoptotic process [GO:0006915]; cell adhesion [GO:0007155]; cell cycle [GO:0007049]; cell division [GO:0051301]; epithelial cell migration [GO:0010631]; intracellular signal transduction [GO:0035556]; peptidyl-serine phosphorylation [GO:0018105]; positive regulation of cytokinesis [GO:0032467]; positive regulation of mitotic cell cycle [GO:0045931]; positive…	apical junction complex [GO:0043296]; cleavage furrow [GO:0032154]; cytoplasm [GO:0005737]; cytoskeleton [GO:0005856]; cytosol [GO:0005829]; lamellipodium [GO:0030027]; membrane [GO:0016020]; midbody [GO:0030496]; nucleus [GO:0005634]; perinuclear region of cytoplasm [GO:0048471]; protein complex [GO:0043234]	ATP binding [GO:0005524]; cadherin binding [GO:0045296]; GTP-Rho binding [GO:0017049]; histone deacetylase binding [GO:0042826]; kinase activity [GO:0016301]; protein kinase activity [GO:0004672]; protein kinase C activity [GO:0004697]; protein serine/threonine kinase activity [GO:0004674]; RNA binding [GO:0003723]; RNA polymerase binding [GO:0070063]	GO:0003723; GO:0004672; GO:0004674; GO:0004697; GO:0005524; GO:0005634; GO:0005737; GO:0005829; GO:0005856; GO:0006351; GO:0006355; GO:0006468; GO:0006915; GO:0007049; GO:0007155; GO:0007165; GO:0010631; GO:0016020; GO:0016301; GO:0017049; GO:0018105; GO:0030027; GO:0030496; GO:0032154; GO:0032467; GO:0035556; GO:0042826; GO:0043234; GO:0043296; GO:0043297; GO:0045070; GO:0045296; GO:0045931; GO:…
g__Aureispira	Locus_4012634	-0.69335	0.000172296	sp|Q5R597|QCR8_PONAB	Cytochrome b-c1 complex subunit 8 (Complex III subunit 8) (Complex III subunit VIII) (Ubiquinol-cytochrome c reductase complex 9.5 kDa protein) (Ubiquinol-cytochrome c reductase complex ubiquinone-binding protein QP-C)	UQCRQ	Pongo abelii (Sumatran orangutan) (Pongo pygmaeus abelii)	0	mitochondrial inner membrane [GO:0005743]; respiratory chain [GO:0070469]	ubiquinol-cytochrome-c reductase activity [GO:0008121]	GO:0005743; GO:0008121; GO:0070469
g__Aureispira	Locus_5627777	-0.731477	4.8795e-05	sp|Q56R14|TRI33_XENLA	E3 ubiquitin-protein ligase TRIM33 (EC 2.3.2.27) (Ectodermin) (RING-type E3 ubiquitin transferase TRIM33) (Transcription intermediary factor 1-gamma) (TIF1-gamma) (Tripartite motif-containing protein 33)	trim33 ecto	Xenopus laevis (African clawed frog)	protein ubiquitination [GO:0016567]; regulation of transcription, DNA-templated [GO:0006355]; transcription, DNA-templated [GO:0006351]	nucleus [GO:0005634]	DNA binding [GO:0003677]; transferase activity [GO:0016740]; zinc ion binding [GO:0008270]	GO:0003677; GO:0005634; GO:0006351; GO:0006355; GO:0008270; GO:0016567; GO:0016740
g__Aureispira	Locus_609169	-0.713225	9.14919e-05
g__Aureispira	Locus_7687376	0.725578	6.01067e-05	sp|O15164|TIF1A_HUMAN	Transcription intermediary factor 1-alpha (TIF1-alpha) (EC 2.3.2.27) (E3 ubiquitin-protein ligase TRIM24) (RING finger protein 82) (RING-type E3 ubiquitin transferase TIF1-alpha) (Tripartite motif-containing protein 24)	TRIM24 RNF82 TIF1 TIF1A	Homo sapiens (Human)	calcium ion homeostasis [GO:0055074]; cellular response to estrogen stimulus [GO:0071391]; negative regulation of cell proliferation [GO:0008285]; negative regulation of transcription, DNA-templated [GO:0045892]; positive regulation of transcription, DNA-templated [GO:0045893]; protein autophosphorylation [GO:0046777]; protein catabolic process [GO:0030163]; protein ubiquitination [GO:0016567]; r…	cytosol [GO:0005829]; nuclear euchromatin [GO:0005719]; nucleoplasm [GO:0005654]; nucleus [GO:0005634]; perichromatin fibrils [GO:0005726]	chromatin binding [GO:0003682]; estrogen response element binding [GO:0034056]; ligand-dependent nuclear receptor binding [GO:0016922]; lysine-acetylated histone binding [GO:0070577]; p53 binding [GO:0002039]; protein tyrosine kinase activity [GO:0004713]; receptor binding [GO:0005102]; transcription coactivator activity [GO:0003713]; ubiquitin protein ligase activity [GO:0061630]; ubiquitin-prot…	GO:0002039; GO:0003682; GO:0003713; GO:0004713; GO:0004842; GO:0005102; GO:0005634; GO:0005654; GO:0005719; GO:0005726; GO:0005829; GO:0006366; GO:0008270; GO:0008285; GO:0016567; GO:0016922; GO:0030163; GO:0031647; GO:0034056; GO:0042981; GO:0045892; GO:0045893; GO:0046777; GO:0055074; GO:0061630; GO:0070562; GO:0070577; GO:0071391; GO:1901796
g__Aureispira	Locus_8807776	-0.719625	7.37965e-05
g__Bacteroides	Locus_1157136	0.700341	0.000138694
g__Bacteroides	Locus_1479526	0.703831	0.000124178
g__Bacteroides	Locus_219775	0.753566	2.12638e-05
g__Bacteroides	Locus_223735	0.691824	0.000180511	sp|Q6NXI6|RPRD2_MOUSE	Regulation of nuclear pre-mRNA domain-containing protein 2	Rprd2 Kiaa0460	Mus musculus (Mouse)	0	DNA-directed RNA polymerase II, holoenzyme [GO:0016591]	0	GO:0016591
g__Bacteroides	Locus_2674369	0.716981	8.07036e-05	sp|Q26473|SEM1A_SCHAM	Semaphorin-1A (Fasciclin IV) (Fasciclin-4) (Semaphorin-I) (Sema I)	SEMA-1A FAS4	Schistocerca americana (American grasshopper)	cell differentiation [GO:0030154]; nervous system development [GO:0007399]	integral component of membrane [GO:0016021]	0	GO:0007399; GO:0016021; GO:0030154
g__Bacteroides	Locus_2850361	0.710175	0.000101159	sp|Q05A80|CAPR2_MOUSE	Caprin-2 (C1q domain-containing protein 1) (Cytoplasmic activation/proliferation-associated protein 2) (RNA granule protein 140)	Caprin2 C1qdc1 Kiaa1873 Rng140	Mus musculus (Mouse)	negative regulation of cell growth [GO:0030308]; negative regulation of translation [GO:0017148]; positive regulation of canonical Wnt signaling pathway [GO:0090263]; positive regulation of dendrite morphogenesis [GO:0050775]; positive regulation of dendritic spine morphogenesis [GO:0061003]; positive regulation of peptidyl-serine phosphorylation [GO:0033138]; positive regulation of protein bindi…	centrosome [GO:0005813]; cytoplasm [GO:0005737]; cytosol [GO:0005829]; mitochondrion [GO:0005739]; nucleus [GO:0005634]; plasma membrane [GO:0005886]; receptor complex [GO:0043235]	metal ion binding [GO:0046872]; receptor binding [GO:0005102]; RNA binding [GO:0003723]	GO:0003723; GO:0005102; GO:0005634; GO:0005737; GO:0005739; GO:0005813; GO:0005829; GO:0005886; GO:0017148; GO:0030308; GO:0032092; GO:0033138; GO:0043235; GO:0045944; GO:0046872; GO:0050775; GO:0061003; GO:0090263
g__Bacteroides	Locus_3108645	0.697542	0.000151391	sp|Q8IZD2|KMT2E_HUMAN	Histone-lysine N-methyltransferase 2E (Lysine N-methyltransferase 2E) (EC 2.1.1.43) (Myeloid/lymphoid or mixed-lineage leukemia protein 5)	KMT2E MLL5	Homo sapiens (Human)	cell cycle arrest [GO:0007050]; DNA methylation [GO:0006306]; erythrocyte differentiation [GO:0030218]; neutrophil activation [GO:0042119]; neutrophil mediated immunity [GO:0002446]; regulation of megakaryocyte differentiation [GO:0045652]; regulation of transcription, DNA-templated [GO:0006355]; transcription, DNA-templated [GO:0006351]	cytoplasm [GO:0005737]; nuclear speck [GO:0016607]; nucleoplasm [GO:0005654]; plasma membrane [GO:0005886]	histone-lysine N-methyltransferase activity [GO:0018024]; metal ion binding [GO:0046872]	GO:0002446; GO:0005654; GO:0005737; GO:0005886; GO:0006306; GO:0006351; GO:0006355; GO:0007050; GO:0016607; GO:0018024; GO:0030218; GO:0042119; GO:0045652; GO:0046872
g__Bacteroides	Locus_4679718	0.750948	2.35668e-05	sp|Q9GL24|CATL1_CANLF	Cathepsin L1 (EC 3.4.22.15) (Cathepsin L) [Cleaved into: Cathepsin L1 heavy chain; Cathepsin L1 light chain]	CTSL CTSL1	Canis lupus familiaris (Dog) (Canis familiaris)	proteolysis involved in cellular protein catabolic process [GO:0051603]	extracellular space [GO:0005615]; lysosome [GO:0005764]	cysteine-type endopeptidase activity [GO:0004197]	GO:0004197; GO:0005615; GO:0005764; GO:0051603
g__Bacteroides	Locus_9993894	0.682628	0.00023762
g__BD1-7_clade	Locus_100987	0.716513	8.19833e-05	sp|Q5R939|F204A_PONAB	Protein FAM204A	FAM204A	Pongo abelii (Sumatran orangutan) (Pongo pygmaeus abelii)	0	0	0	0
g__BD1-7_clade	Locus_1396367	0.689846	0.000191662	sp|Q8BPM0|DAAM1_MOUSE	Disheveled-associated activator of morphogenesis 1	Daam1	Mus musculus (Mouse)	actin cytoskeleton organization [GO:0030036]	ciliary basal body [GO:0036064]; cytosol [GO:0005829]; membrane [GO:0016020]; motile cilium [GO:0031514]; plasma membrane [GO:0005886]; stress fiber [GO:0001725]	actin binding [GO:0003779]; identical protein binding [GO:0042802]; Rho GTPase binding [GO:0017048]	GO:0001725; GO:0003779; GO:0005829; GO:0005886; GO:0016020; GO:0017048; GO:0030036; GO:0031514; GO:0036064; GO:0042802
g__BD1-7_clade	Locus_1483217	-0.727443	5.63061e-05	sp|P81602|DEFB_AEDAE	Defensin-B	DEFB AAEL003857	Aedes aegypti (Yellowfever mosquito) (Culex aegypti)	defense response to bacterium [GO:0042742]; innate immune response [GO:0045087]	extracellular region [GO:0005576]	0	GO:0005576; GO:0042742; GO:0045087
g__BD1-7_clade	Locus_1708985	0.758481	1.74701e-05
g__BD1-7_clade	Locus_1749419	-0.71921	7.48442e-05
g__BD1-7_clade	Locus_189048	0.694218	0.000167773
g__BD1-7_clade	Locus_2900503	-0.708644	0.00010634	sp|Q99LM2|CK5P3_MOUSE	CDK5 regulatory subunit-associated protein 3	Cdk5rap3	Mus musculus (Mouse)	apoptotic nuclear changes [GO:0030262]; cell proliferation [GO:0008283]; endoplasmic reticulum unfolded protein response [GO:0030968]; mitotic G2/M transition checkpoint [GO:0044818]; mitotic G2 DNA damage checkpoint [GO:0007095]; negative regulation of cellular protein catabolic process [GO:1903363]; negative regulation of MAP kinase activity [GO:0043407]; negative regulation of NF-kappaB transc…	centrosome [GO:0005813]; cytoplasm [GO:0005737]; cytosol [GO:0005829]; endomembrane system [GO:0012505]; membrane [GO:0016020]; microtubule [GO:0005874]; nucleolus [GO:0005730]; nucleus [GO:0005634]; protein complex [GO:0043234]	cyclin binding [GO:0030332]; MDM2/MDM4 family protein binding [GO:0097371]; mitogen-activated protein kinase binding [GO:0051019]; NF-kappaB binding [GO:0051059]; protein kinase binding [GO:0019901]; ubiquitin-like protein ligase binding [GO:0044389]	GO:0000079; GO:0001933; GO:0005634; GO:0005730; GO:0005737; GO:0005813; GO:0005829; GO:0005874; GO:0007095; GO:0007346; GO:0008283; GO:0010921; GO:0012505; GO:0016020; GO:0019901; GO:0030262; GO:0030332; GO:0030968; GO:0031398; GO:0032088; GO:0043234; GO:0043407; GO:0044387; GO:0044389; GO:0044818; GO:0045944; GO:0051019; GO:0051059; GO:0071569; GO:0071901; GO:0097371; GO:1900182; GO:1901798; GO:…
g__BD1-7_clade	Locus_3972458	0.70165	0.000133086	sp|P52787|IF_MOUSE	Gastric intrinsic factor (Intrinsic factor) (IF) (INF)	Gif	Mus musculus (Mouse)	cobalamin transport [GO:0015889]; cobalt ion transport [GO:0006824]	apical plasma membrane [GO:0016324]; endosome [GO:0005768]; extracellular space [GO:0005615]; microvillus [GO:0005902]	cobalamin binding [GO:0031419]	GO:0005615; GO:0005768; GO:0005902; GO:0006824; GO:0015889; GO:0016324; GO:0031419
g__BD1-7_clade	Locus_5609313	-0.724648	6.20865e-05
g__BD1-7_clade	Locus_611648	0.70471	0.000120737	sp|Q86VH2|KIF27_HUMAN	Kinesin-like protein KIF27	KIF27	Homo sapiens (Human)	cilium assembly [GO:0060271]; microtubule-based movement [GO:0007018]	cilium [GO:0005929]; cytoplasm [GO:0005737]; extracellular exosome [GO:0070062]; kinesin complex [GO:0005871]; microtubule [GO:0005874]	ATP binding [GO:0005524]; ATP-dependent microtubule motor activity, plus-end-directed [GO:0008574]; microtubule binding [GO:0008017]	GO:0005524; GO:0005737; GO:0005871; GO:0005874; GO:0005929; GO:0007018; GO:0008017; GO:0008574; GO:0060271; GO:0070062
g__BD1-7_clade	Locus_6142316	0.682203	0.000240604	sp|P49291|LAZA_SCHAM	Lazarillo protein	0	Schistocerca americana (American grasshopper)	cell differentiation [GO:0030154]; nervous system development [GO:0007399]	anchored component of membrane [GO:0031225]; plasma membrane [GO:0005886]	pigment binding [GO:0031409]	GO:0005886; GO:0007399; GO:0030154; GO:0031225; GO:0031409
g__BD1-7_clade	Locus_6889745	0.718699	7.61531e-05
g__BD1-7_clade	Locus_7701604	0.695092	0.00016332
g__BD1-7_clade	Locus_8138511	-0.707949	0.000108771
g__Candidatus_Endoecteinascidia	Locus_12298740	0.742633	3.24072e-05	sp|Q6NT55|CP4FN_HUMAN	Cytochrome P450 4F22 (EC 1.14.14.-)	CYP4F22	Homo sapiens (Human)	icosanoid metabolic process [GO:0006690]	endoplasmic reticulum membrane [GO:0005789]; organelle membrane [GO:0031090]	heme binding [GO:0020037]; iron ion binding [GO:0005506]; monooxygenase activity [GO:0004497]; oxidoreductase activity, acting on paired donors, with incorporation or reduction of molecular oxygen [GO:0016705]	GO:0004497; GO:0005506; GO:0005789; GO:0006690; GO:0016705; GO:0020037; GO:0031090
g__Candidatus_Endoecteinascidia	Locus_3908074	0.687499	0.000205672
g__Candidatus_Endoecteinascidia	Locus_5005772	0.726589	5.80195e-05
g__Candidatus_Endoecteinascidia	Locus_5676369	0.684033	0.000227993	sp|Q86UP6|CUZD1_HUMAN	CUB and zona pellucida-like domain-containing protein 1 (CUB and ZP domain-containing protein 1) (Transmembrane protein UO-44)	CUZD1 UNQ224/PRO257	Homo sapiens (Human)	cell cycle [GO:0007049]; cell division [GO:0051301]; cell proliferation [GO:0008283]; substrate-dependent cell migration, cell attachment to substrate [GO:0006931]; trypsinogen activation [GO:0032023]	integral component of membrane [GO:0016021]; transport vesicle membrane [GO:0030658]; zymogen granule membrane [GO:0042589]	0	GO:0006931; GO:0007049; GO:0008283; GO:0016021; GO:0030658; GO:0032023; GO:0042589; GO:0051301
g__Candidatus_Puniceispirillum	Locus_1025734	-0.734674	4.34848e-05
g__Candidatus_Puniceispirillum	Locus_11893342	0.702162	0.000130945
g__Candidatus_Puniceispirillum	Locus_1248342	0.705054	0.000119415
g__Candidatus_Puniceispirillum	Locus_166921	0.683689	0.000230322	sp|Q0E908|HIL_DROME	Hillarin (D-Hillarin) (D-hil)	Hil CG30147	Drosophila melanogaster (Fruit fly)	0	cell cortex [GO:0005938]; cleavage furrow [GO:0032154]	metal ion binding [GO:0046872]	GO:0005938; GO:0032154; GO:0046872
g__Candidatus_Puniceispirillum	Locus_1933757	0.681316	0.000246936	sp|P20693|FCER2_MOUSE	Low affinity immunoglobulin epsilon Fc receptor (Fc-epsilon-RII) (Lymphocyte IgE receptor) (CD antigen CD23)	Fcer2 Fcer2a	Mus musculus (Mouse)	positive regulation of humoral immune response mediated by circulating immunoglobulin [GO:0002925]; positive regulation of killing of cells of other organism [GO:0051712]; positive regulation of nitric-oxide synthase activity [GO:0051000]; positive regulation of nitric-oxide synthase biosynthetic process [GO:0051770]	external side of plasma membrane [GO:0009897]; extracellular exosome [GO:0070062]; integral component of membrane [GO:0016021]	carbohydrate binding [GO:0030246]; IgE binding [GO:0019863]; metal ion binding [GO:0046872]	GO:0002925; GO:0009897; GO:0016021; GO:0019863; GO:0030246; GO:0046872; GO:0051000; GO:0051712; GO:0051770; GO:0070062
g__Candidatus_Puniceispirillum	Locus_2399520	-0.719621	7.38057e-05	sp|O14095|PLP1_SCHPO	Thioredoxin domain-containing protein plp1 (Phosducin-like protein 1)	plp1 SPAC2F3.12c	Schizosaccharomyces pombe (strain 972 / ATCC 24843) (Fission yeast)	cell redox homeostasis [GO:0045454]; negative regulation of signal transduction [GO:0009968]; protein folding [GO:0006457]; queuosine biosynthetic process [GO:0008616]; response to pheromone [GO:0019236]	cytoplasm [GO:0005737]; cytosol [GO:0005829]; nucleus [GO:0005634]	0	GO:0005634; GO:0005737; GO:0005829; GO:0006457; GO:0008616; GO:0009968; GO:0019236; GO:0045454
g__Candidatus_Puniceispirillum	Locus_2542606	-0.730948	4.9727e-05	sp|Q24307|DIAP2_DROME	Death-associated inhibitor of apoptosis 2 (EC 6.3.2.-) (Apoptosis 2 inhibitor) (IAP homolog A) (IAP-like protein) (ILP) (dILP) (Inhibitor of apoptosis 2)	Diap2 DIHA Iap2 Ilp CG8293	Drosophila melanogaster (Fruit fly)	defense response to Gram-negative bacterium [GO:0050829]; inhibition of cysteine-type endopeptidase activity involved in apoptotic process [GO:1990001]; innate immune response [GO:0045087]; negative regulation of apoptotic process [GO:0043066]; negative regulation of cysteine-type endopeptidase activity involved in apoptotic process [GO:0043154]; peptidoglycan recognition protein signaling pathwa…	cytosol [GO:0005829]; nucleus [GO:0005634]; perinuclear region of cytoplasm [GO:0048471]	caspase binding [GO:0089720]; cysteine-type endopeptidase inhibitor activity involved in apoptotic process [GO:0043027]; ligase activity [GO:0016874]; ubiquitin protein ligase activity [GO:0061630]; ubiquitin protein ligase binding [GO:0031625]; ubiquitin-protein transferase activity [GO:0004842]; zinc ion binding [GO:0008270]	GO:0004842; GO:0005634; GO:0005829; GO:0006964; GO:0007423; GO:0008270; GO:0009966; GO:0016567; GO:0016874; GO:0031625; GO:0033160; GO:0042787; GO:0043027; GO:0043066; GO:0043154; GO:0043281; GO:0045087; GO:0048471; GO:0050829; GO:0061057; GO:0061630; GO:0070534; GO:0070936; GO:0089720; GO:1990001
g__Candidatus_Puniceispirillum	Locus_2902731	-0.724233	6.29868e-05	sp|Q7TNH6|NPHP3_MOUSE	Nephrocystin-3	Nphp3 Kiaa2000	Mus musculus (Mouse)	atrial septum development [GO:0003283]; cilium assembly [GO:0060271]; convergent extension involved in gastrulation [GO:0060027]; determination of intestine left/right asymmetry [GO:0071908]; determination of left/right symmetry [GO:0007368]; determination of liver left/right asymmetry [GO:0071910]; determination of pancreatic left/right asymmetry [GO:0035469]; determination of stomach left/right…	ciliary base [GO:0097546]; ciliary inversin compartment [GO:0097543]; cilium [GO:0005929]	0	GO:0001822; GO:0001947; GO:0003283; GO:0005929; GO:0006629; GO:0007163; GO:0007368; GO:0016055; GO:0030198; GO:0030324; GO:0030814; GO:0035469; GO:0045494; GO:0048496; GO:0060027; GO:0060271; GO:0060993; GO:0071908; GO:0071909; GO:0071910; GO:0072189; GO:0090090; GO:0097543; GO:0097546; GO:1905515; GO:2000095
g__Candidatus_Puniceispirillum	Locus_4497238	0.689515	0.000193586	sp|Q7Z5L0|VMO1_HUMAN	Vitelline membrane outer layer protein 1 homolog	VMO1 UNQ6350/PRO21055	Homo sapiens (Human)	0	extracellular exosome [GO:0070062]	0	GO:0070062
g__Candidatus_Puniceispirillum	Locus_609965	-0.703111	0.000127056	sp|Q66IC8|TC1D1_DANRE	Tctex1 domain-containing protein 1	tctex1d1 zgc:101774	Danio rerio (Zebrafish) (Brachydanio rerio)	cilium assembly [GO:0060271]	0	0	GO:0060271
g__Candidatus_Puniceispirillum	Locus_6451400	0.688787	0.000197879	sp|O34736|YJMC_BACSU	Uncharacterized oxidoreductase YjmC (EC 1.1.1.-)	yjmC BSU12320	Bacillus subtilis (strain 168)	0	cytoplasm [GO:0005737]	oxidoreductase activity [GO:0016491]	GO:0005737; GO:0016491
g__Candidatus_Puniceispirillum	Locus_810107	-0.730304	5.08832e-05
g__Candidatus_Puniceispirillum	Locus_821954	-0.692914	0.000174608	sp|O75964|ATP5L_HUMAN	ATP synthase subunit g, mitochondrial (ATPase subunit g)	ATP5L	Homo sapiens (Human)	ATP biosynthetic process [GO:0006754]; ATP hydrolysis coupled cation transmembrane transport [GO:0099132]; ATP synthesis coupled proton transport [GO:0015986]; cristae formation [GO:0042407]; mitochondrial ATP synthesis coupled proton transport [GO:0042776]	extracellular exosome [GO:0070062]; mitochondrial inner membrane [GO:0005743]; mitochondrial proton-transporting ATP synthase complex [GO:0005753]; mitochondrial proton-transporting ATP synthase complex, coupling factor F(o) [GO:0000276]; mitochondrion [GO:0005739]	hydrogen ion transmembrane transporter activity [GO:0015078]; transmembrane transporter activity [GO:0022857]	GO:0000276; GO:0005739; GO:0005743; GO:0005753; GO:0006754; GO:0015078; GO:0015986; GO:0022857; GO:0042407; GO:0042776; GO:0070062; GO:0099132
g__Candidatus_Puniceispirillum	Locus_9123624	0.70214	0.000131035	sp|Q8BUR4|DOCK1_MOUSE	Dedicator of cytokinesis protein 1 (180 kDa protein downstream of CRK) (DOCK180)	Dock1	Mus musculus (Mouse)	apoptotic process [GO:0006915]; cell migration [GO:0016477]; cytoskeleton organization [GO:0007010]; hematopoietic progenitor cell differentiation [GO:0002244]; phagocytosis [GO:0006909]; positive regulation of epithelial cell migration [GO:0010634]; positive regulation of substrate adhesion-dependent cell spreading [GO:1900026]; small GTPase mediated signal transduction [GO:0007264]	cytoplasm [GO:0005737]; guanyl-nucleotide exchange factor complex [GO:0032045]; membrane [GO:0016020]	GTPase activator activity [GO:0005096]; guanyl-nucleotide exchange factor activity [GO:0005085]; SH3 domain binding [GO:0017124]	GO:0002244; GO:0005085; GO:0005096; GO:0005737; GO:0006909; GO:0006915; GO:0007010; GO:0007264; GO:0010634; GO:0016020; GO:0016477; GO:0017124; GO:0032045; GO:1900026
g__Clostridium_sensu_stricto_13	Locus_1042452	-0.730406	5.06975e-05	sp|Q08CF3|CCD61_DANRE	Coiled-coil domain-containing protein 61	ccdc61 zgc:153153	Danio rerio (Zebrafish) (Brachydanio rerio)	0	0	0	0
g__Clostridium_sensu_stricto_13	Locus_1335861	0.69094	0.000185422
g__Clostridium_sensu_stricto_13	Locus_2263956	-0.692656	0.000175991
g__Clostridium_sensu_stricto_13	Locus_2416873	-0.744581	3.01089e-05
g__Clostridium_sensu_stricto_13	Locus_2676034	-0.692084	0.000179087	sp|A6H8J1|PRRCA_XENLA	Protein PRRC1-A (Proline-rich and coiled-coil-containing protein 1-A)	prrc1-a	Xenopus laevis (African clawed frog)	0	Golgi apparatus [GO:0005794]	0	GO:0005794
g__Clostridium_sensu_stricto_13	Locus_3524249	-0.757948	1.78503e-05
g__Clostridium_sensu_stricto_13	Locus_3586083	-0.692656	0.000175991
g__Clostridium_sensu_stricto_13	Locus_3721583	-0.688652	0.000198681
g__Clostridium_sensu_stricto_13	Locus_6930034	-0.74013	3.55873e-05
g__Clostridium_sensu_stricto_13	Locus_7971369	-0.688652	0.000198681	sp|Q1JQ92|POP5_BOVIN	Ribonuclease P/MRP protein subunit POP5 (EC 3.1.26.5)	POP5	Bos taurus (Bovine)	protein lipoylation [GO:0009249]; tRNA processing [GO:0008033]	nucleolus [GO:0005730]	ribonuclease P activity [GO:0004526]	GO:0004526; GO:0005730; GO:0008033; GO:0009249
g__Clostridium_sensu_stricto_13	Locus_852645	-0.680073	0.000256049	sp|Q8NB14|UBP38_HUMAN	Ubiquitin carboxyl-terminal hydrolase 38 (EC 3.4.19.12) (Deubiquitinating enzyme 38) (HP43.8KD) (Ubiquitin thioesterase 38) (Ubiquitin-specific-processing protease 38)	USP38 KIAA1891	Homo sapiens (Human)	protein deubiquitination [GO:0016579]; ubiquitin-dependent protein catabolic process [GO:0006511]	0	thiol-dependent ubiquitin-specific protease activity [GO:0004843]	GO:0004843; GO:0006511; GO:0016579
g__Clostridium_sensu_stricto_13	Locus_9759185	-0.694944	0.000164068	sp|Q86UK7|ZN598_HUMAN	E3 ubiquitin-protein ligase ZNF598 (EC 2.3.2.27) (Zinc finger protein 598)	ZNF598	Homo sapiens (Human)	protein monoubiquitination [GO:0006513]; protein ubiquitination [GO:0016567]; rescue of stalled ribosome [GO:0072344]	0	metal ion binding [GO:0046872]; ribosome binding [GO:0043022]; RNA binding [GO:0003723]; ubiquitin protein ligase activity [GO:0061630]	GO:0003723; GO:0006513; GO:0016567; GO:0043022; GO:0046872; GO:0061630; GO:0072344
g__Clostridium_sensu_stricto_18	Locus_1573887	-0.769273	1.1163e-05	sp|A8XKV0|BCA1_CAEBR	Beta carbonic anhydrase 1 (EC 4.2.1.1)	bca-1 CBG14861	Caenorhabditis briggsae	0	0	carbonate dehydratase activity [GO:0004089]; zinc ion binding [GO:0008270]	GO:0004089; GO:0008270
g__Clostridium_sensu_stricto_18	Locus_1724878	-0.715362	8.52088e-05	sp|A6QR44|DGCR8_BOVIN	Microprocessor complex subunit DGCR8 (DiGeorge syndrome critical region 8 homolog)	DGCR8	Bos taurus (Bovine)	primary miRNA processing [GO:0031053]; regulation of stem cell proliferation [GO:0072091]	cytoplasm [GO:0005737]; microprocessor complex [GO:0070877]; nucleolus [GO:0005730]; postsynaptic density [GO:0014069]	double-stranded RNA binding [GO:0003725]; heme binding [GO:0020037]; metal ion binding [GO:0046872]; primary miRNA binding [GO:0070878]; protein homodimerization activity [GO:0042803]; ribonuclease III activity [GO:0004525]	GO:0003725; GO:0004525; GO:0005730; GO:0005737; GO:0014069; GO:0020037; GO:0031053; GO:0042803; GO:0046872; GO:0070877; GO:0070878; GO:0072091
g__Clostridium_sensu_stricto_18	Locus_5494548	-0.722619	6.66027e-05	sp|Q8BKE9|IFT74_MOUSE	Intraflagellar transport protein 74 homolog (Capillary morphogenesis gene 1 protein) (CMG-1) (Coiled-coil domain-containing protein 2)	Ift74 Ccdc2 Cmg1	Mus musculus (Mouse)	cilium assembly [GO:0060271]; determination of left/right symmetry [GO:0007368]; epidermis development [GO:0008544]; heart development [GO:0007507]; intraciliary transport [GO:0042073]; intraciliary transport involved in cilium assembly [GO:0035735]; keratinocyte development [GO:0003334]; negative regulation of epithelial cell proliferation [GO:0050680]; non-motile cilium assembly [GO:1905515]; N…	centrosome [GO:0005813]; cilium [GO:0005929]; cytoplasmic vesicle [GO:0031410]; intraciliary transport particle B [GO:0030992]; nucleus [GO:0005634]	beta-tubulin binding [GO:0048487]; chromatin binding [GO:0003682]	GO:0003334; GO:0003682; GO:0005634; GO:0005813; GO:0005929; GO:0007219; GO:0007368; GO:0007507; GO:0008544; GO:0030992; GO:0031410; GO:0033630; GO:0035735; GO:0042073; GO:0045944; GO:0048487; GO:0050680; GO:0060271; GO:1905515
g__Clostridium_sensu_stricto_18	Locus_5548881	0.710827	9.90221e-05
g__Clostridium_sensu_stricto_18	Locus_6335213	0.685815	0.000216271
g__Colwellia	Locus_1120608	-0.708696	0.000106164
g__Colwellia	Locus_12052970	-0.68087	0.000250175	sp|A1L4L8|PL8L1_HUMAN	PLAC8-like protein 1	PLAC8L1	Homo sapiens (Human)	0	0	0	0
g__Colwellia	Locus_2433838	-0.716522	8.19604e-05
g__Colwellia	Locus_2840422	0.688696	0.000198423	sp|Q1L8U8|STB1A_DANRE	Histone-lysine N-methyltransferase SETDB1-A (EC 2.1.1.43) (SET domain bifurcated 1A)	setdb1a si:ch211-81a5.6	Danio rerio (Zebrafish) (Brachydanio rerio)	positive regulation of methylation-dependent chromatin silencing [GO:0090309]; Ras protein signal transduction [GO:0007265]; transcription, DNA-templated [GO:0006351]	chromosome [GO:0005694]; nucleus [GO:0005634]	DNA binding [GO:0003677]; histone-lysine N-methyltransferase activity [GO:0018024]; promoter-specific chromatin binding [GO:1990841]; zinc ion binding [GO:0008270]	GO:0003677; GO:0005634; GO:0005694; GO:0006351; GO:0007265; GO:0008270; GO:0018024; GO:0090309; GO:1990841
g__Colwellia	Locus_3287562	0.702038	0.000131462
g__Colwellia	Locus_3530442	-0.681462	0.000245881
g__Colwellia	Locus_5609313	-0.733335	4.56435e-05
g__Colwellia	Locus_7104391	0.70087	0.000136405	sp|Q23551|UNC22_CAEEL	Twitchin (EC 2.7.11.1) (Uncoordinated protein 22)	unc-22 ZK617.1	Caenorhabditis elegans	adult locomotory behavior [GO:0008344]; behavioral response to nicotine [GO:0035095]; negative regulation of cell division [GO:0051782]; peptidyl-serine phosphorylation [GO:0018105]; peptidyl-threonine phosphorylation [GO:0018107]; positive regulation of locomotion [GO:0040017]; positive regulation of sarcomere organization [GO:0060298]; positive regulation of striated muscle contraction [GO:0045…	A band [GO:0031672]	ATP binding [GO:0005524]; calmodulin binding [GO:0005516]; metal ion binding [GO:0046872]; protein kinase binding [GO:0019901]; protein serine/threonine kinase activity [GO:0004674]	GO:0004674; GO:0005516; GO:0005524; GO:0008344; GO:0018105; GO:0018107; GO:0019901; GO:0031672; GO:0035095; GO:0040017; GO:0045989; GO:0046872; GO:0051782; GO:0060298
g__Colwellia	Locus_7256408	0.71913	7.5047e-05
g__Croceibacter	Locus_12521232	0.747501	2.69326e-05
g__Croceibacter	Locus_2253317	0.712531	9.36185e-05	sp|Q9NQX5|NPDC1_HUMAN	Neural proliferation differentiation and control protein 1 (NPDC-1)	NPDC1	Homo sapiens (Human)	regulation of immune response [GO:0050776]	integral component of membrane [GO:0016021]; plasma membrane [GO:0005886]	0	GO:0005886; GO:0016021; GO:0050776
g__Croceibacter	Locus_2470481	0.689817	0.000191833	sp|P58365|CAD23_RAT	Cadherin-23 (Otocadherin)	Cdh23	Rattus norvegicus (Rat)	auditory receptor cell differentiation [GO:0042491]; auditory receptor cell stereocilium organization [GO:0060088]; calcium ion transport [GO:0006816]; equilibrioception [GO:0050957]; homophilic cell adhesion via plasma membrane adhesion molecules [GO:0007156]; inner ear development [GO:0048839]; inner ear morphogenesis [GO:0042472]; inner ear receptor stereocilium organization [GO:0060122]; loco…	apical part of cell [GO:0045177]; centrosome [GO:0005813]; integral component of membrane [GO:0016021]; kinocilium [GO:0060091]; photoreceptor inner segment [GO:0001917]; plasma membrane [GO:0005886]; stereocilium [GO:0032420]; stereocilium tip [GO:0032426]; synapse [GO:0045202]	calcium ion binding [GO:0005509]; protein N-terminus binding [GO:0047485]	GO:0001917; GO:0005509; GO:0005813; GO:0005886; GO:0006816; GO:0007156; GO:0007605; GO:0007626; GO:0016021; GO:0032420; GO:0032426; GO:0042472; GO:0042491; GO:0045177; GO:0045202; GO:0045494; GO:0047485; GO:0048563; GO:0048839; GO:0050953; GO:0050957; GO:0051480; GO:0060088; GO:0060091; GO:0060122
g__Croceibacter	Locus_383896	0.697474	0.000151711
g__Croceibacter	Locus_5632131	0.690188	0.000189693	sp|Q13263|TIF1B_HUMAN	Transcription intermediary factor 1-beta (TIF1-beta) (E3 SUMO-protein ligase TRIM28) (EC 2.3.2.27) (KRAB-associated protein 1) (KAP-1) (KRAB-interacting protein 1) (KRIP-1) (Nuclear corepressor KAP-1) (RING finger protein 96) (RING-type E3 ubiquitin transferase TIF1-beta) (Tripartite motif-containing protein 28)	TRIM28 KAP1 RNF96 TIF1B	Homo sapiens (Human)	convergent extension involved in axis elongation [GO:0060028]; covalent chromatin modification [GO:0016569]; DNA methylation involved in embryo development [GO:0043045]; DNA repair [GO:0006281]; embryo implantation [GO:0007566]; embryonic placenta morphogenesis [GO:0060669]; epithelial to mesenchymal transition [GO:0001837]; innate immune response [GO:0045087]; negative regulation of DNA demethyl…	nuclear euchromatin [GO:0005719]; nuclear heterochromatin [GO:0005720]; nucleoplasm [GO:0005654]; nucleus [GO:0005634]; RNA polymerase II transcription factor complex [GO:0090575]	chromatin binding [GO:0003682]; chromo shadow domain binding [GO:0070087]; DNA binding [GO:0003677]; DNA binding transcription factor activity [GO:0003700]; Krueppel-associated box domain binding [GO:0035851]; promoter-specific chromatin binding [GO:1990841]; protein kinase activity [GO:0004672]; RNA binding [GO:0003723]; RNA polymerase II transcription coactivator activity [GO:0001105]; sequence…	GO:0000122; GO:0001105; GO:0001837; GO:0003677; GO:0003682; GO:0003700; GO:0003714; GO:0003723; GO:0004672; GO:0004842; GO:0005634; GO:0005654; GO:0005719; GO:0005720; GO:0006281; GO:0006367; GO:0007265; GO:0007566; GO:0008270; GO:0016569; GO:0016925; GO:0031625; GO:0035851; GO:0042993; GO:0043045; GO:0043388; GO:0043565; GO:0045087; GO:0045739; GO:0045869; GO:0045892; GO:0045893; GO:0046777; GO:…
g__Croceibacter	Locus_7702499	0.716416	8.22513e-05	sp|P51871|CP4F6_RAT	Cytochrome P450 4F6 (EC 1.14.14.1) (CYPIVF6)	Cyp4f6	Rattus norvegicus (Rat)	inflammatory response [GO:0006954]; leukotriene metabolic process [GO:0006691]	endoplasmic reticulum membrane [GO:0005789]; organelle membrane [GO:0031090]	aromatase activity [GO:0070330]; heme binding [GO:0020037]; iron ion binding [GO:0005506]	GO:0005506; GO:0005789; GO:0006691; GO:0006954; GO:0020037; GO:0031090; GO:0070330
g__Crocinitomix	Locus_12395135	0.754083	2.08332e-05
g__Crocinitomix	Locus_1739046	0.698143	0.000148581	sp|Q9NVA1|UQCC1_HUMAN	Ubiquinol-cytochrome-c reductase complex assembly factor 1 (Basic FGF-repressed Zic-binding protein) (bFGF-repressed Zic-binding protein) (bFZb) (Ubiquinol-cytochrome c reductase complex chaperone CBP3 homolog)	UQCC1 BZFB C20orf44 UQCC	Homo sapiens (Human)	mitochondrial respiratory chain complex III assembly [GO:0034551]; positive regulation of mitochondrial translation [GO:0070131]	cytoplasmic vesicle [GO:0031410]; mitochondrial inner membrane [GO:0005743]	0	GO:0005743; GO:0031410; GO:0034551; GO:0070131
g__Crocinitomix	Locus_2462289	-0.713559	9.04823e-05	sp|Q95SX7|RTBS_DROME	Probable RNA-directed DNA polymerase from transposon BS (EC 2.7.7.49) (Reverse transcriptase)	RTase	Drosophila melanogaster (Fruit fly)	transposition, DNA-mediated [GO:0006313]	0	RNA-directed DNA polymerase activity [GO:0003964]	GO:0003964; GO:0006313
g__Crocinitomix	Locus_2909735	0.786921	5.08654e-06
g__Crocinitomix	Locus_441541	0.710917	9.87303e-05	sp|Q5VWJ9|SNX30_HUMAN	Sorting nexin-30	SNX30	Homo sapiens (Human)	endocytosis [GO:0006897]; protein transport [GO:0015031]; vesicle organization [GO:0016050]	endosome [GO:0005768]; extrinsic component of membrane [GO:0019898]	phosphatidylinositol binding [GO:0035091]	GO:0005768; GO:0006897; GO:0015031; GO:0016050; GO:0019898; GO:0035091
g__Crocinitomix	Locus_6328333	0.713559	9.04823e-05
g__Crocinitomix	Locus_6989557	-0.757166	1.84216e-05	sp|Q28IE5|NIT2_XENTR	Omega-amidase NIT2 (EC 3.5.1.3) (Nitrilase homolog 2)	nit2 TNeu073c04.1	Xenopus tropicalis (Western clawed frog) (Silurana tropicalis)	nitrogen compound metabolic process [GO:0006807]	cytoplasm [GO:0005737]	omega-amidase activity [GO:0050152]	GO:0005737; GO:0006807; GO:0050152
g__Cutibacterium	Locus_105521	0.705731	0.000116847
g__Cutibacterium	Locus_1105539	0.694074	0.000168517
g__Cutibacterium	Locus_1716845	0.727102	5.69846e-05	sp|Q9DF50|CLSPN_XENLA	Claspin (xClaspin)	clspn	Xenopus laevis (African clawed frog)	DNA repair [GO:0006281]; mitotic G2 DNA damage checkpoint [GO:0007095]	nucleus [GO:0005634]	DNA binding [GO:0003677]	GO:0003677; GO:0005634; GO:0006281; GO:0007095
g__Cutibacterium	Locus_2146551	0.705245	0.000118684
g__Cutibacterium	Locus_2527561	0.750097	2.43613e-05	sp|Q8HXX6|SAP3_MACFA	Ganglioside GM2 activator (Cerebroside sulfate activator protein) (GM2-AP) (Sphingolipid activator protein 3) (SAP-3)	GM2A QccE-17591	Macaca fascicularis (Crab-eating macaque) (Cynomolgus monkey)	ganglioside catabolic process [GO:0006689]	lysosome [GO:0005764]	enzyme activator activity [GO:0008047]; hydrolase activity [GO:0016787]	GO:0005764; GO:0006689; GO:0008047; GO:0016787
g__Cutibacterium	Locus_2668979	0.690188	0.000189693	sp|Q7Z5L3|C1QL2_HUMAN	Complement C1q-like protein 2 (C1q and tumor necrosis factor-related protein 10) (C1q/TNF-related protein 10)	C1QL2 CTRP10	Homo sapiens (Human)	protein oligomerization [GO:0051259]	collagen trimer [GO:0005581]; extracellular region [GO:0005576]	identical protein binding [GO:0042802]	GO:0005576; GO:0005581; GO:0042802; GO:0051259
g__Cutibacterium	Locus_2757216	0.700388	0.00013849	sp|Q9Y6F1|PARP3_HUMAN	Poly [ADP-ribose] polymerase 3 (PARP-3) (hPARP-3) (EC 2.4.2.30) (ADP-ribosyltransferase diphtheria toxin-like 3) (ARTD3) (IRT1) (NAD(+) ADP-ribosyltransferase 3) (ADPRT-3) (Poly[ADP-ribose] synthase 3) (pADPRT-3)	PARP3 ADPRT3 ADPRTL3	Homo sapiens (Human)	DNA ligation involved in DNA repair [GO:0051103]; DNA repair [GO:0006281]; double-strand break repair [GO:0006302]; lagging strand elongation [GO:0006273]; positive regulation of DNA ligation [GO:0051106]; protein ADP-ribosylation [GO:0006471]; protein localization to site of double-strand break [GO:1990166]; regulation of mitotic spindle organization [GO:0060236]; telomere maintenance [GO:000072…	centriole [GO:0005814]; cytoplasm [GO:0005737]; cytosol [GO:0005829]; nucleolus [GO:0005730]; site of double-strand break [GO:0035861]	catalytic activity [GO:0003824]; DNA ligase (ATP) activity [GO:0003910]; NAD+ ADP-ribosyltransferase activity [GO:0003950]	GO:0000723; GO:0003824; GO:0003910; GO:0003950; GO:0005730; GO:0005737; GO:0005814; GO:0005829; GO:0006273; GO:0006281; GO:0006302; GO:0006471; GO:0035861; GO:0051103; GO:0051106; GO:0060236; GO:1990166
g__Cutibacterium	Locus_2870403	0.682903	0.000235714	sp|Q91Y80|3BP5_RAT	SH3 domain-binding protein 5 (SH3BP-5) (Vascular endothelial cell-specific protein 18)	Sh3bp5 Sab Vesp18	Rattus norvegicus (Rat)	intracellular signal transduction [GO:0035556]; JNK cascade [GO:0007254]; negative regulation of protein kinase activity [GO:0006469]; negative regulation of protein tyrosine kinase activity [GO:0061099]	mitochondrion [GO:0005739]	protein kinase inhibitor activity [GO:0004860]; SH3 domain binding [GO:0017124]	GO:0004860; GO:0005739; GO:0006469; GO:0007254; GO:0017124; GO:0035556; GO:0061099
g__Cutibacterium	Locus_5033168	0.684392	0.000225587	sp|Q9WUW9|S1C2A_RAT	Sulfotransferase 1C2A (ST1C2A) (rSULT1C2A) (EC 2.8.2.-) (Sulfotransferase K2)	Sult1c2a Sultk2	Rattus norvegicus (Rat)	0	lysosome [GO:0005764]	sulfotransferase activity [GO:0008146]	GO:0005764; GO:0008146
g__Cutibacterium	Locus_5693209	0.755994	1.93078e-05
g__Cutibacterium	Locus_8430942	0.711651	9.63754e-05
g__Cutibacterium	Locus_887138	0.690188	0.000189693	sp|Q92990|GLMN_HUMAN	Glomulin (FK506-binding protein-associated protein) (FAP) (FKBP-associated protein)	GLMN FAP48 FAP68 VMGLOM	Homo sapiens (Human)	muscle cell differentiation [GO:0042692]; negative regulation of T cell proliferation [GO:0042130]; neural tube closure [GO:0001843]; positive regulation of cytokine secretion [GO:0050715]; positive regulation of interleukin-2 biosynthetic process [GO:0045086]; positive regulation of phosphorylation [GO:0042327]; regulation of gene expression, epigenetic [GO:0040029]; regulation of proteasomal ub…	Cul2-RING ubiquitin ligase complex [GO:0031462]; Cul3-RING ubiquitin ligase complex [GO:0031463]; Cul4A-RING E3 ubiquitin ligase complex [GO:0031464]; cullin-RING ubiquitin ligase complex [GO:0031461]; cytoplasm [GO:0005737]; intracellular [GO:0005622]	hepatocyte growth factor receptor binding [GO:0005171]; ubiquitin protein ligase binding [GO:0031625]; ubiquitin-protein transferase inhibitor activity [GO:0055105]	GO:0001570; GO:0001843; GO:0005171; GO:0005622; GO:0005737; GO:0031461; GO:0031462; GO:0031463; GO:0031464; GO:0031625; GO:0032434; GO:0040029; GO:0042130; GO:0042327; GO:0042692; GO:0045086; GO:0050715; GO:0055105
g__Cutibacterium	Locus_9985562	0.715445	8.49732e-05	sp|A5D8N2|DPCD_XENLA	Protein DPCD	dpcd	Xenopus laevis (African clawed frog)	0	0	0	0
g__Cycloclasticus	Locus_1095030	-0.698824	0.000145453	sp|O35678|MGLL_MOUSE	Monoglyceride lipase (MGL) (EC 3.1.1.23) (Monoacylglycerol lipase) (MAGL)	Mgll	Mus musculus (Mouse)	acylglycerol catabolic process [GO:0046464]; arachidonic acid metabolic process [GO:0019369]; fatty acid biosynthetic process [GO:0006633]; long term synaptic depression [GO:0060292]; regulation of axon extension [GO:0030516]; regulation of endocannabinoid signaling pathway [GO:2000124]; regulation of inflammatory response [GO:0050727]; regulation of sensory perception of pain [GO:0051930]; regul…	axon [GO:0030424]; cytosol [GO:0005829]; extrinsic component of membrane [GO:0019898]; nucleoplasm [GO:0005654]; synapse [GO:0045202]; varicosity [GO:0043196]	acylglycerol lipase activity [GO:0047372]; protein homodimerization activity [GO:0042803]	GO:0005654; GO:0005829; GO:0006633; GO:0009966; GO:0019369; GO:0019433; GO:0019898; GO:0030424; GO:0030516; GO:0042803; GO:0043196; GO:0045202; GO:0046464; GO:0047372; GO:0050727; GO:0051930; GO:0060292; GO:2000124
g__Cycloclasticus	Locus_1159180	-0.680358	0.000253936	sp|Q6NSM8|SIK3_DANRE	Serine/threonine-protein kinase SIK3 homolog (EC 2.7.11.1) (Serine/threonine-protein kinase QSK homolog)	zgc:66101	Danio rerio (Zebrafish) (Brachydanio rerio)	protein phosphorylation [GO:0006468]	0	ATP binding [GO:0005524]; magnesium ion binding [GO:0000287]; protein serine/threonine kinase activity [GO:0004674]	GO:0000287; GO:0004674; GO:0005524; GO:0006468
g__Cycloclasticus	Locus_1821190	-0.690563	0.000187554
g__Cycloclasticus	Locus_2592966	-0.70174	0.000132706	sp|Q5E9Z9|NECT4_BOVIN	Nectin-4 (Nectin cell adhesion molecule 4) (Poliovirus receptor-related protein 4)	NECTIN4 PVRL4	Bos taurus (Bovine)	cell recognition [GO:0008037]; heterophilic cell-cell adhesion via plasma membrane cell adhesion molecules [GO:0007157]; homophilic cell adhesion via plasma membrane adhesion molecules [GO:0007156]; viral entry into host cell [GO:0046718]	cell-cell adherens junction [GO:0005913]; integral component of plasma membrane [GO:0005887]	cell adhesion molecule binding [GO:0050839]; protein homodimerization activity [GO:0042803]; receptor activity [GO:0004872]; receptor binding [GO:0005102]	GO:0004872; GO:0005102; GO:0005887; GO:0005913; GO:0007156; GO:0007157; GO:0008037; GO:0042803; GO:0046718; GO:0050839
g__Cycloclasticus	Locus_304224	0.680182	0.000255237
g__Cycloclasticus	Locus_3301576	-0.728469	5.43057e-05	sp|Q7SY48|HEAT1_DANRE	HEAT repeat-containing protein 1 (Protein BAP28)	heatr1 zgc:63510	Danio rerio (Zebrafish) (Brachydanio rerio)	maturation of SSU-rRNA from tricistronic rRNA transcript (SSU-rRNA, 5.8S rRNA, LSU-rRNA) [GO:0000462]; negative regulation of apoptotic process [GO:0043066]; positive regulation of transcription from RNA polymerase I promoter [GO:0045943]; regulation of RNA stability [GO:0043487]; transcription, DNA-templated [GO:0006351]	90S preribosome [GO:0030686]; small-subunit processome [GO:0032040]; t-UTP complex [GO:0034455]	snoRNA binding [GO:0030515]	GO:0000462; GO:0006351; GO:0030515; GO:0030686; GO:0032040; GO:0034455; GO:0043066; GO:0043487; GO:0045943
g__Cycloclasticus	Locus_6942482	-0.681841	0.000243168
g__Cycloclasticus	Locus_7636638	-0.734786	4.33078e-05	sp|Q9W0A0|DRPR_DROME	Protein draper	drpr CG2086	Drosophila melanogaster (Fruit fly)	apoptotic cell clearance [GO:0043277]; cell competition in a multicellular organism [GO:0035212]; defense response to bacterium [GO:0042742]; engulfment of apoptotic cell [GO:0043652]; larval locomotory behavior [GO:0008345]; neuron remodeling [GO:0016322]; phagocytosis [GO:0006909]; phagocytosis, engulfment [GO:0006911]; positive regulation of phagocytosis, engulfment [GO:0060100]; regulation of…	axon [GO:0030424]; cell cortex [GO:0005938]; cell junction [GO:0030054]; cytoplasm [GO:0005737]; integral component of membrane [GO:0016021]; intrinsic component of membrane [GO:0031224]; phagocytic cup [GO:0001891]; phagocytic vesicle [GO:0045335]; plasma membrane [GO:0005886]; postsynapse [GO:0098794]; postsynaptic membrane [GO:0045211]	phosphatidylserine binding [GO:0001786]	GO:0001786; GO:0001891; GO:0005737; GO:0005886; GO:0005938; GO:0006909; GO:0006911; GO:0008345; GO:0016021; GO:0016322; GO:0030054; GO:0030424; GO:0031224; GO:0035071; GO:0035212; GO:0042742; GO:0043277; GO:0043652; GO:0045211; GO:0045335; GO:0048190; GO:0048678; GO:0060100; GO:0098794; GO:1904396
g__Cycloclasticus	Locus_7779870	0.684245	0.000226567	sp|Q9Y6R7|FCGBP_HUMAN	IgGFc-binding protein (Fcgamma-binding protein antigen) (FcgammaBP)	FCGBP	Homo sapiens (Human)	0	extracellular exosome [GO:0070062]	0	GO:0070062
g__Cycloclasticus	Locus_847098	-0.761515	1.54397e-05	sp|Q9TU23|CE290_BOVIN	Centrosomal protein of 290 kDa (Cep290) (Nephrocystin-6) (Fragment)	CEP290 NPHP6	Bos taurus (Bovine)	cilium assembly [GO:0060271]; positive regulation of intracellular protein transport [GO:0090316]; positive regulation of transcription, DNA-templated [GO:0045893]; protein transport [GO:0015031]	centriolar satellite [GO:0034451]; centriole [GO:0005814]; centrosome [GO:0005813]; cytoplasmic vesicle [GO:0031410]; cytosol [GO:0005829]; MKS complex [GO:0036038]; nucleus [GO:0005634]; photoreceptor connecting cilium [GO:0032391]	0	GO:0005634; GO:0005813; GO:0005814; GO:0005829; GO:0015031; GO:0031410; GO:0032391; GO:0034451; GO:0036038; GO:0045893; GO:0060271; GO:0090316
g__Dokdonia	Locus_1759458	0.689786	0.000192009	sp|P11688|ITA5_MOUSE	Integrin alpha-5 (CD49 antigen-like family member E) (Fibronectin receptor subunit alpha) (Integrin alpha-F) (VLA-5) (CD antigen CD49e) [Cleaved into: Integrin alpha-5 heavy chain; Integrin alpha-5 light chain]	Itga5	Mus musculus (Mouse)	cell adhesion mediated by integrin [GO:0033627]; cell-cell adhesion mediated by integrin [GO:0033631]; cell-substrate adhesion [GO:0031589]; cell-substrate junction assembly [GO:0007044]; endodermal cell differentiation [GO:0035987]; heterophilic cell-cell adhesion via plasma membrane cell adhesion molecules [GO:0007157]; heterotypic cell-cell adhesion [GO:0034113]; integrin-mediated signaling pa…	cell-cell junction [GO:0005911]; cell surface [GO:0009986]; cytoplasmic vesicle [GO:0031410]; endoplasmic reticulum [GO:0005783]; external side of plasma membrane [GO:0009897]; focal adhesion [GO:0005925]; Golgi apparatus [GO:0005794]; integrin complex [GO:0008305]; plasma membrane [GO:0005886]; ruffle membrane [GO:0032587]; synapse [GO:0045202]	epidermal growth factor receptor binding [GO:0005154]; integrin binding [GO:0005178]; metal ion binding [GO:0046872]	GO:0005154; GO:0005178; GO:0005783; GO:0005794; GO:0005886; GO:0005911; GO:0005925; GO:0007044; GO:0007157; GO:0007159; GO:0007229; GO:0007613; GO:0008305; GO:0009897; GO:0009986; GO:0010811; GO:0030335; GO:0031410; GO:0031589; GO:0032587; GO:0033627; GO:0033631; GO:0034113; GO:0035313; GO:0035987; GO:0045202; GO:0045765; GO:0046872; GO:0050731; GO:1903672; GO:2000811
g__Dokdonia	Locus_2036052	0.705796	0.000116602	sp|Q9UBG0|MRC2_HUMAN	C-type mannose receptor 2 (C-type lectin domain family 13 member E) (Endocytic receptor 180) (Macrophage mannose receptor 2) (Urokinase-type plasminogen activator receptor-associated protein) (UPAR-associated protein) (Urokinase receptor-associated protein) (CD antigen CD280)	MRC2 CLEC13E ENDO180 KIAA0709 UPARAP	Homo sapiens (Human)	collagen catabolic process [GO:0030574]; endocytosis [GO:0006897]; osteoblast differentiation [GO:0001649]	focal adhesion [GO:0005925]; integral component of plasma membrane [GO:0005887]; membrane [GO:0016020]	carbohydrate binding [GO:0030246]; collagen binding [GO:0005518]; transmembrane signaling receptor activity [GO:0004888]	GO:0001649; GO:0004888; GO:0005518; GO:0005887; GO:0005925; GO:0006897; GO:0016020; GO:0030246; GO:0030574
g__Dokdonia	Locus_2578784	-0.856744	9.12243e-08	sp|Q8CFF0|PAR11_MOUSE	Poly [ADP-ribose] polymerase 11 (PARP-11) (EC 2.4.2.30) (ADP-ribosyltransferase diphtheria toxin-like 11) (ARTD11)	Parp11	Mus musculus (Mouse)	cell differentiation [GO:0030154]; mRNA transport [GO:0051028]; nuclear envelope organization [GO:0006998]; protein transport [GO:0015031]; spermatogenesis [GO:0007283]	nuclear envelope [GO:0005635]; nuclear pore [GO:0005643]	NAD+ ADP-ribosyltransferase activity [GO:0003950]	GO:0003950; GO:0005635; GO:0005643; GO:0006998; GO:0007283; GO:0015031; GO:0030154; GO:0051028
g__Dokdonia	Locus_3287562	0.731539	4.8687e-05
g__Dokdonia	Locus_435200	0.723635	6.4306e-05
g__Dokdonia	Locus_76525	-0.687499	0.000205672
g__Dokdonia	Locus_8396754	0.682234	0.000240387
g__Dokdonia	Locus_8487744	0.719976	7.29186e-05
g__Draconibacterium	Locus_1377665	0.68518	0.000220386
g__Draconibacterium	Locus_1655888	0.685145	0.000220611
g__Draconibacterium	Locus_1725859	-0.691943	0.000179857
g__Draconibacterium	Locus_1832147	0.686116	0.000214338	sp|A7M7B9|NTH_CHICK	Endonuclease III-like protein 1 (EC 3.2.2.-) (EC 4.2.99.18) (Bifunctional DNA N-glycosylase/DNA-(apurinic or apyrimidinic site) lyase) (DNA glycosylase/AP lyase)	NTHL1	Gallus gallus (Chicken)	base-excision repair, AP site formation [GO:0006285]; nucleotide-excision repair, DNA incision, 5'-to lesion [GO:0006296]	mitochondrion [GO:0005739]; nucleus [GO:0005634]	4 iron, 4 sulfur cluster binding [GO:0051539]; class I DNA-(apurinic or apyrimidinic site) lyase activity [GO:0140078]; class III/IV DNA-(apurinic or apyrimidinic site) lyase activity [GO:0140080]; double-stranded DNA binding [GO:0003690]; metal ion binding [GO:0046872]; oxidized pyrimidine nucleobase lesion DNA N-glycosylase activity [GO:0000703]	GO:0000703; GO:0003690; GO:0005634; GO:0005739; GO:0006285; GO:0006296; GO:0046872; GO:0051539; GO:0140078; GO:0140080
g__Draconibacterium	Locus_4229554	-0.72739	5.64099e-05	sp|Q5BJJ7|BCCIP_DANRE	Protein BCCIP homolog	bccip zgc:110272	Danio rerio (Zebrafish) (Brachydanio rerio)	DNA repair [GO:0006281]; microtubule anchoring [GO:0034453]; microtubule cytoskeleton organization [GO:0000226]; mitotic spindle assembly [GO:0090307]; mitotic spindle organization [GO:0007052]	centriole [GO:0005814]; centrosome [GO:0005813]; mitotic spindle pole [GO:0097431]; nucleus [GO:0005634]	0	GO:0000226; GO:0005634; GO:0005813; GO:0005814; GO:0006281; GO:0007052; GO:0034453; GO:0090307; GO:0097431
g__Draconibacterium	Locus_591992	0.74827	2.61474e-05	sp|Q8VEG6|CNO6L_MOUSE	CCR4-NOT transcription complex subunit 6-like (EC 3.1.13.4)	Cnot6l	Mus musculus (Mouse)	gene silencing by RNA [GO:0031047]; mRNA destabilization [GO:0061157]; mRNA processing [GO:0006397]; nuclear-transcribed mRNA catabolic process, deadenylation-dependent decay [GO:0000288]; positive regulation of cell proliferation [GO:0008284]; positive regulation of cytoplasmic mRNA processing body assembly [GO:0010606]; regulation of transcription, DNA-templated [GO:0006355]; transcription, DNA…	CCR4-NOT complex [GO:0030014]; cytoplasm [GO:0005737]; cytosol [GO:0005829]; nucleus [GO:0005634]	metal ion binding [GO:0046872]; poly(A)-specific ribonuclease activity [GO:0004535]	GO:0000288; GO:0004535; GO:0005634; GO:0005737; GO:0005829; GO:0006351; GO:0006355; GO:0006397; GO:0008284; GO:0010606; GO:0030014; GO:0031047; GO:0046872; GO:0061157
g__Draconibacterium	Locus_6688478	-0.735645	4.19756e-05
g__Draconibacterium	Locus_804831	-0.704725	0.000120677	sp|P45701|MA1A1_RABIT	Mannosyl-oligosaccharide 1,2-alpha-mannosidase IA (EC 3.2.1.113) (Man(9)-alpha-mannosidase) (Mannosidase alpha class 1A member 1) (Processing alpha-1,2-mannosidase IA) (Alpha-1,2-mannosidase IA) (Fragment)	MAN1A1	Oryctolagus cuniculus (Rabbit)	protein glycosylation [GO:0006486]	Golgi membrane [GO:0000139]; integral component of membrane [GO:0016021]	calcium ion binding [GO:0005509]; mannosyl-oligosaccharide 1,2-alpha-mannosidase activity [GO:0004571]	GO:0000139; GO:0004571; GO:0005509; GO:0006486; GO:0016021
g__Endozoicomonas	Locus_11191752	0.713913	8.94259e-05	sp|Q9XTR8|LIP1_CAEEL	Lipase ZK262.3 (EC 3.1.1.-)	ZK262.3	Caenorhabditis elegans	lipid catabolic process [GO:0016042]	extracellular region [GO:0005576]	hydrolase activity [GO:0016787]	GO:0005576; GO:0016042; GO:0016787
g__Endozoicomonas	Locus_2443034	-0.684073	0.000227721	sp|Q8K0U4|HS12A_MOUSE	Heat shock 70 kDa protein 12A	Hspa12a Kiaa0417	Mus musculus (Mouse)	0	extracellular exosome [GO:0070062]	ATP binding [GO:0005524]	GO:0005524; GO:0070062
g__Endozoicomonas	Locus_297428	-0.695311	0.000162224
g__Endozoicomonas	Locus_340395	0.761739	1.5298e-05
g__Endozoicomonas	Locus_5324350	0.732174	4.75916e-05	sp|A8FCG6|MTNK_BACP2	Methylthioribose kinase (MTR kinase) (EC 2.7.1.100)	mtnK BPUM_1250	Bacillus pumilus (strain SAFR-032)	L-methionine salvage from methylthioadenosine [GO:0019509]	0	ATP binding [GO:0005524]; S-methyl-5-thioribose kinase activity [GO:0046522]	GO:0005524; GO:0019509; GO:0046522
g__Endozoicomonas	Locus_5532979	0.7	0.00014019	sp|Q3SYU1|NOC2L_BOVIN	Nucleolar complex protein 2 homolog (Protein NOC2 homolog) (NOC2-like protein) (Novel INHAT repressor)	NOC2L NIR	Bos taurus (Bovine)	apoptotic process [GO:0006915]; cellular response to UV [GO:0034644]; chromatin assembly [GO:0031497]; negative regulation of B cell apoptotic process [GO:0002903]; negative regulation of histone acetylation [GO:0035067]; negative regulation of intrinsic apoptotic signaling pathway [GO:2001243]; negative regulation of transcription from RNA polymerase II promoter [GO:0000122]; ribosomal large sub…	cytosol [GO:0005829]; Noc1p-Noc2p complex [GO:0030690]; Noc2p-Noc3p complex [GO:0030691]; nucleolus [GO:0005730]; nucleoplasm [GO:0005654]	histone binding [GO:0042393]; nucleosome binding [GO:0031491]; repressing transcription factor binding [GO:0070491]; RNA binding [GO:0003723]; transcription corepressor activity [GO:0003714]	GO:0000122; GO:0002903; GO:0003714; GO:0003723; GO:0005654; GO:0005730; GO:0005829; GO:0006351; GO:0006915; GO:0030690; GO:0030691; GO:0031491; GO:0031497; GO:0034644; GO:0035067; GO:0042273; GO:0042393; GO:0070491; GO:2001243
g__Endozoicomonas	Locus_5596443	0.68087	0.000250175	sp|Q9Y6M4|KC1G3_HUMAN	Casein kinase I isoform gamma-3 (CKI-gamma 3) (EC 2.7.11.1)	CSNK1G3	Homo sapiens (Human)	cellular protein modification process [GO:0006464]; endocytosis [GO:0006897]; peptidyl-serine phosphorylation [GO:0018105]; regulation of cell shape [GO:0008360]; signal transduction [GO:0007165]; Wnt signaling pathway [GO:0016055]	cytoplasm [GO:0005737]; nucleus [GO:0005634]	ATP binding [GO:0005524]; protein kinase activity [GO:0004672]; protein serine/threonine kinase activity [GO:0004674]	GO:0004672; GO:0004674; GO:0005524; GO:0005634; GO:0005737; GO:0006464; GO:0006897; GO:0007165; GO:0008360; GO:0016055; GO:0018105
g__Endozoicomonas	Locus_5601936	0.685217	0.00022014	sp|Q4A3R3|DMBT1_PIG	Deleted in malignant brain tumors 1 protein (Hensin)	DMBT1	Sus scrofa (Pig)	cell differentiation [GO:0030154]; defense response to Gram-negative bacterium [GO:0050829]; defense response to Gram-positive bacterium [GO:0050830]; multicellular organism development [GO:0007275]; protein transport [GO:0015031]	extracellular region [GO:0005576]; extrinsic component of membrane [GO:0019898]; integral component of membrane [GO:0016021]; transport vesicle membrane [GO:0030658]; zymogen granule membrane [GO:0042589]	scavenger receptor activity [GO:0005044]; zymogen binding [GO:0035375]	GO:0005044; GO:0005576; GO:0007275; GO:0015031; GO:0016021; GO:0019898; GO:0030154; GO:0030658; GO:0035375; GO:0042589; GO:0050829; GO:0050830
g__Endozoicomonas	Locus_572092	0.766087	1.27723e-05	sp|P13395|SPTCA_DROME	Spectrin alpha chain	alpha-Spec SPEC-A CG1977	Drosophila melanogaster (Fruit fly)	actin filament capping [GO:0051693]; axon midline choice point recognition [GO:0016199]; central nervous system development [GO:0007417]; epithelium development [GO:0060429]; fusome organization [GO:0045478]; germarium-derived egg chamber formation [GO:0007293]; germarium-derived female germ-line cyst formation [GO:0030727]; germarium-derived oocyte fate determination [GO:0007294]; germ-line cyst…	basolateral plasma membrane [GO:0016323]; cell cortex [GO:0005938]; fusome [GO:0045169]; Golgi apparatus [GO:0005794]; neuromuscular junction [GO:0031594]; plasma membrane [GO:0005886]; spectrin [GO:0008091]; spectrosome [GO:0045170]	actin binding [GO:0003779]; calcium ion binding [GO:0005509]; calmodulin binding [GO:0005516]; cytoskeletal protein binding [GO:0008092]; microtubule binding [GO:0008017]	GO:0003779; GO:0005509; GO:0005516; GO:0005794; GO:0005886; GO:0005938; GO:0007009; GO:0007026; GO:0007274; GO:0007293; GO:0007294; GO:0007308; GO:0007417; GO:0008017; GO:0008091; GO:0008092; GO:0008360; GO:0016199; GO:0016323; GO:0030707; GO:0030727; GO:0031594; GO:0042062; GO:0045169; GO:0045170; GO:0045478; GO:0048134; GO:0048790; GO:0050807; GO:0051693; GO:0060429
g__Endozoicomonas	Locus_6480633	0.704348	0.000122144	sp|Q09788|ASL1_SCHPO	Alkali-sensitive linkage protein 1	asl1 SPAC13G6.10c	Schizosaccharomyces pombe (strain 972 / ATCC 24843) (Fission yeast)	fungal-type cell wall polysaccharide metabolic process [GO:0071966]	endoplasmic reticulum [GO:0005783]; external side of cell wall [GO:0010339]; extracellular region [GO:0005576]; fungal-type cell wall [GO:0009277]; Golgi apparatus [GO:0005794]	hydrolase activity, hydrolyzing O-glycosyl compounds [GO:0004553]	GO:0004553; GO:0005576; GO:0005783; GO:0005794; GO:0009277; GO:0010339; GO:0071966
g__Endozoicomonas	Locus_9445239	0.683478	0.000231754	sp|O35683|NDUA1_MOUSE	NADH dehydrogenase [ubiquinone] 1 alpha subcomplex subunit 1 (Complex I-MWFE) (CI-MWFE) (NADH-ubiquinone oxidoreductase MWFE subunit)	Ndufa1	Mus musculus (Mouse)	mitochondrial respiratory chain complex I assembly [GO:0032981]; oxidation-reduction process [GO:0055114]	cytosol [GO:0005829]; integral component of membrane [GO:0016021]; mitochondrial membrane [GO:0031966]; mitochondrial respiratory chain complex I [GO:0005747]; mitochondrion [GO:0005739]	0	GO:0005739; GO:0005747; GO:0005829; GO:0016021; GO:0031966; GO:0032981; GO:0055114
g__Enhydrobacter	Locus_10228618	-0.731929	4.8011e-05
g__Enhydrobacter	Locus_2729071	0.720609	7.1361e-05	sp|Q0VFN8|CF157_XENTR	Cilia- and flagella-associated protein 157	cfap157	Xenopus tropicalis (Western clawed frog) (Silurana tropicalis)	sperm axoneme assembly [GO:0007288]	ciliary basal body [GO:0036064]; cytoplasm [GO:0005737]	microtubule binding [GO:0008017]	GO:0005737; GO:0007288; GO:0008017; GO:0036064
g__Enhydrobacter	Locus_7479170	-0.726324	5.85603e-05
g__Enhydrobacter	Locus_835356	0.699222	0.000143652	sp|P49442|INPP_MOUSE	Inositol polyphosphate 1-phosphatase (IPP) (IPPase) (EC 3.1.3.57)	Inpp1	Mus musculus (Mouse)	phosphatidylinositol phosphorylation [GO:0046854]	0	inositol-1,4-bisphosphate 1-phosphatase activity [GO:0004441]; metal ion binding [GO:0046872]	GO:0004441; GO:0046854; GO:0046872
g__Epulopiscium	Locus_1225073	-0.700749	0.000136927	sp|Q0IIE2|SHC1_BOVIN	SHC-transforming protein 1 (Src homology 2 domain-containing-transforming protein C1) (SH2 domain protein C1)	SHC1	Bos taurus (Bovine)	activation of MAPK activity [GO:0000187]; angiogenesis [GO:0001525]; cellular response to growth factor stimulus [GO:0071363]; cellular response to vascular endothelial growth factor stimulus [GO:0035924]; epidermal growth factor receptor signaling pathway [GO:0007173]; insulin receptor signaling pathway [GO:0008286]; intracellular signal transduction [GO:0035556]; regulation of growth [GO:004000…	cytoplasm [GO:0005737]; plasma membrane [GO:0005886]	receptor tyrosine kinase binding [GO:0030971]	GO:0000187; GO:0001525; GO:0005737; GO:0005886; GO:0007173; GO:0008286; GO:0030971; GO:0035556; GO:0035924; GO:0040008; GO:0071363
g__Epulopiscium	Locus_2144039	-0.714861	8.66472e-05	sp|O15164|TIF1A_HUMAN	Transcription intermediary factor 1-alpha (TIF1-alpha) (EC 2.3.2.27) (E3 ubiquitin-protein ligase TRIM24) (RING finger protein 82) (RING-type E3 ubiquitin transferase TIF1-alpha) (Tripartite motif-containing protein 24)	TRIM24 RNF82 TIF1 TIF1A	Homo sapiens (Human)	calcium ion homeostasis [GO:0055074]; cellular response to estrogen stimulus [GO:0071391]; negative regulation of cell proliferation [GO:0008285]; negative regulation of transcription, DNA-templated [GO:0045892]; positive regulation of transcription, DNA-templated [GO:0045893]; protein autophosphorylation [GO:0046777]; protein catabolic process [GO:0030163]; protein ubiquitination [GO:0016567]; r…	cytosol [GO:0005829]; nuclear euchromatin [GO:0005719]; nucleoplasm [GO:0005654]; nucleus [GO:0005634]; perichromatin fibrils [GO:0005726]	chromatin binding [GO:0003682]; estrogen response element binding [GO:0034056]; ligand-dependent nuclear receptor binding [GO:0016922]; lysine-acetylated histone binding [GO:0070577]; p53 binding [GO:0002039]; protein tyrosine kinase activity [GO:0004713]; receptor binding [GO:0005102]; transcription coactivator activity [GO:0003713]; ubiquitin protein ligase activity [GO:0061630]; ubiquitin-prot…	GO:0002039; GO:0003682; GO:0003713; GO:0004713; GO:0004842; GO:0005102; GO:0005634; GO:0005654; GO:0005719; GO:0005726; GO:0005829; GO:0006366; GO:0008270; GO:0008285; GO:0016567; GO:0016922; GO:0030163; GO:0031647; GO:0034056; GO:0042981; GO:0045892; GO:0045893; GO:0046777; GO:0055074; GO:0061630; GO:0070562; GO:0070577; GO:0071391; GO:1901796
g__Epulopiscium	Locus_239507	-0.68323	0.000233455	sp|P0C6F1|DYH2_MOUSE	Dynein heavy chain 2, axonemal (Axonemal beta dynein heavy chain 2) (Ciliary dynein heavy chain 2)	Dnah2 Dnahc2	Mus musculus (Mouse)	microtubule-based movement [GO:0007018]	dynein complex [GO:0030286]; inner dynein arm [GO:0036156]; microtubule [GO:0005874]; motile cilium [GO:0031514]	ATP binding [GO:0005524]; ATP-dependent microtubule motor activity, minus-end-directed [GO:0008569]; dynein intermediate chain binding [GO:0045505]; dynein light chain binding [GO:0045503]; dynein light intermediate chain binding [GO:0051959]	GO:0005524; GO:0005874; GO:0007018; GO:0008569; GO:0030286; GO:0031514; GO:0036156; GO:0045503; GO:0045505; GO:0051959
g__Epulopiscium	Locus_2554781	-0.704126	0.000123013	sp|Q5RDN7|CBPQ_PONAB	Carboxypeptidase Q (EC 3.4.17.-) (Plasma glutamate carboxypeptidase)	CPQ PGCP	Pongo abelii (Sumatran orangutan) (Pongo pygmaeus abelii)	peptide catabolic process [GO:0043171]; proteolysis [GO:0006508]; thyroid hormone generation [GO:0006590]; tissue regeneration [GO:0042246]	cytoplasm [GO:0005737]; endoplasmic reticulum [GO:0005783]; extracellular space [GO:0005615]; Golgi apparatus [GO:0005794]; lysosome [GO:0005764]	carboxypeptidase activity [GO:0004180]; metal ion binding [GO:0046872]; metallodipeptidase activity [GO:0070573]; protein homodimerization activity [GO:0042803]	GO:0004180; GO:0005615; GO:0005737; GO:0005764; GO:0005783; GO:0005794; GO:0006508; GO:0006590; GO:0042246; GO:0042803; GO:0043171; GO:0046872; GO:0070573
g__Epulopiscium	Locus_2916475	-0.713401	9.09592e-05
g__Epulopiscium	Locus_4040368	0.806834	1.91027e-06	sp|Q6PUR6|GPN2_DANRE	GPN-loop GTPase 2 (ATP-binding domain 1 family member B)	gpn2 atpbd1b zgc:92877	Danio rerio (Zebrafish) (Brachydanio rerio)	RNA polymerase II complex import to nucleus [GO:0044376]; RNA polymerase III complex localization to nucleus [GO:1990022]	cytoplasm [GO:0005737]	GTPase activity [GO:0003924]; GTP binding [GO:0005525]	GO:0003924; GO:0005525; GO:0005737; GO:0044376; GO:1990022
g__Epulopiscium	Locus_688217	0.68615	0.000214125	sp|Q8CHP0|ZC3H3_MOUSE	Zinc finger CCCH domain-containing protein 3 (Smad-interacting CPSF-like factor)	Zc3h3 Kiaa0150 Smicl Zc3hdc3 Zfp623	Mus musculus (Mouse)	mRNA 3'-end processing [GO:0031124]; mRNA polyadenylation [GO:0006378]; poly(A)+ mRNA export from nucleus [GO:0016973]; positive regulation of activin receptor signaling pathway [GO:0032927]; regulation of mRNA export from nucleus [GO:0010793]	mRNA cleavage and polyadenylation specificity factor complex [GO:0005847]; nucleus [GO:0005634]	DNA binding [GO:0003677]; endoribonuclease activity [GO:0004521]; metal ion binding [GO:0046872]; RNA binding [GO:0003723]; R-SMAD binding [GO:0070412]; SMAD binding [GO:0046332]	GO:0003677; GO:0003723; GO:0004521; GO:0005634; GO:0005847; GO:0006378; GO:0010793; GO:0016973; GO:0031124; GO:0032927; GO:0046332; GO:0046872; GO:0070412
g__Epulopiscium	Locus_8460428	0.795642	3.35618e-06	sp|Q6DJQ9|APC16_XENTR	Anaphase-promoting complex subunit 16 (APC16) (Cyclosome subunit 16)	anapc16 TEgg142f17.1	Xenopus tropicalis (Western clawed frog) (Silurana tropicalis)	cell cycle [GO:0007049]; cell division [GO:0051301]; protein ubiquitination [GO:0016567]	anaphase-promoting complex [GO:0005680]; condensed chromosome kinetochore [GO:0000777]; cytoplasm [GO:0005737]; kinetochore [GO:0000776]	0	GO:0000776; GO:0000777; GO:0005680; GO:0005737; GO:0007049; GO:0016567; GO:0051301
g__Flavicella	Locus_238496	0.716643	8.16278e-05	sp|Q41906|CYT3_ARATH	Cysteine proteinase inhibitor 3 (AtCYS-3)	CYS3 FL3-27 At2g40880 T20B5.8	Arabidopsis thaliana (Mouse-ear cress)	defense response [GO:0006952]; hyperosmotic response [GO:0006972]; negative regulation of cysteine-type endopeptidase activity [GO:2000117]; response to cold [GO:0009409]; response to oxidative stress [GO:0006979]; response to water deprivation [GO:0009414]	extracellular region [GO:0005576]	cysteine-type endopeptidase inhibitor activity [GO:0004869]; protease binding [GO:0002020]	GO:0002020; GO:0004869; GO:0005576; GO:0006952; GO:0006972; GO:0006979; GO:0009409; GO:0009414; GO:2000117
g__Flavicella	Locus_2904562	-0.727372	5.64457e-05	sp|Q00612|G6PD1_MOUSE	Glucose-6-phosphate 1-dehydrogenase X (G6PD) (EC 1.1.1.49)	G6pdx G6pd G6pd-1	Mus musculus (Mouse)	angiotensin-mediated vasoconstriction involved in regulation of systemic arterial blood pressure [GO:0001998]; angiotensin-mediated vasodilation involved in regulation of systemic arterial blood pressure [GO:0002033]; cellular response to oxidative stress [GO:0034599]; cholesterol biosynthetic process [GO:0006695]; cytokine production [GO:0001816]; erythrocyte development [GO:0048821]; erythrocyt…	cytoplasm [GO:0005737]; cytoplasmic side of plasma membrane [GO:0009898]; cytosol [GO:0005829]; extracellular exosome [GO:0070062]; membrane [GO:0016020]	glucose-6-phosphate dehydrogenase activity [GO:0004345]; glucose binding [GO:0005536]; identical protein binding [GO:0042802]; NADP binding [GO:0050661]; protein homodimerization activity [GO:0042803]	GO:0001816; GO:0001998; GO:0002033; GO:0004345; GO:0005536; GO:0005737; GO:0005829; GO:0006006; GO:0006098; GO:0006695; GO:0006739; GO:0006740; GO:0006741; GO:0006749; GO:0006979; GO:0009051; GO:0009898; GO:0010734; GO:0016020; GO:0019322; GO:0032613; GO:0032615; GO:0034599; GO:0040014; GO:0042802; GO:0042803; GO:0043249; GO:0046390; GO:0048821; GO:0050661; GO:0051156; GO:0055114; GO:0070062
g__Flavicella	Locus_5122721	-0.69302	0.000174046
g__Flavicella	Locus_6011749	0.680232	0.000254868	sp|P16112|PGCA_HUMAN	Aggrecan core protein (Cartilage-specific proteoglycan core protein) (CSPCP) (Chondroitin sulfate proteoglycan core protein 1) (Chondroitin sulfate proteoglycan 1) [Cleaved into: Aggrecan core protein 2]	ACAN AGC1 CSPG1 MSK16	Homo sapiens (Human)	cell adhesion [GO:0007155]; central nervous system development [GO:0007417]; extracellular matrix disassembly [GO:0022617]; extracellular matrix organization [GO:0030198]; keratan sulfate biosynthetic process [GO:0018146]; keratan sulfate catabolic process [GO:0042340]; proteolysis [GO:0006508]; skeletal system development [GO:0001501]	extracellular matrix [GO:0031012]; extracellular region [GO:0005576]; Golgi lumen [GO:0005796]; lysosomal lumen [GO:0043202]; proteinaceous extracellular matrix [GO:0005578]	carbohydrate binding [GO:0030246]; extracellular matrix structural constituent [GO:0005201]; hyaluronic acid binding [GO:0005540]; metal ion binding [GO:0046872]	GO:0001501; GO:0005201; GO:0005540; GO:0005576; GO:0005578; GO:0005796; GO:0006508; GO:0007155; GO:0007417; GO:0018146; GO:0022617; GO:0030198; GO:0030246; GO:0031012; GO:0042340; GO:0043202; GO:0046872
g__Flavicella	Locus_63413	-0.726333	5.85418e-05	sp|O00291|HIP1_HUMAN	Huntingtin-interacting protein 1 (HIP-1) (Huntingtin-interacting protein I) (HIP-I)	HIP1	Homo sapiens (Human)	activation of cysteine-type endopeptidase activity involved in apoptotic process [GO:0006919]; apoptotic process [GO:0006915]; apoptotic signaling pathway [GO:0097190]; cell differentiation [GO:0030154]; clathrin coat assembly [GO:0048268]; clathrin-dependent endocytosis [GO:0072583]; membrane organization [GO:0061024]; neurotransmitter receptor transport [GO:0099637]; positive regulation of epid…	clathrin-coated vesicle [GO:0030136]; clathrin-coated vesicle membrane [GO:0030665]; cytoplasm [GO:0005737]; cytoskeleton [GO:0005856]; cytosol [GO:0005829]; extrinsic component of cytoplasmic side of plasma membrane [GO:0031234]; extrinsic component of postsynaptic membrane [GO:0098890]; extrinsic component of presynaptic membrane [GO:0098888]; Golgi apparatus [GO:0005794]; intracellular membran…	actin filament binding [GO:0051015]; AP-2 adaptor complex binding [GO:0035612]; clathrin adaptor activity [GO:0035615]; clathrin binding [GO:0030276]; clathrin light chain binding [GO:0032051]; epidermal growth factor receptor binding [GO:0005154]; glutamate receptor binding [GO:0035254]; phosphatidylinositol-3,4-bisphosphate binding [GO:0043325]; phosphatidylinositol-3,5-bisphosphate binding [GO…	GO:0005154; GO:0005200; GO:0005634; GO:0005737; GO:0005794; GO:0005829; GO:0005856; GO:0006351; GO:0006355; GO:0006915; GO:0006919; GO:0016020; GO:0030100; GO:0030136; GO:0030154; GO:0030276; GO:0030665; GO:0031234; GO:0032051; GO:0032266; GO:0035091; GO:0035254; GO:0035612; GO:0035615; GO:0042803; GO:0042981; GO:0043231; GO:0043325; GO:0045742; GO:0046982; GO:0048260; GO:0048268; GO:0050821; GO:…
g__Flavicella	Locus_808221	-0.690655	0.000187032	sp|Q69ZZ6|TMCC1_MOUSE	Transmembrane and coiled-coil domains protein 1	Tmcc1 Kiaa0779	Mus musculus (Mouse)	endoplasmic reticulum organization [GO:0007029]; protein heterooligomerization [GO:0051291]; protein homooligomerization [GO:0051260]	cytosol [GO:0005829]; endoplasmic reticulum membrane [GO:0005789]; integral component of membrane [GO:0016021]; rough endoplasmic reticulum [GO:0005791]	protein heterodimerization activity [GO:0046982]; protein homodimerization activity [GO:0042803]	GO:0005789; GO:0005791; GO:0005829; GO:0007029; GO:0016021; GO:0042803; GO:0046982; GO:0051260; GO:0051291
g__Flavicella	Locus_838619	-0.72369	6.4184e-05
g__Flavicella	Locus_992232	0.740589	3.49841e-05
g__Flaviramulus	Locus_203297	0.685686	0.0002171	sp|Q02543|RL18A_HUMAN	60S ribosomal protein L18a (Large ribosomal subunit protein eL20)	RPL18A	Homo sapiens (Human)	nuclear-transcribed mRNA catabolic process, nonsense-mediated decay [GO:0000184]; response to antineoplastic agent [GO:0097327]; rRNA processing [GO:0006364]; SRP-dependent cotranslational protein targeting to membrane [GO:0006614]; translation [GO:0006412]; translational initiation [GO:0006413]; viral transcription [GO:0019083]	cytosol [GO:0005829]; cytosolic large ribosomal subunit [GO:0022625]; membrane [GO:0016020]	RNA binding [GO:0003723]; structural constituent of ribosome [GO:0003735]	GO:0000184; GO:0003723; GO:0003735; GO:0005829; GO:0006364; GO:0006412; GO:0006413; GO:0006614; GO:0016020; GO:0019083; GO:0022625; GO:0097327
g__Flaviramulus	Locus_4530896	-0.680788	0.000250771	sp|Q9ES30|C1QT3_MOUSE	Complement C1q tumor necrosis factor-related protein 3 (Collagenous repeat-containing sequence 26 kDa protein) (CORS26) (Secretory protein CORS26)	C1qtnf3 Cors26 Ctrp3	Mus musculus (Mouse)	cellular triglyceride homeostasis [GO:0035356]; glucose homeostasis [GO:0042593]; negative regulation of gene expression [GO:0010629]; negative regulation of gluconeogenesis [GO:0045721]; negative regulation of inflammatory response [GO:0050728]; negative regulation of interleukin-6 secretion [GO:1900165]; negative regulation of monocyte chemotactic protein-1 production [GO:0071638]; negative reg…	cell [GO:0005623]; collagen trimer [GO:0005581]; extracellular exosome [GO:0070062]; extracellular region [GO:0005576]; extracellular space [GO:0005615]; membrane [GO:0016020]	identical protein binding [GO:0042802]	GO:0005576; GO:0005581; GO:0005615; GO:0005623; GO:0010629; GO:0016020; GO:0035356; GO:0042347; GO:0042593; GO:0042802; GO:0045721; GO:0050715; GO:0050728; GO:0051259; GO:0051897; GO:0070062; GO:0070165; GO:0070206; GO:0070374; GO:0071638; GO:1900165
g__Flavobacterium	Locus_2753679	0.700204	0.000139294
g__Flavobacterium	Locus_369142	0.718998	7.53851e-05	sp|Q8BV79|TRNK1_MOUSE	TPR and ankyrin repeat-containing protein 1 (Lupus brain antigen 1)	Trank1 Gm187 Kiaa0342 Lba1	Mus musculus (Mouse)	0	0	0	0
g__Flavobacterium	Locus_4960324	0.68099	0.000249298	sp|P19477|FIBA_PARPA	Fibrinogen-like protein A (FREP-A)	0	Parastichopus parvimensis (Warty sea cucumber) (Stichopus parvimensis)	0	0	0	0
g__Fluviicola	Locus_12442007	-0.69754	0.000151401	sp|Q8CJB9|BRE1B_RAT	E3 ubiquitin-protein ligase BRE1B (BRE1-B) (EC 2.3.2.27) (RING finger protein 40) (RING-type E3 ubiquitin transferase BRE1B) (Syntaxin-1-interacting RING finger protein) (Protein staring)	Rnf40 Bre1b	Rattus norvegicus (Rat)	histone H2B ubiquitination [GO:0033523]; histone monoubiquitination [GO:0010390]; negative regulation of mRNA polyadenylation [GO:1900364]; positive regulation of histone H2B ubiquitination [GO:2001168]; positive regulation of proteasomal protein catabolic process [GO:1901800]; positive regulation of protein polyubiquitination [GO:1902916]; response to peptide hormone [GO:0043434]; ubiquitin-depe…	axon terminus [GO:0043679]; cytosol [GO:0005829]; extrinsic component of membrane [GO:0019898]; HULC complex [GO:0033503]; membrane [GO:0016020]; neuron projection [GO:0043005]; nucleoplasm [GO:0005654]; nucleus [GO:0005634]; protein complex [GO:0043234]; ubiquitin ligase complex [GO:0000151]	metal ion binding [GO:0046872]; mRNA 3'-UTR binding [GO:0003730]; protein complex binding [GO:0032403]; protein homodimerization activity [GO:0042803]; syntaxin-1 binding [GO:0017075]; ubiquitin conjugating enzyme binding [GO:0031624]; ubiquitin protein ligase binding [GO:0031625]; ubiquitin-protein transferase activity [GO:0004842]	GO:0000151; GO:0003730; GO:0004842; GO:0005634; GO:0005654; GO:0005829; GO:0006511; GO:0010390; GO:0016020; GO:0017075; GO:0019898; GO:0031624; GO:0031625; GO:0032403; GO:0033503; GO:0033523; GO:0042803; GO:0043005; GO:0043234; GO:0043434; GO:0043679; GO:0046872; GO:1900364; GO:1901800; GO:1902916; GO:2001168
g__Fluviicola	Locus_1601482	0.709333	0.000103983
g__Fluviicola	Locus_1665028	-0.740006	3.57514e-05
g__Fluviicola	Locus_1834160	0.692735	0.000175568
g__Fluviicola	Locus_187566	-0.725494	6.02849e-05	sp|Q6GP15|MED25_XENLA	Mediator of RNA polymerase II transcription subunit 25 (Mediator complex subunit 25)	med25	Xenopus laevis (African clawed frog)	regulation of transcription, DNA-templated [GO:0006355]; transcription, DNA-templated [GO:0006351]	nucleus [GO:0005634]	0	GO:0005634; GO:0006351; GO:0006355
g__Fluviicola	Locus_230084	0.682384	0.000239332
g__Fluviicola	Locus_2542606	-0.688517	0.000199492	sp|Q24307|DIAP2_DROME	Death-associated inhibitor of apoptosis 2 (EC 6.3.2.-) (Apoptosis 2 inhibitor) (IAP homolog A) (IAP-like protein) (ILP) (dILP) (Inhibitor of apoptosis 2)	Diap2 DIHA Iap2 Ilp CG8293	Drosophila melanogaster (Fruit fly)	defense response to Gram-negative bacterium [GO:0050829]; inhibition of cysteine-type endopeptidase activity involved in apoptotic process [GO:1990001]; innate immune response [GO:0045087]; negative regulation of apoptotic process [GO:0043066]; negative regulation of cysteine-type endopeptidase activity involved in apoptotic process [GO:0043154]; peptidoglycan recognition protein signaling pathwa…	cytosol [GO:0005829]; nucleus [GO:0005634]; perinuclear region of cytoplasm [GO:0048471]	caspase binding [GO:0089720]; cysteine-type endopeptidase inhibitor activity involved in apoptotic process [GO:0043027]; ligase activity [GO:0016874]; ubiquitin protein ligase activity [GO:0061630]; ubiquitin protein ligase binding [GO:0031625]; ubiquitin-protein transferase activity [GO:0004842]; zinc ion binding [GO:0008270]	GO:0004842; GO:0005634; GO:0005829; GO:0006964; GO:0007423; GO:0008270; GO:0009966; GO:0016567; GO:0016874; GO:0031625; GO:0033160; GO:0042787; GO:0043027; GO:0043066; GO:0043154; GO:0043281; GO:0045087; GO:0048471; GO:0050829; GO:0061057; GO:0061630; GO:0070534; GO:0070936; GO:0089720; GO:1990001
g__Fluviicola	Locus_5676314	0.709769	0.000102511	sp|Q86UP6|CUZD1_HUMAN	CUB and zona pellucida-like domain-containing protein 1 (CUB and ZP domain-containing protein 1) (Transmembrane protein UO-44)	CUZD1 UNQ224/PRO257	Homo sapiens (Human)	cell cycle [GO:0007049]; cell division [GO:0051301]; cell proliferation [GO:0008283]; substrate-dependent cell migration, cell attachment to substrate [GO:0006931]; trypsinogen activation [GO:0032023]	integral component of membrane [GO:0016021]; transport vesicle membrane [GO:0030658]; zymogen granule membrane [GO:0042589]	0	GO:0006931; GO:0007049; GO:0008283; GO:0016021; GO:0030658; GO:0032023; GO:0042589; GO:0051301
g__Fluviicola	Locus_7141463	0.681745	0.000243854
g__Fluviicola	Locus_8807776	-0.772891	9.55562e-06
g__Francisella	Locus_10281583	0.707612	0.000109966
g__Francisella	Locus_4877308	0.751669	2.29113e-05	sp|Q8BGC3|MOT12_MOUSE	Monocarboxylate transporter 12 (MCT 12) (Solute carrier family 16 member 12)	Slc16a12 Mct12	Mus musculus (Mouse)	creatine transmembrane transport [GO:1902598]; monocarboxylic acid transport [GO:0015718]	integral component of plasma membrane [GO:0005887]	creatine transmembrane transporter activity [GO:0005308]; monocarboxylic acid transmembrane transporter activity [GO:0008028]; symporter activity [GO:0015293]	GO:0005308; GO:0005887; GO:0008028; GO:0015293; GO:0015718; GO:1902598
g__Francisella	Locus_8549738	0.705539	0.000117568	sp|Q4V7Q6|ULK3_XENLA	Serine/threonine-protein kinase ULK3 (EC 2.7.11.1) (Unc-51-like kinase 3)	ulk3	Xenopus laevis (African clawed frog)	autophagy [GO:0006914]; negative regulation of smoothened signaling pathway [GO:0045879]; positive regulation of smoothened signaling pathway [GO:0045880]; protein autophosphorylation [GO:0046777]	cytoplasm [GO:0005737]	ATP binding [GO:0005524]; protein serine/threonine kinase activity [GO:0004674]	GO:0004674; GO:0005524; GO:0005737; GO:0006914; GO:0045879; GO:0045880; GO:0046777
g__Fusibacter	Locus_1473653	0.762222	1.49971e-05
g__Fusibacter	Locus_1696601	-0.697282	0.00015262	sp|P58743|S26A5_HUMAN	Prestin (Solute carrier family 26 member 5)	SLC26A5 PRES	Homo sapiens (Human)	bicarbonate transport [GO:0015701]; chloride transmembrane transport [GO:1902476]; cochlea development [GO:0090102]; fructose transport [GO:0015755]; negative regulation of ion transmembrane transport [GO:0034766]; positive regulation of cell motility [GO:2000147]; positive regulation of cell size [GO:0045793]; protein tetramerization [GO:0051262]; regulation of cell shape [GO:0008360]; regulatio…	basolateral plasma membrane [GO:0016323]; cytoplasm [GO:0005737]; integral component of plasma membrane [GO:0005887]; lateral plasma membrane [GO:0016328]	anion:anion antiporter activity [GO:0015301]; bicarbonate transmembrane transporter activity [GO:0015106]; chloride channel activity [GO:0005254]; oxalate transmembrane transporter activity [GO:0019531]; protein homodimerization activity [GO:0042803]; secondary active sulfate transmembrane transporter activity [GO:0008271]; spectrin binding [GO:0030507]; sulfate transmembrane transporter activity…	GO:0002931; GO:0005254; GO:0005737; GO:0005887; GO:0007605; GO:0008134; GO:0008271; GO:0008360; GO:0009751; GO:0010996; GO:0015106; GO:0015116; GO:0015301; GO:0015701; GO:0015755; GO:0016323; GO:0016328; GO:0019531; GO:0030507; GO:0034766; GO:0035864; GO:0042391; GO:0042493; GO:0042803; GO:0045793; GO:0051262; GO:0051453; GO:0090102; GO:0097066; GO:1902074; GO:1902476; GO:2000147
g__Fusibacter	Locus_4490483	-0.747377	2.70618e-05	sp|P83425|HIP_MYTED	Heavy metal-binding protein HIP	0	Mytilus edulis (Blue mussel)	0	extracellular region [GO:0005576]	metal ion binding [GO:0046872]	GO:0005576; GO:0046872
g__Fusibacter	Locus_4839576	0.682365	0.000239465	sp|Q96RW7|HMCN1_HUMAN	Hemicentin-1 (Fibulin-6) (FIBL-6)	HMCN1 FIBL6	Homo sapiens (Human)	cell cycle [GO:0007049]; cell division [GO:0051301]; response to stimulus [GO:0050896]; visual perception [GO:0007601]	basement membrane [GO:0005604]; cell cortex [GO:0005938]; cell junction [GO:0030054]; cleavage furrow [GO:0032154]; extracellular exosome [GO:0070062]	calcium ion binding [GO:0005509]	GO:0005509; GO:0005604; GO:0005938; GO:0007049; GO:0007601; GO:0030054; GO:0032154; GO:0050896; GO:0051301; GO:0070062
g__Fusibacter	Locus_6011749	0.695537	0.000161096	sp|P16112|PGCA_HUMAN	Aggrecan core protein (Cartilage-specific proteoglycan core protein) (CSPCP) (Chondroitin sulfate proteoglycan core protein 1) (Chondroitin sulfate proteoglycan 1) [Cleaved into: Aggrecan core protein 2]	ACAN AGC1 CSPG1 MSK16	Homo sapiens (Human)	cell adhesion [GO:0007155]; central nervous system development [GO:0007417]; extracellular matrix disassembly [GO:0022617]; extracellular matrix organization [GO:0030198]; keratan sulfate biosynthetic process [GO:0018146]; keratan sulfate catabolic process [GO:0042340]; proteolysis [GO:0006508]; skeletal system development [GO:0001501]	extracellular matrix [GO:0031012]; extracellular region [GO:0005576]; Golgi lumen [GO:0005796]; lysosomal lumen [GO:0043202]; proteinaceous extracellular matrix [GO:0005578]	carbohydrate binding [GO:0030246]; extracellular matrix structural constituent [GO:0005201]; hyaluronic acid binding [GO:0005540]; metal ion binding [GO:0046872]	GO:0001501; GO:0005201; GO:0005540; GO:0005576; GO:0005578; GO:0005796; GO:0006508; GO:0007155; GO:0007417; GO:0018146; GO:0022617; GO:0030198; GO:0030246; GO:0031012; GO:0042340; GO:0043202; GO:0046872
g__Fusibacter	Locus_6084312	-0.684009	0.000228153
g__Fusibacter	Locus_6877609	0.725723	5.98043e-05	sp|P35822|PTPRK_MOUSE	Receptor-type tyrosine-protein phosphatase kappa (Protein-tyrosine phosphatase kappa) (R-PTP-kappa) (EC 3.1.3.48)	Ptprk Ptpk	Mus musculus (Mouse)	cell adhesion [GO:0007155]; cell migration [GO:0016477]; cellular response to reactive oxygen species [GO:0034614]; cellular response to UV [GO:0034644]; focal adhesion assembly [GO:0048041]; negative regulation of cell cycle [GO:0045786]; negative regulation of cell migration [GO:0030336]; negative regulation of cell proliferation [GO:0008285]; negative regulation of keratinocyte proliferation […	axon [GO:0030424]; cell-cell junction [GO:0005911]; cell junction [GO:0030054]; cell surface [GO:0009986]; dendrite [GO:0030425]; integral component of membrane [GO:0016021]; intracellular membrane-bounded organelle [GO:0043231]; leading edge membrane [GO:0031256]; neuronal cell body [GO:0043025]; photoreceptor outer segment [GO:0001750]; plasma membrane [GO:0005886]	beta-catenin binding [GO:0008013]; gamma-catenin binding [GO:0045295]; protein kinase binding [GO:0019901]; protein tyrosine phosphatase activity [GO:0004725]	GO:0001750; GO:0004725; GO:0005886; GO:0005911; GO:0006470; GO:0007155; GO:0007165; GO:0007179; GO:0008013; GO:0008285; GO:0009986; GO:0010839; GO:0016021; GO:0016477; GO:0019901; GO:0030054; GO:0030336; GO:0030424; GO:0030425; GO:0031175; GO:0031256; GO:0034394; GO:0034614; GO:0034644; GO:0043025; GO:0043231; GO:0045295; GO:0045786; GO:0045892; GO:0048041
g__Fusibacter	Locus_786080	-0.726197	5.88215e-05
g__Fusibacter	Locus_7989543	-0.684957	0.000221844
g__Fusibacter	Locus_8061477	-0.790189	4.36246e-06
g__Garritya	Locus_11224724	0.691564	0.000181944
g__Garritya	Locus_1537990	0.7898	4.44369e-06
g__Garritya	Locus_6562411	0.710996	9.84719e-05
g__Garritya	Locus_7275739	0.741288	3.40834e-05	sp|Q8N2E2|VWDE_HUMAN	von Willebrand factor D and EGF domain-containing protein	VWDE	Homo sapiens (Human)	0	extracellular region [GO:0005576]	0	GO:0005576
g__Glaciecola	Locus_10446506	-0.727518	5.61571e-05	sp|Q8C854|MYEF2_MOUSE	Myelin expression factor 2 (MEF-2) (MyEF-2)	Myef2 Kiaa1341 Mef2	Mus musculus (Mouse)	negative regulation of transcription from RNA polymerase II promoter [GO:0000122]; transcription, DNA-templated [GO:0006351]	nucleus [GO:0005634]	RNA binding [GO:0003723]; RNA polymerase II proximal promoter sequence-specific DNA binding [GO:0000978]; single-stranded DNA binding [GO:0003697]; transcriptional repressor activity, RNA polymerase II proximal promoter sequence-specific DNA binding [GO:0001078]	GO:0000122; GO:0000978; GO:0001078; GO:0003697; GO:0003723; GO:0005634; GO:0006351
g__Glaciecola	Locus_11115781	0.755466	1.97189e-05
g__Glaciecola	Locus_1127671	-0.728391	5.44543e-05
g__Glaciecola	Locus_1185341	0.696139	0.000158125
g__Glaciecola	Locus_11893342	0.682072	0.000241532
g__Glaciecola	Locus_122346	-0.682103	0.000241315	sp|Q9DCK3|TSN4_MOUSE	Tetraspanin-4 (Tspan-4) (Transmembrane 4 superfamily member 7)	Tspan4 Tm4sf7	Mus musculus (Mouse)	cell surface receptor signaling pathway [GO:0007166]; protein complex assembly [GO:0006461]	focal adhesion [GO:0005925]; integral component of plasma membrane [GO:0005887]; plasma membrane [GO:0005886]; vesicle [GO:0031982]	antigen binding [GO:0003823]; integrin binding [GO:0005178]	GO:0003823; GO:0005178; GO:0005886; GO:0005887; GO:0005925; GO:0006461; GO:0007166; GO:0031982
g__Glaciecola	Locus_1311397	-0.69433	0.000167198	sp|O15417|TNC18_HUMAN	Trinucleotide repeat-containing gene 18 protein (Long CAG trinucleotide repeat-containing gene 79 protein)	TNRC18 CAGL79 KIAA1856	Homo sapiens (Human)	chromatin silencing [GO:0006342]; heterochromatin assembly [GO:0031507]	chromatin [GO:0000785]; chromatin silencing complex [GO:0005677]; cytosol [GO:0005829]; mitochondrion [GO:0005739]; nuclear membrane [GO:0031965]; nucleus [GO:0005634]	chromatin binding [GO:0003682]; transcription regulatory region sequence-specific DNA binding [GO:0000976]	GO:0000785; GO:0000976; GO:0003682; GO:0005634; GO:0005677; GO:0005739; GO:0005829; GO:0006342; GO:0031507; GO:0031965
g__Glaciecola	Locus_1336391	-0.765946	1.28479e-05	sp|O75592|MYCB2_HUMAN	E3 ubiquitin-protein ligase MYCBP2 (EC 2.3.2.27) (Myc-binding protein 2) (Pam/highwire/rpm-1 protein) (Protein associated with Myc) (RING-type E3 ubiquitin transferase MYCBP2)	MYCBP2 KIAA0916 PAM	Homo sapiens (Human)	protein ubiquitination [GO:0016567]; regulation of transcription, DNA-templated [GO:0006355]; transcription, DNA-templated [GO:0006351]	membrane [GO:0016020]; nucleus [GO:0005634]	metal ion binding [GO:0046872]; transferase activity [GO:0016740]	GO:0005634; GO:0006351; GO:0006355; GO:0016020; GO:0016567; GO:0016740; GO:0046872
g__Glaciecola	Locus_1411979	-0.766113	1.27585e-05	sp|Q6XDT4|IKZF_OIKDI	Ikaros family zinc finger protein (Ikaros-like transcription factor) (OIL)	0	Oikopleura dioica (Tunicate)	regulation of transcription, DNA-templated [GO:0006355]; transcription, DNA-templated [GO:0006351]	nucleus [GO:0005634]	DNA binding [GO:0003677]; metal ion binding [GO:0046872]	GO:0003677; GO:0005634; GO:0006351; GO:0006355; GO:0046872
g__Glaciecola	Locus_1498901	-0.706557	0.00011378	sp|Q5VYK3|ECM29_HUMAN	Proteasome-associated protein ECM29 homolog (Ecm29)	ECM29 KIAA0368	Homo sapiens (Human)	proteasome assembly [GO:0043248]; ubiquitin-dependent ERAD pathway [GO:0030433]	centrosome [GO:0005813]; COPII-coated ER to Golgi transport vesicle [GO:0030134]; cytoplasmic vesicle [GO:0031410]; early endosome [GO:0005769]; endocytic vesicle [GO:0030139]; endoplasmic reticulum [GO:0005783]; endoplasmic reticulum-Golgi intermediate compartment [GO:0005793]; late endosome [GO:0005770]; membrane [GO:0016020]; multivesicular body [GO:0005771]; nucleus [GO:0005634]; proteasome c…	protein complex scaffold activity [GO:0032947]	GO:0000502; GO:0005634; GO:0005769; GO:0005770; GO:0005771; GO:0005783; GO:0005793; GO:0005813; GO:0016020; GO:0030134; GO:0030139; GO:0030433; GO:0031410; GO:0032947; GO:0043248
g__Glaciecola	Locus_154525	-0.683849	0.000229232	sp|Q58DS9|RAB5C_BOVIN	Ras-related protein Rab-5C	RAB5C	Bos taurus (Bovine)	plasma membrane to endosome transport [GO:0048227]; protein transport [GO:0015031]; regulation of endocytosis [GO:0030100]	early endosome [GO:0005769]; early endosome membrane [GO:0031901]; endocytic vesicle [GO:0030139]; extracellular exosome [GO:0070062]; lipid droplet [GO:0005811]; lysosomal membrane [GO:0005765]; melanosome [GO:0042470]; plasma membrane [GO:0005886]	GDP binding [GO:0019003]; GTPase activity [GO:0003924]; GTP binding [GO:0005525]	GO:0003924; GO:0005525; GO:0005765; GO:0005769; GO:0005811; GO:0005886; GO:0015031; GO:0019003; GO:0030100; GO:0030139; GO:0031901; GO:0042470; GO:0048227; GO:0070062
g__Glaciecola	Locus_1561422	-0.787243	5.01083e-06	sp|P0C6B8|SVEP1_RAT	Sushi, von Willebrand factor type A, EGF and pentraxin domain-containing protein 1	Svep1	Rattus norvegicus (Rat)	cell adhesion [GO:0007155]	cytoplasm [GO:0005737]; extracellular space [GO:0005615]; membrane [GO:0016020]	calcium ion binding [GO:0005509]; chromatin binding [GO:0003682]	GO:0003682; GO:0005509; GO:0005615; GO:0005737; GO:0007155; GO:0016020
g__Glaciecola	Locus_1663349	-0.70481	0.00012035	sp|Q7Z6Z7|HUWE1_HUMAN	E3 ubiquitin-protein ligase HUWE1 (EC 2.3.2.26) (ARF-binding protein 1) (ARF-BP1) (HECT, UBA and WWE domain-containing protein 1) (HECT-type E3 ubiquitin transferase HUWE1) (Homologous to E6AP carboxyl terminus homologous protein 9) (HectH9) (Large structure of UREB1) (LASU1) (Mcl-1 ubiquitin ligase E3) (Mule) (Upstream regulatory element-binding protein 1) (URE-B1) (URE-binding protein 1)	HUWE1 KIAA0312 KIAA1578 UREB1 HSPC272	Homo sapiens (Human)	base-excision repair [GO:0006284]; cell differentiation [GO:0030154]; histone ubiquitination [GO:0016574]; neutrophil degranulation [GO:0043312]; positive regulation of protein targeting to mitochondrion [GO:1903955]; protein monoubiquitination [GO:0006513]; protein polyubiquitination [GO:0000209]; protein ubiquitination involved in ubiquitin-dependent protein catabolic process [GO:0042787]	cytoplasm [GO:0005737]; cytosol [GO:0005829]; extracellular exosome [GO:0070062]; extracellular region [GO:0005576]; ficolin-1-rich granule lumen [GO:1904813]; membrane [GO:0016020]; nucleoplasm [GO:0005654]; nucleus [GO:0005634]; secretory granule lumen [GO:0034774]	DNA binding [GO:0003677]; RNA binding [GO:0003723]; ubiquitin protein ligase activity [GO:0061630]; ubiquitin-protein transferase activity [GO:0004842]	GO:0000209; GO:0003677; GO:0003723; GO:0004842; GO:0005576; GO:0005634; GO:0005654; GO:0005737; GO:0005829; GO:0006284; GO:0006513; GO:0016020; GO:0016574; GO:0030154; GO:0034774; GO:0042787; GO:0043312; GO:0061630; GO:0070062; GO:1903955; GO:1904813
g__Glaciecola	Locus_1694987	-0.714417	8.79381e-05	sp|P48735|IDHP_HUMAN	Isocitrate dehydrogenase [NADP], mitochondrial (IDH) (EC 1.1.1.42) (ICD-M) (IDP) (NADP(+)-specific ICDH) (Oxalosuccinate decarboxylase)	IDH2	Homo sapiens (Human)	2-oxoglutarate metabolic process [GO:0006103]; carbohydrate metabolic process [GO:0005975]; glyoxylate cycle [GO:0006097]; isocitrate metabolic process [GO:0006102]; mitochondrion organization [GO:0007005]; NADP biosynthetic process [GO:0006741]; negative regulation of glial cell migration [GO:1903976]; negative regulation of glial cell proliferation [GO:0060253]; negative regulation of matrix me…	cytosol [GO:0005829]; extracellular exosome [GO:0070062]; mitochondrial inner membrane [GO:0005743]; mitochondrial matrix [GO:0005759]; mitochondrion [GO:0005739]; peroxisome [GO:0005777]	isocitrate dehydrogenase (NADP+) activity [GO:0004450]; magnesium ion binding [GO:0000287]; NAD binding [GO:0051287]	GO:0000287; GO:0004450; GO:0005739; GO:0005743; GO:0005759; GO:0005777; GO:0005829; GO:0005975; GO:0006097; GO:0006099; GO:0006102; GO:0006103; GO:0006741; GO:0007005; GO:0051287; GO:0060253; GO:0070062; GO:1903976; GO:1904465
g__Glaciecola	Locus_175056	-0.706557	0.00011378	sp|Q504Y2|PKDCC_HUMAN	Extracellular tyrosine-protein kinase PKDCC (EC 2.7.10.2) (Protein kinase domain-containing protein, cytoplasmic) (Protein kinase-like protein SgK493) (Sugen kinase 493) (Vertebrate lonesome kinase)	PKDCC SGK493 VLK	Homo sapiens (Human)	bone mineralization [GO:0030282]; cell differentiation [GO:0030154]; embryonic digestive tract development [GO:0048566]; limb morphogenesis [GO:0035108]; lung alveolus development [GO:0048286]; multicellular organism growth [GO:0035264]; negative regulation of Golgi to plasma membrane protein transport [GO:0042997]; palate development [GO:0060021]; peptidyl-tyrosine phosphorylation [GO:0018108]; …	extracellular region [GO:0005576]; Golgi apparatus [GO:0005794]	ATP binding [GO:0005524]; non-membrane spanning protein tyrosine kinase activity [GO:0004715]; protein kinase activity [GO:0004672]	GO:0001501; GO:0004672; GO:0004715; GO:0005524; GO:0005576; GO:0005794; GO:0015031; GO:0018108; GO:0030154; GO:0030282; GO:0030501; GO:0032332; GO:0035108; GO:0035264; GO:0042997; GO:0048286; GO:0048566; GO:0060021
g__Glaciecola	Locus_1762069	0.708304	0.000107525	sp|Q9GKL8|CATL1_CHLAE	Cathepsin L1 (EC 3.4.22.15) (Cathepsin L) (Major excreted protein) (MEP) [Cleaved into: Cathepsin L1 heavy chain; Cathepsin L1 light chain]	CTSL CTSL1	Chlorocebus aethiops (Green monkey) (Cercopithecus aethiops)	viral entry into host cell [GO:0046718]	lysosome [GO:0005764]	cysteine-type endopeptidase activity [GO:0004197]	GO:0004197; GO:0005764; GO:0046718
g__Glaciecola	Locus_17987	-0.744985	2.96508e-05	sp|Q80TE4|SI1L2_MOUSE	Signal-induced proliferation-associated 1-like protein 2 (SIPA1-like protein 2)	Sipa1l2 Kiaa0545	Mus musculus (Mouse)	regulation of small GTPase mediated signal transduction [GO:0051056]	0	GTPase activator activity [GO:0005096]	GO:0005096; GO:0051056
g__Glaciecola	Locus_1806228	-0.684723	0.000223391	sp|Q6WCQ1|MPRIP_HUMAN	Myosin phosphatase Rho-interacting protein (M-RIP) (Rho-interacting protein 3) (RIP3) (p116Rip)	MPRIP KIAA0864 MRIP RHOIP3	Homo sapiens (Human)	0	actin cytoskeleton [GO:0015629]; cytosol [GO:0005829]; focal adhesion [GO:0005925]	actin binding [GO:0003779]; cadherin binding [GO:0045296]	GO:0003779; GO:0005829; GO:0005925; GO:0015629; GO:0045296
g__Glaciecola	Locus_1807804	-0.722278	6.73912e-05	sp|Q24799|MYPH_ECHGR	Myophilin	0	Echinococcus granulosus (Hydatid tapeworm)	0	0	0	0
g__Glaciecola	Locus_1844145	-0.69433	0.000167198	sp|P59722|EGLN1_RAT	Egl nine homolog 1 (EC 1.14.11.29) (Hypoxia-inducible factor prolyl hydroxylase 2) (HIF-PH2) (HIF-prolyl hydroxylase 2) (HPH-2) (Prolyl hydroxylase domain-containing protein 2) (PHD2) (Fragment)	Egln1	Rattus norvegicus (Rat)	cardiac muscle tissue morphogenesis [GO:0055008]; cellular iron ion homeostasis [GO:0006879]; heart trabecula formation [GO:0060347]; labyrinthine layer development [GO:0060711]; negative regulation of CAMKK-AMPK signaling cascade [GO:1905290]; negative regulation of cAMP catabolic process [GO:0030821]; negative regulation of cyclic-nucleotide phosphodiesterase activity [GO:0051344]; negative reg…	cytoplasm [GO:0005737]; cytosol [GO:0005829]; nucleus [GO:0005634]	enzyme binding [GO:0019899]; iron ion binding [GO:0005506]; L-ascorbic acid binding [GO:0031418]; oxidoreductase activity, acting on paired donors, with incorporation or reduction of molecular oxygen, 2-oxoglutarate as one donor, and incorporation of one atom each of oxygen into both donors [GO:0016706]; peptidyl-proline 4-dioxygenase activity [GO:0031545]; peptidyl-proline dioxygenase activity […	GO:0001666; GO:0005506; GO:0005634; GO:0005737; GO:0005829; GO:0006879; GO:0016706; GO:0018401; GO:0019899; GO:0030821; GO:0031418; GO:0031543; GO:0031545; GO:0032364; GO:0043065; GO:0043433; GO:0045765; GO:0045944; GO:0051344; GO:0055008; GO:0060347; GO:0060412; GO:0060711; GO:0071731; GO:1901214; GO:1901216; GO:1905290
g__Glaciecola	Locus_1897403	-0.717037	8.05512e-05	sp|P37892|CBPE_LOPAM	Carboxypeptidase E (CPE) (EC 3.4.17.10) (Carboxypeptidase H) (CPH) (Enkephalin convertase) (Prohormone-processing carboxypeptidase)	cpe	Lophius americanus (American angler) (Anglerfish)	0	extracellular region [GO:0005576]; transport vesicle membrane [GO:0030658]	metallocarboxypeptidase activity [GO:0004181]; zinc ion binding [GO:0008270]	GO:0004181; GO:0005576; GO:0008270; GO:0030658
g__Glaciecola	Locus_19508	-0.759833	1.65382e-05	sp|Q9V3A6|ERO1L_DROME	Ero1-like protein (EC 1.8.4.-) (Endoplasmic reticulum oxidoreductin-1-like protein)	Ero1L CG1333	Drosophila melanogaster (Fruit fly)	cellular protein modification process [GO:0006464]; chaperone mediated protein folding requiring cofactor [GO:0051085]; protein folding in endoplasmic reticulum [GO:0034975]; regulation of Notch signaling pathway [GO:0008593]	endoplasmic reticulum [GO:0005783]; endoplasmic reticulum membrane [GO:0005789]	oxidoreductase activity [GO:0016491]; oxidoreductase activity, acting on a sulfur group of donors, disulfide as acceptor [GO:0016671]; protein disulfide isomerase activity [GO:0003756]; protein disulfide oxidoreductase activity [GO:0015035]	GO:0003756; GO:0005783; GO:0005789; GO:0006464; GO:0008593; GO:0015035; GO:0016491; GO:0016671; GO:0034975; GO:0051085
g__Glaciecola	Locus_1982406	-0.68909	0.000196086
g__Glaciecola	Locus_1991110	-0.84979	1.48525e-07	sp|Q7Z7A4|PXK_HUMAN	PX domain-containing protein kinase-like protein (Modulator of Na,K-ATPase) (MONaKA)	PXK	Homo sapiens (Human)	inflammatory response [GO:0006954]; modulation of chemical synaptic transmission [GO:0050804]; negative regulation of ATPase activity [GO:0032780]; negative regulation of ion transport [GO:0043271]	cytoplasm [GO:0005737]; cytosol [GO:0005829]; microtubule organizing center [GO:0005815]; nucleus [GO:0005634]; plasma membrane [GO:0005886]	actin binding [GO:0003779]; phosphatidylinositol binding [GO:0035091]; protein C-terminus binding [GO:0008022]	GO:0003779; GO:0005634; GO:0005737; GO:0005815; GO:0005829; GO:0005886; GO:0006954; GO:0008022; GO:0032780; GO:0035091; GO:0043271; GO:0050804
g__Glaciecola	Locus_1999134	-0.69957	0.000142096	sp|Q5XIG0|NUDT9_RAT	ADP-ribose pyrophosphatase, mitochondrial (EC 3.6.1.13) (ADP-ribose diphosphatase) (ADP-ribose phosphohydrolase) (Adenosine diphosphoribose pyrophosphatase) (ADPR-PPase) (Nucleoside diphosphate-linked moiety X motif 9) (Nudix motif 9)	Nudt9	Rattus norvegicus (Rat)	ADP catabolic process [GO:0046032]; IDP catabolic process [GO:0046709]	cell junction [GO:0030054]; extracellular exosome [GO:0070062]; mitochondrion [GO:0005739]; nuclear membrane [GO:0031965]	adenosine-diphosphatase activity [GO:0043262]; ADP-ribose diphosphatase activity [GO:0047631]	GO:0005739; GO:0030054; GO:0031965; GO:0043262; GO:0046032; GO:0046709; GO:0047631; GO:0070062
g__Glaciecola	Locus_2009366	-0.809615	1.65141e-06	sp|Q24306|DIAP1_DROME	Death-associated inhibitor of apoptosis 1 (EC 2.3.2.27) (Apoptosis 1 inhibitor) (E3 ubiquitin-protein ligase th) (Inhibitor of apoptosis 1) (Protein thread) (RING-type E3 ubiquitin transferase Diap1)	Diap1 Iap1 th CG12284	Drosophila melanogaster (Fruit fly)	antennal morphogenesis [GO:0048800]; apoptotic process [GO:0006915]; border follicle cell migration [GO:0007298]; germ cell migration [GO:0008354]; inhibition of cysteine-type endopeptidase activity [GO:0097340]; inhibition of cysteine-type endopeptidase activity involved in apoptotic process [GO:1990001]; multicellular organism development [GO:0007275]; negative regulation of apoptotic process […	cytoplasm [GO:0005737]; cytosol [GO:0005829]; nucleus [GO:0005634]	caspase binding [GO:0089720]; cysteine-type endopeptidase inhibitor activity [GO:0004869]; cysteine-type endopeptidase inhibitor activity involved in apoptotic process [GO:0043027]; NEDD8 ligase activity [GO:0061663]; ubiquitin conjugating enzyme binding [GO:0031624]; ubiquitin-like protein conjugating enzyme binding [GO:0044390]; ubiquitin protein ligase activity [GO:0061630]; ubiquitin protein …	GO:0000209; GO:0004842; GO:0004869; GO:0005634; GO:0005737; GO:0005829; GO:0006915; GO:0007275; GO:0007283; GO:0007289; GO:0007298; GO:0007423; GO:0008270; GO:0008354; GO:0016055; GO:0031398; GO:0031624; GO:0031625; GO:0042787; GO:0043027; GO:0043066; GO:0043154; GO:0044390; GO:0045035; GO:0045116; GO:0046673; GO:0048800; GO:0051865; GO:0061630; GO:0061663; GO:0070936; GO:0089720; GO:0090263; GO:…
g__Glaciecola	Locus_2042988	-0.741492	3.38248e-05	sp|P46638|RB11B_MOUSE	Ras-related protein Rab-11B	Rab11b	Mus musculus (Mouse)	cellular response to acidic pH [GO:0071468]; constitutive secretory pathway [GO:0045054]; establishment of protein localization to membrane [GO:0090150]; insulin secretion involved in cellular response to glucose stimulus [GO:0035773]; melanosome transport [GO:0032402]; receptor recycling [GO:0001881]; regulated exocytosis [GO:0045055]; regulation of anion transport [GO:0044070]; regulation of en…	anchored component of synaptic vesicle membrane [GO:0098993]; cell junction [GO:0030054]; cytoplasm [GO:0005737]; cytoplasmic vesicle [GO:0031410]; extracellular exosome [GO:0070062]; mitochondrion [GO:0005739]; phagocytic vesicle [GO:0045335]; phagocytic vesicle membrane [GO:0030670]; recycling endosome [GO:0055037]; recycling endosome membrane [GO:0055038]; synaptic vesicle [GO:0008021]	cadherin binding [GO:0045296]; GDP binding [GO:0019003]; GTPase activity [GO:0003924]; GTP binding [GO:0005525]; myosin V binding [GO:0031489]	GO:0001881; GO:0003924; GO:0005525; GO:0005737; GO:0005739; GO:0008021; GO:0019003; GO:0030054; GO:0030670; GO:0031410; GO:0031489; GO:0032402; GO:0033572; GO:0035773; GO:0044070; GO:0045054; GO:0045055; GO:0045056; GO:0045296; GO:0045335; GO:0055037; GO:0055038; GO:0070062; GO:0071468; GO:0090150; GO:0098993; GO:1990126; GO:2000008; GO:2001135
g__Glaciecola	Locus_2052345	-0.757212	1.83871e-05	sp|Q7ZWN0|LMF2_XENLA	Lipase maturation factor 2	lmf2	Xenopus laevis (African clawed frog)	0	endoplasmic reticulum membrane [GO:0005789]; integral component of membrane [GO:0016021]	0	GO:0005789; GO:0016021
g__Glaciecola	Locus_2080296	-0.686193	0.000213849
g__Glaciecola	Locus_2106714	-0.696077	0.000158432	sp|Q9R1T3|CATZ_RAT	Cathepsin Z (EC 3.4.18.1) (Cathepsin Y)	Ctsz Ctsy	Rattus norvegicus (Rat)	epithelial tube branching involved in lung morphogenesis [GO:0060441]; negative regulation of neuron projection development [GO:0010977]; negative regulation of plasminogen activation [GO:0010757]; negative regulation of protein binding [GO:0032091]; positive regulation of neural precursor cell proliferation [GO:2000179]; positive regulation of neuron apoptotic process [GO:0043525]; proteolysis […	cell cortex region [GO:0099738]; cell surface [GO:0009986]; cytoplasmic vesicle [GO:0031410]; endoplasmic reticulum [GO:0005783]; extracellular exosome [GO:0070062]; extracellular space [GO:0005615]; growth cone [GO:0030426]; lysosome [GO:0005764]	carboxypeptidase activity [GO:0004180]; cysteine-type endopeptidase activity [GO:0004197]	GO:0004180; GO:0004197; GO:0005615; GO:0005764; GO:0005783; GO:0006508; GO:0009986; GO:0010757; GO:0010977; GO:0030426; GO:0031410; GO:0032091; GO:0043525; GO:0051603; GO:0060441; GO:0070062; GO:0099738; GO:1901214; GO:2000179
g__Glaciecola	Locus_2479334	-0.718784	7.59342e-05	sp|P56603|SCAM1_RAT	Secretory carrier-associated membrane protein 1 (Secretory carrier membrane protein 1) (SCAMP 37)	Scamp1 Scamp	Rattus norvegicus (Rat)	endocytosis [GO:0006897]; exocytosis [GO:0006887]; protein transport [GO:0015031]	clathrin-coated vesicle [GO:0030136]; cytoplasmic vesicle membrane [GO:0030659]; integral component of membrane [GO:0016021]; recycling endosome membrane [GO:0055038]; synapse [GO:0045202]; synaptic vesicle membrane [GO:0030672]; terminal bouton [GO:0043195]; trans-Golgi network [GO:0005802]; zymogen granule membrane [GO:0042589]	protein domain specific binding [GO:0019904]	GO:0005802; GO:0006887; GO:0006897; GO:0015031; GO:0016021; GO:0019904; GO:0030136; GO:0030659; GO:0030672; GO:0042589; GO:0043195; GO:0045202; GO:0055038
g__Glaciecola	Locus_2639839	-0.822715	8.04562e-07	sp|Q8BGC3|MOT12_MOUSE	Monocarboxylate transporter 12 (MCT 12) (Solute carrier family 16 member 12)	Slc16a12 Mct12	Mus musculus (Mouse)	creatine transmembrane transport [GO:1902598]; monocarboxylic acid transport [GO:0015718]	integral component of plasma membrane [GO:0005887]	creatine transmembrane transporter activity [GO:0005308]; monocarboxylic acid transmembrane transporter activity [GO:0008028]; symporter activity [GO:0015293]	GO:0005308; GO:0005887; GO:0008028; GO:0015293; GO:0015718; GO:1902598
g__Glaciecola	Locus_3254164	-0.779047	7.2866e-06	sp|Q9D5V6|SYAP1_MOUSE	Synapse-associated protein 1	Syap1	Mus musculus (Mouse)	0	cytosol [GO:0005829]; extracellular exosome [GO:0070062]; Golgi apparatus [GO:0005794]; nucleoplasm [GO:0005654]; nucleus [GO:0005634]	0	GO:0005634; GO:0005654; GO:0005794; GO:0005829; GO:0070062
g__Glaciecola	Locus_3256159	-0.70743	0.000110614	sp|Q8K4K5|L2GL1_RAT	Lethal(2) giant larvae protein homolog 1 (LLGL) (Rgl-1)	Llgl1 Rgl1	Rattus norvegicus (Rat)	axonogenesis [GO:0007409]; cortical actin cytoskeleton organization [GO:0030866]; exocytosis [GO:0006887]; Golgi to plasma membrane transport [GO:0006893]; maintenance of apical/basal cell polarity [GO:0035090]; protein complex assembly [GO:0006461]; regulation of exocytosis [GO:0017157]; regulation of protein secretion [GO:0050708]	axon [GO:0030424]; basolateral plasma membrane [GO:0016323]; cortical actin cytoskeleton [GO:0030864]; cytoplasm [GO:0005737]; cytoskeleton [GO:0005856]; early endosome membrane [GO:0031901]; Golgi cis cisterna [GO:0000137]; myelin sheath abaxonal region [GO:0035748]; plasma membrane [GO:0005886]; trans-Golgi network membrane [GO:0032588]	GTPase activator activity [GO:0005096]; protein kinase binding [GO:0019901]; Rab GTPase binding [GO:0017137]	GO:0000137; GO:0005096; GO:0005737; GO:0005856; GO:0005886; GO:0006461; GO:0006887; GO:0006893; GO:0007409; GO:0016323; GO:0017137; GO:0017157; GO:0019901; GO:0030424; GO:0030864; GO:0030866; GO:0031901; GO:0032588; GO:0035090; GO:0035748; GO:0050708
g__Glaciecola	Locus_3259898	-0.687343	0.000206637	sp|A2ASS6|TITIN_MOUSE	Titin (EC 2.7.11.1) (Connectin)	Ttn	Mus musculus (Mouse)	actin filament organization [GO:0007015]; adult heart development [GO:0007512]; cardiac muscle contraction [GO:0060048]; cardiac muscle fiber development [GO:0048739]; cardiac muscle hypertrophy [GO:0003300]; cardiac muscle tissue morphogenesis [GO:0055008]; cardiac myofibril assembly [GO:0055003]; detection of muscle stretch [GO:0035995]; forward locomotion [GO:0043056]; heart development [GO:00…	A band [GO:0031672]; condensed nuclear chromosome [GO:0000794]; extracellular exosome [GO:0070062]; I band [GO:0031674]; M band [GO:0031430]; muscle myosin complex [GO:0005859]; sarcomere [GO:0030017]; striated muscle thin filament [GO:0005865]; Z disc [GO:0030018]	actin filament binding [GO:0051015]; actinin binding [GO:0042805]; ankyrin binding [GO:0030506]; ATP binding [GO:0005524]; calcium ion binding [GO:0005509]; calmodulin binding [GO:0005516]; enzyme binding [GO:0019899]; identical protein binding [GO:0042802]; muscle alpha-actinin binding [GO:0051371]; protease binding [GO:0002020]; protein kinase binding [GO:0019901]; protein self-association [GO:…	GO:0000794; GO:0001701; GO:0001756; GO:0002020; GO:0003007; GO:0003300; GO:0004674; GO:0004713; GO:0005200; GO:0005509; GO:0005516; GO:0005524; GO:0005859; GO:0005865; GO:0006936; GO:0006941; GO:0007015; GO:0007507; GO:0007512; GO:0008307; GO:0010628; GO:0010737; GO:0019899; GO:0019901; GO:0021591; GO:0030017; GO:0030018; GO:0030240; GO:0030241; GO:0030506; GO:0031430; GO:0031433; GO:0031672; GO:…
g__Glaciecola	Locus_3277061	-0.685596	0.000217679	sp|Q6RWA9|AT1A_TAESO	Sodium/potassium-transporting ATPase subunit alpha (Na(+)/K(+) ATPase alpha subunit) (EC 3.6.3.9) (Sodium pump subunit alpha) (TNaK1-alpha)	0	Taenia solium (Pork tapeworm)	0	integral component of membrane [GO:0016021]; plasma membrane [GO:0005886]	ATP binding [GO:0005524]; metal ion binding [GO:0046872]; sodium:potassium-exchanging ATPase activity [GO:0005391]	GO:0005391; GO:0005524; GO:0005886; GO:0016021; GO:0046872
g__Glaciecola	Locus_3304643	-0.727518	5.61571e-05	sp|Q6YHK3|CD109_HUMAN	CD109 antigen (150 kDa TGF-beta-1-binding protein) (C3 and PZP-like alpha-2-macroglobulin domain-containing protein 7) (Platelet-specific Gov antigen) (p180) (r150) (CD antigen CD109)	CD109 CPAMD7	Homo sapiens (Human)	C-terminal protein lipidation [GO:0006501]; hair follicle development [GO:0001942]; negative regulation of keratinocyte proliferation [GO:0010839]; negative regulation of protein phosphorylation [GO:0001933]; negative regulation of transforming growth factor beta receptor signaling pathway [GO:0030512]; negative regulation of wound healing [GO:0061045]; osteoclast fusion [GO:0072675]; platelet de…	anchored component of membrane [GO:0031225]; cell surface [GO:0009986]; extracellular region [GO:0005576]; extracellular space [GO:0005615]; plasma membrane [GO:0005886]; platelet alpha granule membrane [GO:0031092]	serine-type endopeptidase inhibitor activity [GO:0004867]; transforming growth factor beta binding [GO:0050431]	GO:0001933; GO:0001942; GO:0002576; GO:0004867; GO:0005576; GO:0005615; GO:0005886; GO:0006501; GO:0009986; GO:0010839; GO:0030512; GO:0031092; GO:0031225; GO:0045616; GO:0050431; GO:0061045; GO:0072675
g__Glaciecola	Locus_3681082	-0.708035	0.000108468	sp|Q08180|ICCR_DROME	Irregular chiasm C-roughest protein (Protein IRREC)	rst CG4125	Drosophila melanogaster (Fruit fly)	compound eye development [GO:0048749]; compound eye morphogenesis [GO:0001745]; compound eye retinal cell programmed cell death [GO:0046667]; homophilic cell adhesion via plasma membrane adhesion molecules [GO:0007156]; lateral inhibition [GO:0046331]; myoblast fusion [GO:0007520]; regulation of striated muscle tissue development [GO:0016202]; retinal cell programmed cell death [GO:0046666]	apical part of cell [GO:0045177]; apical plasma membrane [GO:0016324]; cell-cell adherens junction [GO:0005913]; integral component of membrane [GO:0016021]; plasma membrane [GO:0005886]	identical protein binding [GO:0042802]; PDZ domain binding [GO:0030165]	GO:0001745; GO:0005886; GO:0005913; GO:0007156; GO:0007520; GO:0016021; GO:0016202; GO:0016324; GO:0030165; GO:0042802; GO:0045177; GO:0046331; GO:0046666; GO:0046667; GO:0048749
g__Glaciecola	Locus_370783	-0.763326	1.43292e-05	sp|Q5ZL67|NF2L1_CHICK	Endoplasmic reticulum membrane sensor NFE2L1 (Nuclear factor erythroid 2-related factor 1) (NF-E2-related factor 1) (NFE2-related factor 1) (Nuclear factor, erythroid derived 2, like 1) [Cleaved into: Transcription factor NRF1]	NFE2L1 NRF1 RCJMB04_7g14	Gallus gallus (Chicken)	cellular response to oxidative stress [GO:0034599]; positive regulation of transcription, DNA-templated [GO:0045893]; positive regulation of transcription from RNA polymerase II promoter [GO:0045944]; regulation of transcription from RNA polymerase II promoter [GO:0006357]; transcription, DNA-templated [GO:0006351]	cytoplasm [GO:0005737]; endoplasmic reticulum membrane [GO:0005789]; integral component of membrane [GO:0016021]; nucleus [GO:0005634]	DNA binding transcription factor activity [GO:0003700]; transcription regulatory region sequence-specific DNA binding [GO:0000976]	GO:0000976; GO:0003700; GO:0005634; GO:0005737; GO:0005789; GO:0006351; GO:0006357; GO:0016021; GO:0034599; GO:0045893; GO:0045944
g__Glaciecola	Locus_3831606	-0.722116	6.77667e-05
g__Glaciecola	Locus_3927529	-0.731011	4.96149e-05	sp|P20693|FCER2_MOUSE	Low affinity immunoglobulin epsilon Fc receptor (Fc-epsilon-RII) (Lymphocyte IgE receptor) (CD antigen CD23)	Fcer2 Fcer2a	Mus musculus (Mouse)	positive regulation of humoral immune response mediated by circulating immunoglobulin [GO:0002925]; positive regulation of killing of cells of other organism [GO:0051712]; positive regulation of nitric-oxide synthase activity [GO:0051000]; positive regulation of nitric-oxide synthase biosynthetic process [GO:0051770]	external side of plasma membrane [GO:0009897]; extracellular exosome [GO:0070062]; integral component of membrane [GO:0016021]	carbohydrate binding [GO:0030246]; IgE binding [GO:0019863]; metal ion binding [GO:0046872]	GO:0002925; GO:0009897; GO:0016021; GO:0019863; GO:0030246; GO:0046872; GO:0051000; GO:0051712; GO:0051770; GO:0070062
g__Glaciecola	Locus_4209179	0.699676	0.000141622	sp|P82198|BGH3_MOUSE	Transforming growth factor-beta-induced protein ig-h3 (Beta ig-h3)	Tgfbi	Mus musculus (Mouse)	angiogenesis [GO:0001525]; cell adhesion [GO:0007155]; cell proliferation [GO:0008283]; chondrocyte differentiation [GO:0002062]; extracellular matrix organization [GO:0030198]	basement membrane [GO:0005604]; extracellular exosome [GO:0070062]; extracellular matrix [GO:0031012]; extracellular region [GO:0005576]; extracellular space [GO:0005615]; proteinaceous extracellular matrix [GO:0005578]; trans-Golgi network [GO:0005802]	collagen binding [GO:0005518]; extracellular matrix binding [GO:0050840]; integrin binding [GO:0005178]	GO:0001525; GO:0002062; GO:0005178; GO:0005518; GO:0005576; GO:0005578; GO:0005604; GO:0005615; GO:0005802; GO:0007155; GO:0008283; GO:0030198; GO:0031012; GO:0050840; GO:0070062
g__Glaciecola	Locus_421855	-0.761579	1.53987e-05	sp|A0A0R4I9Y1|R213B_DANRE	E3 ubiquitin-protein ligase rnf213-beta (EC 2.3.2.27) (EC 3.6.4.-) (Mysterin-B) (Mysterin-beta) (RING finger protein 213-B) (RING finger protein 213-beta) (RING-type E3 ubiquitin transferase rnf213-beta)	rnf213b	Danio rerio (Zebrafish) (Brachydanio rerio)	0	cytosol [GO:0005829]	ATPase activity [GO:0016887]; metal ion binding [GO:0046872]; ubiquitin-protein transferase activity [GO:0004842]	GO:0004842; GO:0005829; GO:0016887; GO:0046872
g__Glaciecola	Locus_4348384	-0.69433	0.000167198	sp|P62976|UBIQP_CRIGR	Polyubiquitin [Cleaved into: Ubiquitin; Ubiquitin-related 1; Ubiquitin-related 2]	0	Cricetulus griseus (Chinese hamster) (Cricetulus barabensis griseus)	0	cytoplasm [GO:0005737]; nucleus [GO:0005634]	0	GO:0005634; GO:0005737
g__Glaciecola	Locus_43765	-0.733631	4.51576e-05	sp|P60924|DELE_RAT	Death ligand signal enhancer	Dele	Rattus norvegicus (Rat)	extrinsic apoptotic signaling pathway via death domain receptors [GO:0008625]; regulation of cysteine-type endopeptidase activity involved in apoptotic process [GO:0043281]	mitochondrion [GO:0005739]	0	GO:0005739; GO:0008625; GO:0043281
g__Glaciecola	Locus_4450117	-0.690592	0.000187387	sp|Q60847|COCA1_MOUSE	Collagen alpha-1(XII) chain	Col12a1	Mus musculus (Mouse)	cell adhesion [GO:0007155]; endodermal cell differentiation [GO:0035987]	collagen trimer [GO:0005581]; extracellular exosome [GO:0070062]; extracellular matrix [GO:0031012]; extracellular region [GO:0005576]; extracellular space [GO:0005615]; extracellular vesicle [GO:1903561]; proteinaceous extracellular matrix [GO:0005578]	0	GO:0005576; GO:0005578; GO:0005581; GO:0005615; GO:0007155; GO:0031012; GO:0035987; GO:0070062; GO:1903561
g__Glaciecola	Locus_445351	-0.708304	0.000107525	sp|Q4QQV8|CHMP5_RAT	Charged multivesicular body protein 5 (Chromatin-modifying protein 5)	Chmp5	Rattus norvegicus (Rat)	cell separation after cytokinesis [GO:0000920]; endosome to lysosome transport [GO:0008333]; lysosome organization [GO:0007040]; mitotic metaphase plate congression [GO:0007080]; multivesicular body sorting pathway [GO:0071985]; nucleus organization [GO:0006997]; protein transport [GO:0015031]; regulation of centrosome duplication [GO:0010824]; regulation of mitotic spindle assembly [GO:1901673];…	cytosol [GO:0005829]; endosome membrane [GO:0010008]; extracellular exosome [GO:0070062]; nucleus [GO:0005634]	cadherin binding [GO:0045296]	GO:0000920; GO:0001919; GO:0005634; GO:0005829; GO:0006997; GO:0007040; GO:0007080; GO:0008333; GO:0010008; GO:0010824; GO:0015031; GO:0045296; GO:0046755; GO:0070062; GO:0071985; GO:1901673
g__Glaciecola	Locus_4623740	0.696077	0.000158432
g__Glaciecola	Locus_469172	-0.712671	9.31864e-05	sp|A7E305|ZSWM8_BOVIN	Zinc finger SWIM domain-containing protein 8	ZSWIM8	Bos taurus (Bovine)	0	0	zinc ion binding [GO:0008270]	GO:0008270
g__Glaciecola	Locus_4728824	-0.791274	4.14327e-06	sp|Q96JM7|LMBL3_HUMAN	Lethal(3)malignant brain tumor-like protein 3 (H-l(3)mbt-like protein 3) (L(3)mbt-like protein 3) (MBT-1)	L3MBTL3 KIAA1798 MBT1	Homo sapiens (Human)	covalent chromatin modification [GO:0016569]; erythrocyte maturation [GO:0043249]; granulocyte differentiation [GO:0030851]; macrophage differentiation [GO:0030225]; transcription, DNA-templated [GO:0006351]	nucleolus [GO:0005730]; nucleus [GO:0005634]	DNA binding transcription factor activity [GO:0003700]; zinc ion binding [GO:0008270]	GO:0003700; GO:0005634; GO:0005730; GO:0006351; GO:0008270; GO:0016569; GO:0030225; GO:0030851; GO:0043249
g__Glaciecola	Locus_473113	0.76944	1.10842e-05
g__Glaciecola	Locus_4803018	0.70481	0.00012035
g__Glaciecola	Locus_5021250	-0.685596	0.000217679	sp|B3EWZ8|ECT_ACRMI	Ectin (Fragment)	0	Acropora millepora (Staghorn coral)	0	extracellular region [GO:0005576]	0	GO:0005576
g__Glaciecola	Locus_5635100	-0.698697	0.000146035	sp|O00192|ARVC_HUMAN	Armadillo repeat protein deleted in velo-cardio-facial syndrome	ARVCF	Homo sapiens (Human)	calcium-dependent cell-cell adhesion via plasma membrane cell adhesion molecules [GO:0016339]; cell adhesion [GO:0007155]; multicellular organism development [GO:0007275]	cytoplasm [GO:0005737]; intracellular [GO:0005622]; nucleus [GO:0005634]; plasma membrane [GO:0005886]	0	GO:0005622; GO:0005634; GO:0005737; GO:0005886; GO:0007155; GO:0007275; GO:0016339
g__Glaciecola	Locus_6000303	-0.813108	1.37069e-06	sp|P00996|ISK1_BOVIN	Serine protease inhibitor Kazal-type 1 (Pancreatic secretory trypsin inhibitor)	SPINK1 PSTI	Bos taurus (Bovine)	negative regulation of calcium ion import [GO:0090281]; negative regulation of nitric oxide mediated signal transduction [GO:0010751]; negative regulation of peptidyl-tyrosine phosphorylation [GO:0050732]; negative regulation of serine-type endopeptidase activity [GO:1900004]; regulation of acrosome reaction [GO:0060046]; regulation of store-operated calcium entry [GO:2001256]; sperm capacitation…	acrosomal vesicle [GO:0001669]; extracellular exosome [GO:0070062]; extracellular space [GO:0005615]	serine-type endopeptidase inhibitor activity [GO:0004867]	GO:0001669; GO:0004867; GO:0005615; GO:0010751; GO:0048240; GO:0050732; GO:0060046; GO:0070062; GO:0090281; GO:1900004; GO:2001256
g__Glaciecola	Locus_6022083	-0.746732	2.77395e-05
g__Glaciecola	Locus_6201114	-0.686469	0.000212096	sp|Q6DFV3|RHG21_MOUSE	Rho GTPase-activating protein 21 (Rho GTPase-activating protein 10) (Rho-type GTPase-activating protein 21)	Arhgap21 Arhgap10 Kiaa1424	Mus musculus (Mouse)	establishment of Golgi localization [GO:0051683]; Golgi localization [GO:0051645]; Golgi organization [GO:0007030]; maintenance of Golgi location [GO:0051684]; organelle transport along microtubule [GO:0072384]; positive regulation of GTPase activity [GO:0043547]; regulation of endocytosis [GO:0030100]; signal transduction [GO:0007165]	actin cytoskeleton [GO:0015629]; cell junction [GO:0030054]; cytoplasmic vesicle membrane [GO:0030659]; Golgi apparatus [GO:0005794]; Golgi membrane [GO:0000139]; plasma membrane [GO:0005886]	GTPase activator activity [GO:0005096]	GO:0000139; GO:0005096; GO:0005794; GO:0005886; GO:0007030; GO:0007165; GO:0015629; GO:0030054; GO:0030100; GO:0030659; GO:0043547; GO:0051645; GO:0051683; GO:0051684; GO:0072384
g__Glaciecola	Locus_6329160	0.70219	0.000130829	sp|P12716|ACTC_PISOC	Actin, cytoplasmic [Cleaved into: Actin, cytoplasmic, intermediate form]	0	Pisaster ochraceus (Ochre sea star) (Asterias ochracea)	0	cytoplasm [GO:0005737]; cytoskeleton [GO:0005856]	ATP binding [GO:0005524]	GO:0005524; GO:0005737; GO:0005856
g__Glaciecola	Locus_6347698	-0.714165	8.86791e-05	sp|F4HQM3|NCER1_ARATH	Neutral ceramidase 1 (AtNCER1) (N-CDase 1) (NCDase 1) (EC 3.5.1.23) (Acylsphingosine deacylase 1) (N-acylsphingosine amidohydrolase 1)	NCER1 At1g07380 F22G5.28	Arabidopsis thaliana (Mouse-ear cress)	cellular response to oxidative stress [GO:0034599]; cellular sphingolipid homeostasis [GO:0090156]; sphingolipid metabolic process [GO:0006665]	endoplasmic reticulum [GO:0005783]; extracellular region [GO:0005576]; Golgi apparatus [GO:0005794]; vacuolar membrane [GO:0005774]	ceramidase activity [GO:0017040]	GO:0005576; GO:0005774; GO:0005783; GO:0005794; GO:0006665; GO:0017040; GO:0034599; GO:0090156
g__Glaciecola	Locus_6655632	-0.688216	0.000201301	sp|Q6GQE4|CYC1A_XENLA	Cytochrome c, somatic A	cycs-a	Xenopus laevis (African clawed frog)	0	mitochondrial intermembrane space [GO:0005758]; respiratory chain [GO:0070469]	electron transfer activity [GO:0009055]; heme binding [GO:0020037]; metal ion binding [GO:0046872]	GO:0005758; GO:0009055; GO:0020037; GO:0046872; GO:0070469
g__Glaciecola	Locus_668340	-0.719039	7.52805e-05	sp|E9PTA2|TRPM2_RAT	Transient receptor potential cation channel subfamily M member 2	Trpm2	Rattus norvegicus (Rat)	calcium ion import across plasma membrane [GO:0098703]; calcium ion transmembrane import into cytosol [GO:0097553]; calcium-mediated signaling using intracellular calcium source [GO:0035584]; cellular response to calcium ion [GO:0071277]; cellular response to hydrogen peroxide [GO:0070301]; cellular response to purine-containing compound [GO:0071415]; cellular response to temperature stimulus [GO…	cytoplasmic vesicle membrane [GO:0030659]; integral component of plasma membrane [GO:0005887]; lysosomal membrane [GO:0005765]; lysosome [GO:0005764]; neuronal cell body [GO:0043025]; neuron projection [GO:0043005]; perikaryon [GO:0043204]; plasma membrane [GO:0005886]	calcium ion binding [GO:0005509]; calcium-release channel activity [GO:0015278]; cation channel activity [GO:0005261]; ligand-gated calcium channel activity [GO:0099604]; manganese ion transmembrane transporter activity [GO:0005384]; sodium channel activity [GO:0005272]	GO:0001659; GO:0002407; GO:0005261; GO:0005272; GO:0005384; GO:0005509; GO:0005764; GO:0005765; GO:0005886; GO:0005887; GO:0006828; GO:0009408; GO:0014074; GO:0015278; GO:0030659; GO:0032024; GO:0033194; GO:0035584; GO:0043005; GO:0043025; GO:0043204; GO:0044849; GO:0051209; GO:0051489; GO:0070301; GO:0071277; GO:0071415; GO:0071502; GO:0071577; GO:0097028; GO:0097553; GO:0098703; GO:0099604; GO:…
g__Glaciecola	Locus_6796673	-0.690592	0.000187387	sp|Q96RW7|HMCN1_HUMAN	Hemicentin-1 (Fibulin-6) (FIBL-6)	HMCN1 FIBL6	Homo sapiens (Human)	cell cycle [GO:0007049]; cell division [GO:0051301]; response to stimulus [GO:0050896]; visual perception [GO:0007601]	basement membrane [GO:0005604]; cell cortex [GO:0005938]; cell junction [GO:0030054]; cleavage furrow [GO:0032154]; extracellular exosome [GO:0070062]	calcium ion binding [GO:0005509]	GO:0005509; GO:0005604; GO:0005938; GO:0007049; GO:0007601; GO:0030054; GO:0032154; GO:0050896; GO:0051301; GO:0070062
g__Glaciecola	Locus_7073393	0.705684	0.000117025
g__Glaciecola	Locus_7090064	-0.689963	0.000190989
g__Glaciecola	Locus_7312609	-0.758959	1.71353e-05
g__Glaciecola	Locus_7708394	0.692583	0.000176384	sp|P45842|RL34_AEDAL	60S ribosomal protein L34 (L31)	RpL34 RpL31	Aedes albopictus (Asian tiger mosquito) (Stegomyia albopicta)	translation [GO:0006412]	ribosome [GO:0005840]	structural constituent of ribosome [GO:0003735]	GO:0003735; GO:0005840; GO:0006412
g__Glaciecola	Locus_7832571	0.776427	8.18622e-06	sp|Q28C44|C19L2_XENTR	CWF19-like protein 2	cwf19l2 TEgg088d19.1	Xenopus tropicalis (Western clawed frog) (Silurana tropicalis)	0	0	0	0
g__Glaciecola	Locus_8015694	-0.725771	5.97036e-05	sp|Q4KMD7|STPAP_DANRE	Speckle targeted PIP5K1A-regulated poly(A) polymerase (Star-PAP) (EC 2.7.7.19) (RNA-binding motif protein 21) (RNA-binding protein 21) (U6 snRNA-specific terminal uridylyltransferase 1) (U6-TUTase) (EC 2.7.7.52)	tut1 rbm21 zgc:112254	Danio rerio (Zebrafish) (Brachydanio rerio)	mRNA polyadenylation [GO:0006378]; pre-mRNA cleavage required for polyadenylation [GO:0098789]; snRNA processing [GO:0016180]	nuclear speck [GO:0016607]; nucleolus [GO:0005730]	ATP binding [GO:0005524]; mRNA 3'-UTR binding [GO:0003730]; polynucleotide adenylyltransferase activity [GO:0004652]; RNA binding [GO:0003723]; RNA uridylyltransferase activity [GO:0050265]; zinc ion binding [GO:0008270]	GO:0003723; GO:0003730; GO:0004652; GO:0005524; GO:0005730; GO:0006378; GO:0008270; GO:0016180; GO:0016607; GO:0050265; GO:0098789
g__Glaciecola	Locus_821954	-0.686469	0.000212096	sp|O75964|ATP5L_HUMAN	ATP synthase subunit g, mitochondrial (ATPase subunit g)	ATP5L	Homo sapiens (Human)	ATP biosynthetic process [GO:0006754]; ATP hydrolysis coupled cation transmembrane transport [GO:0099132]; ATP synthesis coupled proton transport [GO:0015986]; cristae formation [GO:0042407]; mitochondrial ATP synthesis coupled proton transport [GO:0042776]	extracellular exosome [GO:0070062]; mitochondrial inner membrane [GO:0005743]; mitochondrial proton-transporting ATP synthase complex [GO:0005753]; mitochondrial proton-transporting ATP synthase complex, coupling factor F(o) [GO:0000276]; mitochondrion [GO:0005739]	hydrogen ion transmembrane transporter activity [GO:0015078]; transmembrane transporter activity [GO:0022857]	GO:0000276; GO:0005739; GO:0005743; GO:0005753; GO:0006754; GO:0015078; GO:0015986; GO:0022857; GO:0042407; GO:0042776; GO:0070062; GO:0099132
g__Glaciecola	Locus_9759185	-0.693456	0.000171737	sp|Q86UK7|ZN598_HUMAN	E3 ubiquitin-protein ligase ZNF598 (EC 2.3.2.27) (Zinc finger protein 598)	ZNF598	Homo sapiens (Human)	protein monoubiquitination [GO:0006513]; protein ubiquitination [GO:0016567]; rescue of stalled ribosome [GO:0072344]	0	metal ion binding [GO:0046872]; ribosome binding [GO:0043022]; RNA binding [GO:0003723]; ubiquitin protein ligase activity [GO:0061630]	GO:0003723; GO:0006513; GO:0016567; GO:0043022; GO:0046872; GO:0061630; GO:0072344
g__Glaciecola	Locus_976218	-0.70743	0.000110614	sp|O75165|DJC13_HUMAN	DnaJ homolog subfamily C member 13 (Required for receptor-mediated endocytosis 8) (RME-8)	DNAJC13 KIAA0678 RME8	Homo sapiens (Human)	endosome organization [GO:0007032]; neutrophil degranulation [GO:0043312]; osteoblast differentiation [GO:0001649]; protein transport [GO:0015031]; receptor-mediated endocytosis [GO:0006898]; regulation of early endosome to late endosome transport [GO:2000641]; regulation of early endosome to recycling endosome transport [GO:1902954]	azurophil granule membrane [GO:0035577]; cytosol [GO:0005829]; early endosome membrane [GO:0031901]; endosome membrane [GO:0010008]; extracellular exosome [GO:0070062]; intracellular membrane-bounded organelle [GO:0043231]; lysosomal membrane [GO:0005765]; membrane [GO:0016020]; plasma membrane [GO:0005886]; secretory granule membrane [GO:0030667]	0	GO:0001649; GO:0005765; GO:0005829; GO:0005886; GO:0006898; GO:0007032; GO:0010008; GO:0015031; GO:0016020; GO:0030667; GO:0031901; GO:0035577; GO:0043231; GO:0043312; GO:0070062; GO:1902954; GO:2000641
g__Haliangium	Locus_1462394	0.707003	0.000112151
g__Haliangium	Locus_168805	0.68691	0.000209325	sp|P29145|NECB_HYDVU	PC3-like endoprotease variant B (EC 3.4.21.-) (SPC3)	0	Hydra vulgaris (Hydra) (Hydra attenuata)	0	0	serine-type endopeptidase activity [GO:0004252]	GO:0004252
g__Haliangium	Locus_32428	0.70543	0.000117981
g__Haliangium	Locus_9619411	-0.693183	0.00017318	sp|P25291|GP2_CANLF	Pancreatic secretory granule membrane major glycoprotein GP2 (Pancreatic zymogen granule membrane protein GP-2)	GP2	Canis lupus familiaris (Dog) (Canis familiaris)	0	anchored component of membrane [GO:0031225]; extracellular region [GO:0005576]; plasma membrane [GO:0005886]	0	GO:0005576; GO:0005886; GO:0031225
g__Halobacteriovorax	Locus_1625723	-0.710195	0.000101095	sp|D3ZQG6|TRIM2_RAT	Tripartite motif-containing protein 2 (EC 2.3.2.27) (E3 ubiquitin-protein ligase TRIM2) (RING-type E3 ubiquitin transferase TRIM2)	Trim2	Rattus norvegicus (Rat)	cellular response to leukemia inhibitory factor [GO:1990830]; regulation of neuron apoptotic process [GO:0043523]	cytoplasm [GO:0005737]	ubiquitin protein ligase activity [GO:0061630]; ubiquitin-protein transferase activity [GO:0004842]; zinc ion binding [GO:0008270]	GO:0004842; GO:0005737; GO:0008270; GO:0043523; GO:0061630; GO:1990830
g__Halobacteriovorax	Locus_1681765	0.68589	0.000215789	sp|Q01831|XPC_HUMAN	DNA repair protein complementing XP-C cells (Xeroderma pigmentosum group C-complementing protein) (p125)	XPC XPCC	Homo sapiens (Human)	DNA repair [GO:0006281]; global genome nucleotide-excision repair [GO:0070911]; intra-S DNA damage checkpoint [GO:0031573]; mismatch repair [GO:0006298]; nucleotide-excision repair [GO:0006289]; nucleotide-excision repair, DNA damage recognition [GO:0000715]; nucleotide-excision repair, DNA duplex unwinding [GO:0000717]; nucleotide-excision repair, preincision complex assembly [GO:0006294]; regul…	cytoplasm [GO:0005737]; extracellular exosome [GO:0070062]; intracellular membrane-bounded organelle [GO:0043231]; mitochondrion [GO:0005739]; nucleolus [GO:0005730]; nucleoplasm [GO:0005654]; nucleotide-excision repair factor 2 complex [GO:0000111]; nucleus [GO:0005634]; plasma membrane [GO:0005886]; XPC complex [GO:0071942]	bubble DNA binding [GO:0000405]; damaged DNA binding [GO:0003684]; heteroduplex DNA loop binding [GO:0000404]; single-stranded DNA binding [GO:0003697]	GO:0000111; GO:0000404; GO:0000405; GO:0000715; GO:0000717; GO:0003684; GO:0003697; GO:0005634; GO:0005654; GO:0005730; GO:0005737; GO:0005739; GO:0005886; GO:0006281; GO:0006289; GO:0006294; GO:0006298; GO:0010224; GO:0010996; GO:0031573; GO:0042493; GO:0043231; GO:0070062; GO:0070911; GO:0070914; GO:0071942; GO:1901990
g__Halobacteriovorax	Locus_2855041	0.687984	0.000202711
g__Halobacteriovorax	Locus_4097134	-0.685066	0.000221128	sp|Q5RFT1|S35F6_PONAB	Solute carrier family 35 member F6 (ANT2-binding protein) (ANT2BP) (Transport and Golgi organization 9 homolog)	SLC35F6	Pongo abelii (Sumatran orangutan) (Pongo pygmaeus abelii)	negative regulation of mitochondrial outer membrane permeabilization involved in apoptotic signaling pathway [GO:1901029]; positive regulation of cell proliferation [GO:0008284]	integral component of membrane [GO:0016021]; lysosomal membrane [GO:0005765]; mitochondrion [GO:0005739]	transmembrane transporter activity [GO:0022857]	GO:0005739; GO:0005765; GO:0008284; GO:0016021; GO:0022857; GO:1901029
g__Halobacteriovorax	Locus_5143608	0.750541	2.39435e-05
g__Halobacteriovorax	Locus_5200183	-0.717486	7.93421e-05
g__Halobacteriovorax	Locus_6264020	-0.699379	0.000142951	sp|P77735|YAJO_ECOLI	Uncharacterized oxidoreductase YajO (EC 1.-.-.-)	yajO b0419 JW0409	Escherichia coli (strain K12)	thiamine metabolic process [GO:0006772]	cytosol [GO:0005829]	oxidoreductase activity [GO:0016491]	GO:0005829; GO:0006772; GO:0016491
g__Halobacteriovorax	Locus_7710438	0.721861	6.83634e-05
g__Halomonas	Locus_12047821	0.685576	0.000217812
g__Halomonas	Locus_4453818	-0.693795	0.000169963
g__Halomonas	Locus_5016952	0.809427	1.66783e-06	sp|Q8N5B7|CERS5_HUMAN	Ceramide synthase 5 (CerS5) (EC 2.3.1.24) (LAG1 longevity assurance homolog 5)	CERS5 LASS5	Homo sapiens (Human)	ceramide biosynthetic process [GO:0046513]; sphingolipid biosynthetic process [GO:0030148]	endoplasmic reticulum [GO:0005783]; endoplasmic reticulum membrane [GO:0005789]; integral component of membrane [GO:0016021]; nuclear membrane [GO:0031965]	DNA binding [GO:0003677]; sphingosine N-acyltransferase activity [GO:0050291]	GO:0003677; GO:0005783; GO:0005789; GO:0016021; GO:0030148; GO:0031965; GO:0046513; GO:0050291
g__Halomonas	Locus_5715744	0.681383	0.000246449	sp|Q01514|GBP1_MOUSE	Guanylate-binding protein 1 (EC 3.6.5.-) (GTP-binding protein 1) (GBP-1) (mGBP-1) (mGBP1) (Guanine nucleotide-binding protein 1) (Interferon-gamma-inducible protein MAG-1) (Interferon-induced guanylate-binding protein 1)	Gbp1 Gbp-1 Mag-1 Mpa1	Mus musculus (Mouse)	adhesion of symbiont to host [GO:0044406]; cellular response to interferon-beta [GO:0035458]; cellular response to interferon-gamma [GO:0071346]; defense response to Gram-positive bacterium [GO:0050830]; defense response to protozoan [GO:0042832]; defense response to virus [GO:0051607]	cytoplasmic vesicle [GO:0031410]; Golgi membrane [GO:0000139]; plasma membrane [GO:0005886]; symbiont-containing vacuole membrane [GO:0020005]	GMP binding [GO:0019002]; GTPase activity [GO:0003924]; GTP binding [GO:0005525]	GO:0000139; GO:0003924; GO:0005525; GO:0005886; GO:0019002; GO:0020005; GO:0031410; GO:0035458; GO:0042832; GO:0044406; GO:0050830; GO:0051607; GO:0071346
g__Hirschia	Locus_10700396	0.722315	6.73043e-05
g__Hoeflea	Locus_1820098	0.684342	0.000225923
g__Hoeflea	Locus_2115464	0.693032	0.00017398	sp|Q9DAQ4|CB081_MOUSE	Uncharacterized protein C2orf81 homolog	0	Mus musculus (Mouse)	0	0	0	0
g__Hoeflea	Locus_2174008	0.696706	0.000155374	sp|P58397|ATS12_HUMAN	A disintegrin and metalloproteinase with thrombospondin motifs 12 (ADAM-TS 12) (ADAM-TS12) (ADAMTS-12) (EC 3.4.24.-)	ADAMTS12 UNQ1918/PRO4389	Homo sapiens (Human)	cell-matrix adhesion [GO:0007160]; cell migration [GO:0016477]; cellular response to BMP stimulus [GO:0071773]; cellular response to interleukin-1 [GO:0071347]; cellular response to tumor necrosis factor [GO:0071356]; negative regulation of cellular response to hepatocyte growth factor stimulus [GO:2001113]; negative regulation of cellular response to vascular endothelial growth factor stimulus […	extracellular matrix [GO:0031012]; proteinaceous extracellular matrix [GO:0005578]	metalloendopeptidase activity [GO:0004222]; zinc ion binding [GO:0008270]	GO:0004222; GO:0005578; GO:0007160; GO:0008270; GO:0016477; GO:0030167; GO:0031012; GO:0032331; GO:0050727; GO:0051603; GO:0071347; GO:0071356; GO:0071773; GO:1901509; GO:1902203; GO:1902548; GO:2001113
g__Hoeflea	Locus_3883880	0.688135	0.000201794
g__Hoeflea	Locus_5470531	0.714006	8.91488e-05	sp|Q8VC12|HUTU_MOUSE	Urocanate hydratase (Urocanase) (EC 4.2.1.49) (Imidazolonepropionate hydrolase)	Uroc1	Mus musculus (Mouse)	histidine catabolic process [GO:0006548]; histidine catabolic process to glutamate and formamide [GO:0019556]; histidine catabolic process to glutamate and formate [GO:0019557]	cytosol [GO:0005829]	urocanate hydratase activity [GO:0016153]	GO:0005829; GO:0006548; GO:0016153; GO:0019556; GO:0019557
g__Hoeflea	Locus_7292595	0.703047	0.000127316
g__Hyphomonas	Locus_2799822	0.686106	0.000214401	sp|Q7Z6J2|GRASP_HUMAN	General receptor for phosphoinositides 1-associated scaffold protein (GRP1-associated scaffold protein)	GRASP	Homo sapiens (Human)	protein localization [GO:0008104]; signal transduction [GO:0007165]	cell junction [GO:0030054]; perinuclear region of cytoplasm [GO:0048471]; plasma membrane [GO:0005886]; postsynaptic membrane [GO:0045211]	ADP-ribosylation factor binding [GO:0030306]; identical protein binding [GO:0042802]; PDZ domain binding [GO:0030165]	GO:0005886; GO:0007165; GO:0008104; GO:0030054; GO:0030165; GO:0030306; GO:0042802; GO:0045211; GO:0048471
g__Hyphomonas	Locus_3225836	0.707261	0.00011122	sp|O60749|SNX2_HUMAN	Sorting nexin-2 (Transformation-related gene 9 protein) (TRG-9)	SNX2 TRG9	Homo sapiens (Human)	early endosome to Golgi transport [GO:0034498]; endocytosis [GO:0006897]; intracellular protein transport [GO:0006886]; lamellipodium morphogenesis [GO:0072673]; protein oligomerization [GO:0051259]; retrograde transport, endosome to Golgi [GO:0042147]; vesicle organization [GO:0016050]	cytoplasm [GO:0005737]; cytosol [GO:0005829]; early endosome membrane [GO:0031901]; endosome [GO:0005768]; endosome membrane [GO:0010008]; extracellular exosome [GO:0070062]; extrinsic component of membrane [GO:0019898]; lamellipodium [GO:0030027]; lysosome [GO:0005764]; membrane [GO:0016020]; protein complex [GO:0043234]; retromer, tubulation complex [GO:0030905]; retromer complex [GO:0030904]	cadherin binding [GO:0045296]; epidermal growth factor receptor binding [GO:0005154]; insulin receptor binding [GO:0005158]; leptin receptor binding [GO:1990460]; phosphatidylinositol binding [GO:0035091]; protein heterodimerization activity [GO:0046982]; protein homodimerization activity [GO:0042803]; transferrin receptor binding [GO:1990459]	GO:0005154; GO:0005158; GO:0005737; GO:0005764; GO:0005768; GO:0005829; GO:0006886; GO:0006897; GO:0010008; GO:0016020; GO:0016050; GO:0019898; GO:0030027; GO:0030904; GO:0030905; GO:0031901; GO:0034498; GO:0035091; GO:0042147; GO:0042803; GO:0043234; GO:0045296; GO:0046982; GO:0051259; GO:0070062; GO:0072673; GO:1990459; GO:1990460
g__Hyphomonas	Locus_4719135	0.694111	0.000168325
g__Hyphomonas	Locus_5177141	0.689537	0.00019346	sp|Q08BG7|SCOCA_DANRE	Short coiled-coil protein A	scoca scoc zgc:153769	Danio rerio (Zebrafish) (Brachydanio rerio)	positive regulation of macroautophagy [GO:0016239]; regulation of protein complex stability [GO:0061635]	cytosol [GO:0005829]; Golgi membrane [GO:0000139]	0	GO:0000139; GO:0005829; GO:0016239; GO:0061635
g__Hyphomonas	Locus_6181752	-0.692968	0.000174325	sp|Q9D7Q1|CHIT1_MOUSE	Chitotriosidase-1 (EC 3.2.1.14) (Chitinase-1)	Chit1	Mus musculus (Mouse)	chitin catabolic process [GO:0006032]; polysaccharide catabolic process [GO:0000272]	extracellular region [GO:0005576]; extracellular space [GO:0005615]; lysosome [GO:0005764]	chitinase activity [GO:0004568]; chitin binding [GO:0008061]; endochitinase activity [GO:0008843]	GO:0000272; GO:0004568; GO:0005576; GO:0005615; GO:0005764; GO:0006032; GO:0008061; GO:0008843
g__Hyphomonas	Locus_7033641	0.685535	0.000218076
g__Hyphomonas	Locus_755906	0.687822	0.000203696	sp|P16109|LYAM3_HUMAN	P-selectin (CD62 antigen-like family member P) (Granule membrane protein 140) (GMP-140) (Leukocyte-endothelial cell adhesion molecule 3) (LECAM3) (Platelet activation dependent granule-external membrane protein) (PADGEM) (CD antigen CD62P)	SELP GMRP GRMP	Homo sapiens (Human)	calcium-dependent cell-cell adhesion via plasma membrane cell adhesion molecules [GO:0016339]; calcium-mediated signaling using intracellular calcium source [GO:0035584]; cell adhesion [GO:0007155]; defense response to Gram-negative bacterium [GO:0050829]; heterophilic cell-cell adhesion via plasma membrane cell adhesion molecules [GO:0007157]; inflammatory response [GO:0006954]; leukocyte cell-c…	external side of plasma membrane [GO:0009897]; extracellular space [GO:0005615]; integral component of plasma membrane [GO:0005887]; plasma membrane [GO:0005886]; platelet alpha granule membrane [GO:0031092]; platelet dense granule membrane [GO:0031088]	calcium-dependent protein binding [GO:0048306]; calcium ion binding [GO:0005509]; fucose binding [GO:0042806]; glycosphingolipid binding [GO:0043208]; heparin binding [GO:0008201]; lipopolysaccharide binding [GO:0001530]; oligosaccharide binding [GO:0070492]; sialic acid binding [GO:0033691]	GO:0001530; GO:0002576; GO:0002687; GO:0005509; GO:0005615; GO:0005886; GO:0005887; GO:0006954; GO:0007155; GO:0007157; GO:0007159; GO:0008201; GO:0009897; GO:0010572; GO:0014068; GO:0016339; GO:0031088; GO:0031092; GO:0032496; GO:0033623; GO:0033691; GO:0035584; GO:0042806; GO:0043208; GO:0048306; GO:0050829; GO:0050900; GO:0050901; GO:0070492
g__Hyphomonas	Locus_9982886	0.771983	9.93864e-06
g__IheB3-7	Locus_3433065	0.758596	1.73894e-05
g__IS-44	Locus_11261931	0.686992	0.000208816	sp|Q6GQ76|CMTR1_XENLA	Cap-specific mRNA (nucleoside-2'-O-)-methyltransferase 1 (EC 2.1.1.57) (Cap methyltransferase 1) (Cap1 2'O-ribose methyltransferase 1) (MTr1) (FtsJ methyltransferase domain-containing protein 2)	cmtr1 ftsjd2	Xenopus laevis (African clawed frog)	7-methylguanosine mRNA capping [GO:0006370]; cap1 mRNA methylation [GO:0097309]; mRNA methylation [GO:0080009]	nucleus [GO:0005634]	mRNA (nucleoside-2'-O-)-methyltransferase activity [GO:0004483]; nucleic acid binding [GO:0003676]	GO:0003676; GO:0004483; GO:0005634; GO:0006370; GO:0080009; GO:0097309
g__IS-44	Locus_205126	0.700709	0.000137099	sp|Q9H9J2|RM44_HUMAN	39S ribosomal protein L44, mitochondrial (L44mt) (MRP-L44) (EC 3.1.26.-) (Mitochondrial large ribosomal subunit protein mL44)	MRPL44	Homo sapiens (Human)	mitochondrial translational elongation [GO:0070125]; mitochondrial translational termination [GO:0070126]; RNA phosphodiester bond hydrolysis, endonucleolytic [GO:0090502]; RNA processing [GO:0006396]	mitochondrial inner membrane [GO:0005743]; mitochondrial large ribosomal subunit [GO:0005762]; mitochondrion [GO:0005739]; nucleus [GO:0005634]; plasma membrane [GO:0005886]	double-stranded RNA binding [GO:0003725]; ribonuclease III activity [GO:0004525]; RNA binding [GO:0003723]	GO:0003723; GO:0003725; GO:0004525; GO:0005634; GO:0005739; GO:0005743; GO:0005762; GO:0005886; GO:0006396; GO:0070125; GO:0070126; GO:0090502
g__IS-44	Locus_2661343	0.699566	0.000142115	sp|P15287|AGSA_APLCA	Adenosine deaminase AGSA (EC 3.5.4.4) (Atrial gland-specific antigen) (AGSA) (Mollusk-derived growth factor) (MDGF)	0	Aplysia californica (California sea hare)	adenosine catabolic process [GO:0006154]	extracellular space [GO:0005615]	adenosine deaminase activity [GO:0004000]; metal ion binding [GO:0046872]	GO:0004000; GO:0005615; GO:0006154; GO:0046872
g__IS-44	Locus_303053	0.750433	2.40448e-05
g__IS-44	Locus_4044344	-0.681848	0.000243123
g__IS-44	Locus_7701604	0.724713	6.19454e-05
g__Kordiimonas	Locus_11876327	0.704281	0.000122405
g__Kordiimonas	Locus_2137965	-0.682875	0.000235907	sp|Q8QGV2|WEE1B_XENLA	Wee1-like protein kinase 1-B (EC 2.7.10.2) (Zygotic wee1-like protein kinase 1B) (Xe-Wee1B) (XeWee1B)	wee1-b	Xenopus laevis (African clawed frog)	cell division [GO:0051301]; mitotic cell cycle [GO:0000278]; negative regulation of cell cycle [GO:0045786]	nucleus [GO:0005634]	ATP binding [GO:0005524]; identical protein binding [GO:0042802]; magnesium ion binding [GO:0000287]; non-membrane spanning protein tyrosine kinase activity [GO:0004715]	GO:0000278; GO:0000287; GO:0004715; GO:0005524; GO:0005634; GO:0042802; GO:0045786; GO:0051301
g__Kordiimonas	Locus_3066306	-0.680161	0.000255396	sp|P21447|MDR1A_MOUSE	Multidrug resistance protein 1A (EC 3.6.3.44) (ATP-binding cassette sub-family B member 1A) (MDR1A) (Multidrug resistance protein 3) (P-glycoprotein 3)	Abcb1a Abcb4 Mdr1a Mdr3 Pgy-3 Pgy3	Mus musculus (Mouse)	ceramide translocation [GO:0099040]; drug transport [GO:0015893]; G2/M transition of mitotic cell cycle [GO:0000086]; phospholipid translocation [GO:0045332]; positive regulation of anion channel activity [GO:1901529]; regulation of chloride transport [GO:2001225]; regulation of response to osmotic stress [GO:0047484]; stem cell proliferation [GO:0072089]	apical plasma membrane [GO:0016324]; cell surface [GO:0009986]; extracellular exosome [GO:0070062]; integral component of membrane [GO:0016021]; intercellular canaliculus [GO:0046581]; plasma membrane [GO:0005886]	ATPase activity, coupled [GO:0042623]; ATP binding [GO:0005524]; ceramide-translocating ATPase activity [GO:0099038]; phosphatidylcholine-translocating ATPase activity [GO:0090554]; phosphatidylethanolamine-translocating ATPase activity [GO:0090555]; xenobiotic transmembrane transporting ATPase activity [GO:0008559]	GO:0000086; GO:0005524; GO:0005886; GO:0008559; GO:0009986; GO:0015893; GO:0016021; GO:0016324; GO:0042623; GO:0045332; GO:0046581; GO:0047484; GO:0070062; GO:0072089; GO:0090554; GO:0090555; GO:0099038; GO:0099040; GO:1901529; GO:2001225
g__Lactobacillus	Locus_223392	-0.725318	6.0656e-05
g__Lactobacillus	Locus_3069224	0.737842	3.87302e-05	sp|Q92626|PXDN_HUMAN	Peroxidasin homolog (EC 1.11.1.7) (Melanoma-associated antigen MG50) (Vascular peroxidase 1) (p53-responsive gene 2 protein)	PXDN KIAA0230 MG50 PRG2 VPO VPO1	Homo sapiens (Human)	extracellular matrix organization [GO:0030198]; hydrogen peroxide catabolic process [GO:0042744]; immune response [GO:0006955]; oxidation-reduction process [GO:0055114]; response to oxidative stress [GO:0006979]	endoplasmic reticulum [GO:0005783]; extracellular exosome [GO:0070062]; extracellular matrix [GO:0031012]; extracellular region [GO:0005576]; extracellular space [GO:0005615]; proteinaceous extracellular matrix [GO:0005578]	extracellular matrix structural constituent [GO:0005201]; heme binding [GO:0020037]; interleukin-1 receptor antagonist activity [GO:0005152]; metal ion binding [GO:0046872]; peroxidase activity [GO:0004601]	GO:0004601; GO:0005152; GO:0005201; GO:0005576; GO:0005578; GO:0005615; GO:0005783; GO:0006955; GO:0006979; GO:0020037; GO:0030198; GO:0031012; GO:0042744; GO:0046872; GO:0055114; GO:0070062
g__Lactobacillus	Locus_3391863	0.745849	2.86911e-05	sp|Q80SU7|GVIN1_MOUSE	Interferon-induced very large GTPase 1 (Very large-inducible GTPase-1) (VLIG-1)	Gvin1	Mus musculus (Mouse)	0	cytosol [GO:0005829]; nucleus [GO:0005634]	GTP binding [GO:0005525]	GO:0005525; GO:0005634; GO:0005829
g__Lactobacillus	Locus_3428149	0.710387	0.000100459	sp|Q80SU7|GVIN1_MOUSE	Interferon-induced very large GTPase 1 (Very large-inducible GTPase-1) (VLIG-1)	Gvin1	Mus musculus (Mouse)	0	cytosol [GO:0005829]; nucleus [GO:0005634]	GTP binding [GO:0005525]	GO:0005525; GO:0005634; GO:0005829
g__Lactobacillus	Locus_686266	0.73727	3.95532e-05
g__Lentibacter	Locus_11166992	0.719398	7.43664e-05	sp|P35448|TSP1_XENLA	Thrombospondin-1	thbs1 tsp1	Xenopus laevis (African clawed frog)	cell adhesion [GO:0007155]; extracellular matrix organization [GO:0030198]; inflammatory response [GO:0006954]; negative regulation of angiogenesis [GO:0016525]; response to unfolded protein [GO:0006986]	endoplasmic reticulum [GO:0005783]; extracellular matrix [GO:0031012]; extracellular space [GO:0005615]; sarcoplasmic reticulum [GO:0016529]	calcium ion binding [GO:0005509]; extracellular matrix binding [GO:0050840]; heparin binding [GO:0008201]	GO:0005509; GO:0005615; GO:0005783; GO:0006954; GO:0006986; GO:0007155; GO:0008201; GO:0016525; GO:0016529; GO:0030198; GO:0031012; GO:0050840
g__Lentibacter	Locus_11893342	0.72966	5.20621e-05
g__Lentibacter	Locus_2224480	0.715599	8.45349e-05	sp|Q8CI17|MB213_MOUSE	Protein mab-21-like 3	Mab21L3	Mus musculus (Mouse)	0	0	0	0
g__Lentibacter	Locus_2542606	-0.693416	0.000171952	sp|Q24307|DIAP2_DROME	Death-associated inhibitor of apoptosis 2 (EC 6.3.2.-) (Apoptosis 2 inhibitor) (IAP homolog A) (IAP-like protein) (ILP) (dILP) (Inhibitor of apoptosis 2)	Diap2 DIHA Iap2 Ilp CG8293	Drosophila melanogaster (Fruit fly)	defense response to Gram-negative bacterium [GO:0050829]; inhibition of cysteine-type endopeptidase activity involved in apoptotic process [GO:1990001]; innate immune response [GO:0045087]; negative regulation of apoptotic process [GO:0043066]; negative regulation of cysteine-type endopeptidase activity involved in apoptotic process [GO:0043154]; peptidoglycan recognition protein signaling pathwa…	cytosol [GO:0005829]; nucleus [GO:0005634]; perinuclear region of cytoplasm [GO:0048471]	caspase binding [GO:0089720]; cysteine-type endopeptidase inhibitor activity involved in apoptotic process [GO:0043027]; ligase activity [GO:0016874]; ubiquitin protein ligase activity [GO:0061630]; ubiquitin protein ligase binding [GO:0031625]; ubiquitin-protein transferase activity [GO:0004842]; zinc ion binding [GO:0008270]	GO:0004842; GO:0005634; GO:0005829; GO:0006964; GO:0007423; GO:0008270; GO:0009966; GO:0016567; GO:0016874; GO:0031625; GO:0033160; GO:0042787; GO:0043027; GO:0043066; GO:0043154; GO:0043281; GO:0045087; GO:0048471; GO:0050829; GO:0061057; GO:0061630; GO:0070534; GO:0070936; GO:0089720; GO:1990001
g__Lentibacter	Locus_5153014	-0.682697	0.000237145	sp|Q5C9L6|CNMT_THLFG	(S)-coclaurine N-methyltransferase (TfCNMT) (EC 2.1.1.140)	0	Thalictrum flavum subsp. glaucum (Yellow meadow rue)	0	cytoplasm [GO:0005737]	(S)-coclaurine-N-methyltransferase activity [GO:0030794]	GO:0005737; GO:0030794
g__Lentibacter	Locus_743945	-0.72498	6.13736e-05
g__Lentibacter	Locus_810107	-0.821465	8.6384e-07
g__Leucothrix	Locus_10281583	0.683798	0.000229581
g__Leucothrix	Locus_10446506	0.681261	0.000247335	sp|Q8C854|MYEF2_MOUSE	Myelin expression factor 2 (MEF-2) (MyEF-2)	Myef2 Kiaa1341 Mef2	Mus musculus (Mouse)	negative regulation of transcription from RNA polymerase II promoter [GO:0000122]; transcription, DNA-templated [GO:0006351]	nucleus [GO:0005634]	RNA binding [GO:0003723]; RNA polymerase II proximal promoter sequence-specific DNA binding [GO:0000978]; single-stranded DNA binding [GO:0003697]; transcriptional repressor activity, RNA polymerase II proximal promoter sequence-specific DNA binding [GO:0001078]	GO:0000122; GO:0000978; GO:0001078; GO:0003697; GO:0003723; GO:0005634; GO:0006351
g__Leucothrix	Locus_12434972	-0.707544	0.000110206	sp|Q99PE7|ABCG5_RAT	ATP-binding cassette sub-family G member 5 (Sterolin-1)	Abcg5	Rattus norvegicus (Rat)	cholesterol efflux [GO:0033344]; cholesterol homeostasis [GO:0042632]; cholesterol transport [GO:0030301]; drug transmembrane transport [GO:0006855]; excretion [GO:0007588]; negative regulation of intestinal cholesterol absorption [GO:0045796]; negative regulation of intestinal phytosterol absorption [GO:0010949]; regulation of intestinal cholesterol absorption [GO:0030300]; response to drug [GO:…	apical part of cell [GO:0045177]; apical plasma membrane [GO:0016324]; ATP-binding cassette (ABC) transporter complex [GO:0043190]; integral component of plasma membrane [GO:0005887]; membrane [GO:0016020]; receptor complex [GO:0043235]	ATPase activity, coupled to transmembrane movement of substances [GO:0042626]; ATP binding [GO:0005524]; cholesterol transporter activity [GO:0017127]; metal ion binding [GO:0046872]; protein heterodimerization activity [GO:0046982]	GO:0005524; GO:0005887; GO:0006855; GO:0007584; GO:0007588; GO:0010212; GO:0010949; GO:0015918; GO:0016020; GO:0016324; GO:0017127; GO:0030300; GO:0030301; GO:0033344; GO:0042493; GO:0042626; GO:0042632; GO:0043190; GO:0043235; GO:0045177; GO:0045796; GO:0046872; GO:0046982
g__Leucothrix	Locus_1628019	0.77352	9.29822e-06	sp|O75976|CBPD_HUMAN	Carboxypeptidase D (EC 3.4.17.22) (Metallocarboxypeptidase D) (gp180)	CPD	Homo sapiens (Human)	peptide metabolic process [GO:0006518]; protein processing [GO:0016485]	extracellular exosome [GO:0070062]; extracellular space [GO:0005615]; integral component of membrane [GO:0016021]; membrane [GO:0016020]; plasma membrane [GO:0005886]	metallocarboxypeptidase activity [GO:0004181]; serine-type carboxypeptidase activity [GO:0004185]; zinc ion binding [GO:0008270]	GO:0004181; GO:0004185; GO:0005615; GO:0005886; GO:0006518; GO:0008270; GO:0016020; GO:0016021; GO:0016485; GO:0070062
g__Leucothrix	Locus_1679748	-0.702626	0.000129032
g__Leucothrix	Locus_1696327	0.717679	7.88283e-05	sp|O15440|MRP5_HUMAN	Multidrug resistance-associated protein 5 (ATP-binding cassette sub-family C member 5) (Multi-specific organic anion transporter C) (MOAT-C) (SMRP) (pABC11)	ABCC5 MRP5	Homo sapiens (Human)	hyaluronan biosynthetic process [GO:0030213]; transmembrane transport [GO:0055085]; transport [GO:0006810]	integral component of plasma membrane [GO:0005887]; membrane [GO:0016020]; plasma membrane [GO:0005886]	ATPase activity, coupled to transmembrane movement of substances [GO:0042626]; ATPase-coupled anion transmembrane transporter activity [GO:0043225]; ATP binding [GO:0005524]; organic anion transmembrane transporter activity [GO:0008514]	GO:0005524; GO:0005886; GO:0005887; GO:0006810; GO:0008514; GO:0016020; GO:0030213; GO:0042626; GO:0043225; GO:0055085
g__Leucothrix	Locus_2100732	0.697285	0.000152606	sp|Q8WPJ2|MANA_MYTED	Mannan endo-1,4-beta-mannosidase (EC 3.2.1.78) (Beta-mannanase) (Endo-beta-1,4-mannanase) (Man5A) (ManA)	0	Mytilus edulis (Blue mussel)	mannan catabolic process [GO:0046355]	0	mannan endo-1,4-beta-mannosidase activity [GO:0016985]	GO:0016985; GO:0046355
g__Leucothrix	Locus_2184678	0.683799	0.00022957
g__Leucothrix	Locus_2327084	0.695342	0.000162066	sp|Q920P0|DCXR_RAT	L-xylulose reductase (XR) (EC 1.1.1.10) (Dicarbonyl/L-xylulose reductase)	Dcxr Glb	Rattus norvegicus (Rat)	D-xylose metabolic process [GO:0042732]; glucose metabolic process [GO:0006006]; NADP metabolic process [GO:0006739]; oxidation-reduction process [GO:0055114]; protein homotetramerization [GO:0051289]; xylulose metabolic process [GO:0005997]	brush border [GO:0005903]; cytoplasmic microtubule [GO:0005881]; extracellular exosome [GO:0070062]; membrane [GO:0016020]; microvillus [GO:0005902]; nucleus [GO:0005634]	identical protein binding [GO:0042802]; L-xylulose reductase (NADP+) activity [GO:0050038]; oxidoreductase activity, acting on CH-OH group of donors [GO:0016614]; oxidoreductase activity, acting on NAD(P)H, quinone or similar compound as acceptor [GO:0016655]	GO:0005634; GO:0005881; GO:0005902; GO:0005903; GO:0005997; GO:0006006; GO:0006739; GO:0016020; GO:0016614; GO:0016655; GO:0042732; GO:0042802; GO:0050038; GO:0051289; GO:0055114; GO:0070062
g__Leucothrix	Locus_2501946	0.686116	0.000214338
g__Leucothrix	Locus_2680556	0.705539	0.000117568	sp|O01393|UNC9_CAEEL	Innexin unc-9 (Uncoordinated protein 9)	unc-9 R12H7.1	Caenorhabditis elegans	ion transmembrane transport [GO:0034220]	cell-cell junction [GO:0005911]; gap junction [GO:0005921]; integral component of membrane [GO:0016021]; plasma membrane [GO:0005886]	gap junction channel activity [GO:0005243]; gap junction hemi-channel activity [GO:0055077]	GO:0005243; GO:0005886; GO:0005911; GO:0005921; GO:0016021; GO:0034220; GO:0055077
g__Leucothrix	Locus_2887726	0.710395	0.000100434	sp|Q0E908|HIL_DROME	Hillarin (D-Hillarin) (D-hil)	Hil CG30147	Drosophila melanogaster (Fruit fly)	0	cell cortex [GO:0005938]; cleavage furrow [GO:0032154]	metal ion binding [GO:0046872]	GO:0005938; GO:0032154; GO:0046872
g__Leucothrix	Locus_3265558	0.72302	6.56886e-05	sp|A7Y2X0|SC6A5_XENLA	Sodium- and chloride-dependent glycine transporter 2 (GlyT-2) (GlyT2) (xGlyT2) (Solute carrier family 6 member 5)	slc6a5 glyt2	Xenopus laevis (African clawed frog)	0	integral component of membrane [GO:0016021]; plasma membrane [GO:0005886]	metal ion binding [GO:0046872]; neurotransmitter:sodium symporter activity [GO:0005328]	GO:0005328; GO:0005886; GO:0016021; GO:0046872
g__Leucothrix	Locus_3411903	0.779832	7.03456e-06
g__Leucothrix	Locus_457640	-0.728977	5.33384e-05
g__Leucothrix	Locus_4660250	-0.755553	1.965e-05
g__Leucothrix	Locus_4702601	0.699149	0.000143983	sp|Q99715|COCA1_HUMAN	Collagen alpha-1(XII) chain	COL12A1 COL12A1L	Homo sapiens (Human)	cell adhesion [GO:0007155]; collagen catabolic process [GO:0030574]; collagen fibril organization [GO:0030199]; endodermal cell differentiation [GO:0035987]; skeletal system development [GO:0001501]	collagen type XII trimer [GO:0005595]; endoplasmic reticulum lumen [GO:0005788]; extracellular exosome [GO:0070062]; extracellular matrix [GO:0031012]; extracellular region [GO:0005576]; extracellular space [GO:0005615]; extracellular vesicle [GO:1903561]	extracellular matrix structural constituent conferring tensile strength [GO:0030020]	GO:0001501; GO:0005576; GO:0005595; GO:0005615; GO:0005788; GO:0007155; GO:0030020; GO:0030199; GO:0030574; GO:0031012; GO:0035987; GO:0070062; GO:1903561
g__Leucothrix	Locus_4787978	0.690487	0.000187989
g__Leucothrix	Locus_5568155	0.698256	0.00014806	sp|Q9H2D6|TARA_HUMAN	TRIO and F-actin-binding protein (Protein Tara) (Trio-associated repeat on actin)	TRIOBP KIAA1662 TARA HRIHFB2122	Homo sapiens (Human)	actin modification [GO:0030047]; barbed-end actin filament capping [GO:0051016]; cell cycle [GO:0007049]; cell division [GO:0051301]; positive regulation of substrate adhesion-dependent cell spreading [GO:1900026]	actin cytoskeleton [GO:0015629]; cytoplasm [GO:0005737]; focal adhesion [GO:0005925]; microtubule organizing center [GO:0005815]; midbody [GO:0030496]; nucleus [GO:0005634]	actin filament binding [GO:0051015]; GTP-Rho binding [GO:0017049]; myosin II binding [GO:0045159]; ubiquitin protein ligase binding [GO:0031625]	GO:0005634; GO:0005737; GO:0005815; GO:0005925; GO:0007049; GO:0015629; GO:0017049; GO:0030047; GO:0030496; GO:0031625; GO:0045159; GO:0051015; GO:0051016; GO:0051301; GO:1900026
g__Leucothrix	Locus_6022083	0.713794	8.978e-05
g__Leucothrix	Locus_6805598	-0.72172	6.8695e-05
g__Leucothrix	Locus_7634605	0.721563	6.9066e-05
g__Leucothrix	Locus_776185	0.749241	2.51841e-05	sp|Q4H4B6|SCRIB_DANRE	Protein scribble homolog (Scribble1)	scrib llk scrb1	Danio rerio (Zebrafish) (Brachydanio rerio)	activation of GTPase activity [GO:0090630]; anterior/posterior axon guidance [GO:0033564]; apoptotic process involved in morphogenesis [GO:0060561]; cell-cell adhesion [GO:0098609]; cell migration [GO:0016477]; cell proliferation [GO:0008283]; chemical synaptic transmission [GO:0007268]; commissural neuron axon guidance [GO:0071679]; convergent extension involved in gastrulation [GO:0060027]; est…	basolateral plasma membrane [GO:0016323]; cell-cell adherens junction [GO:0005913]; cell-cell junction [GO:0005911]; cytoplasm [GO:0005737]; membrane [GO:0016020]; plasma membrane [GO:0005886]; postsynaptic density [GO:0014069]; postsynaptic membrane [GO:0045211]	guanylate kinase activity [GO:0004385]; ionotropic glutamate receptor binding [GO:0035255]; protein heterodimerization activity [GO:0046982]	GO:0000132; GO:0001736; GO:0001764; GO:0001944; GO:0004385; GO:0005737; GO:0005886; GO:0005911; GO:0005913; GO:0007268; GO:0008283; GO:0014021; GO:0014069; GO:0016020; GO:0016323; GO:0016477; GO:0033564; GO:0035089; GO:0035255; GO:0043065; GO:0043113; GO:0045197; GO:0045211; GO:0045930; GO:0046982; GO:0050918; GO:0060027; GO:0060561; GO:0071679; GO:0090630; GO:0097120; GO:0097475; GO:0098609
g__Litoreibacter	Locus_10411520	0.692834	0.000175038
g__Litoreibacter	Locus_11274339	0.696082	0.000158407
g__Litoreibacter	Locus_118477	0.698247	0.000148102	sp|O15347|HMGB3_HUMAN	High mobility group protein B3 (High mobility group protein 2a) (HMG-2a) (High mobility group protein 4) (HMG-4)	HMGB3 HMG2A HMG4	Homo sapiens (Human)	DNA geometric change [GO:0032392]; DNA recombination [GO:0006310]; innate immune response [GO:0045087]; multicellular organism development [GO:0007275]; negative regulation of B cell differentiation [GO:0045578]; negative regulation of myeloid cell differentiation [GO:0045638]; regulation of transcription, DNA-templated [GO:0006355]; transcription, DNA-templated [GO:0006351]	chromosome [GO:0005694]; cytoplasm [GO:0005737]; nucleus [GO:0005634]	DNA binding, bending [GO:0008301]; double-stranded DNA binding [GO:0003690]; four-way junction DNA binding [GO:0000400]; RNA binding [GO:0003723]	GO:0000400; GO:0003690; GO:0003723; GO:0005634; GO:0005694; GO:0005737; GO:0006310; GO:0006351; GO:0006355; GO:0007275; GO:0008301; GO:0032392; GO:0045087; GO:0045578; GO:0045638
g__Litoreibacter	Locus_11925214	0.729438	5.24725e-05
g__Litoreibacter	Locus_12081111	0.684322	0.000226053	sp|P83425|HIP_MYTED	Heavy metal-binding protein HIP	0	Mytilus edulis (Blue mussel)	0	extracellular region [GO:0005576]	metal ion binding [GO:0046872]	GO:0005576; GO:0046872
g__Litoreibacter	Locus_12126144	0.709072	0.00010487	sp|Q8CD91|SMOC2_MOUSE	SPARC-related modular calcium-binding protein 2 (Secreted modular calcium-binding protein 2) (SMOC-2)	Smoc2	Mus musculus (Mouse)	extracellular matrix organization [GO:0030198]; positive regulation of cell-substrate adhesion [GO:0010811]; signal transduction [GO:0007165]	basement membrane [GO:0005604]; interstitial matrix [GO:0005614]; proteinaceous extracellular matrix [GO:0005578]	calcium ion binding [GO:0005509]; glycosaminoglycan binding [GO:0005539]; heparin binding [GO:0008201]	GO:0005509; GO:0005539; GO:0005578; GO:0005604; GO:0005614; GO:0007165; GO:0008201; GO:0010811; GO:0030198
g__Litoreibacter	Locus_147853	0.684173	0.000227049	sp|A1ZA47|ZASP_DROME	PDZ and LIM domain protein Zasp (Z band alternatively spliced PDZ-motif protein)	Zasp52 Zasp CG30084	Drosophila melanogaster (Fruit fly)	muscle structure development [GO:0061061]; myofibril assembly [GO:0030239]; regulation of cell-matrix adhesion [GO:0001952]	actin cytoskeleton [GO:0015629]; apical part of cell [GO:0045177]; basal part of cell [GO:0045178]; basolateral plasma membrane [GO:0016323]; cell leading edge [GO:0031252]; focal adhesion [GO:0005925]; muscle tendon junction [GO:0005927]; stress fiber [GO:0001725]; Z disc [GO:0030018]; zonula adherens [GO:0005915]	actin binding [GO:0003779]; actinin binding [GO:0042805]; metal ion binding [GO:0046872]; muscle alpha-actinin binding [GO:0051371]	GO:0001725; GO:0001952; GO:0003779; GO:0005915; GO:0005925; GO:0005927; GO:0015629; GO:0016323; GO:0030018; GO:0030239; GO:0031252; GO:0042805; GO:0045177; GO:0045178; GO:0046872; GO:0051371; GO:0061061
g__Litoreibacter	Locus_1510157	0.72531	6.06711e-05	sp|Q810J8|ZFYV1_MOUSE	Zinc finger FYVE domain-containing protein 1	Zfyve1	Mus musculus (Mouse)	cellular response to starvation [GO:0009267]; macroautophagy [GO:0016236]; negative regulation of phosphatase activity [GO:0010923]	autophagosome [GO:0005776]; endoplasmic reticulum [GO:0005783]; ER-mitochondrion membrane contact site [GO:0044233]; extrinsic component of omegasome membrane [GO:0097629]; Golgi stack [GO:0005795]; omegasome [GO:1990462]; perinuclear region of cytoplasm [GO:0048471]; phagophore assembly site [GO:0000407]	1-phosphatidylinositol binding [GO:0005545]; metal ion binding [GO:0046872]; phosphatidylinositol-3,4,5-trisphosphate binding [GO:0005547]; phosphatidylinositol-3,4-bisphosphate binding [GO:0043325]	GO:0000407; GO:0005545; GO:0005547; GO:0005776; GO:0005783; GO:0005795; GO:0009267; GO:0010923; GO:0016236; GO:0043325; GO:0044233; GO:0046872; GO:0048471; GO:0097629; GO:1990462
g__Litoreibacter	Locus_1520463	0.753457	2.13553e-05	sp|P49916|DNLI3_HUMAN	DNA ligase 3 (EC 6.5.1.1) (DNA ligase III) (Polydeoxyribonucleotide synthase [ATP] 3)	LIG3	Homo sapiens (Human)	base-excision repair, DNA ligation [GO:0006288]; cell cycle [GO:0007049]; cell division [GO:0051301]; DNA biosynthetic process [GO:0071897]; DNA ligation [GO:0006266]; DNA replication [GO:0006260]; double-strand break repair [GO:0006302]; double-strand break repair via alternative nonhomologous end joining [GO:0097681]; double-strand break repair via homologous recombination [GO:0000724]; mitocho…	DNA ligase III-XRCC1 complex [GO:0070421]; mitochondrion [GO:0005739]; nucleoplasm [GO:0005654]; nucleus [GO:0005634]	ATP binding [GO:0005524]; DNA binding [GO:0003677]; DNA ligase (ATP) activity [GO:0003910]; DNA ligase activity [GO:0003909]; zinc ion binding [GO:0008270]	GO:0000724; GO:0003677; GO:0003909; GO:0003910; GO:0005524; GO:0005634; GO:0005654; GO:0005739; GO:0006260; GO:0006266; GO:0006283; GO:0006288; GO:0006297; GO:0006302; GO:0007005; GO:0007049; GO:0008270; GO:0043504; GO:0051301; GO:0070421; GO:0071897; GO:0090298; GO:0097681
g__Litoreibacter	Locus_1559995	0.697164	0.000153179	sp|Q9VI93|RN_DROME	Zinc finger protein rotund (Zinc finger protein roughened eye)	rn roe CG32466	Drosophila melanogaster (Fruit fly)	cell fate specification [GO:0001708]; chaeta development [GO:0022416]; compound eye development [GO:0048749]; imaginal disc-derived leg morphogenesis [GO:0007480]; negative regulation of transcription, DNA-templated [GO:0045892]; negative regulation of transcription from RNA polymerase II promoter [GO:0000122]; transcription, DNA-templated [GO:0006351]	nucleus [GO:0005634]	metal ion binding [GO:0046872]; RNA polymerase II regulatory region sequence-specific DNA binding [GO:0000977]; RNA polymerase II transcription factor activity, sequence-specific DNA binding [GO:0000981]; transcription factor activity, RNA polymerase II distal enhancer sequence-specific binding [GO:0003705]	GO:0000122; GO:0000977; GO:0000981; GO:0001708; GO:0003705; GO:0005634; GO:0006351; GO:0007480; GO:0022416; GO:0045892; GO:0046872; GO:0048749
g__Litoreibacter	Locus_1563943	-0.700528	0.000137882
g__Litoreibacter	Locus_162797	0.743714	3.11141e-05	sp|P15796|H12_CAEEL	Histone H1.2 (Histone H1-like protein 2)	hil-2 Y73B6BL.9	Caenorhabditis elegans	nucleosome assembly [GO:0006334]	nucleosome [GO:0000786]; nucleus [GO:0005634]	DNA binding [GO:0003677]	GO:0000786; GO:0003677; GO:0005634; GO:0006334
g__Litoreibacter	Locus_1655888	0.751292	2.32521e-05
g__Litoreibacter	Locus_173009	0.755622	1.95965e-05
g__Litoreibacter	Locus_1743506	0.686339	0.000212924
g__Litoreibacter	Locus_1830171	0.72531	6.06711e-05	sp|Q0GGW5|STK11_CHICK	Serine/threonine-protein kinase STK11 (EC 2.7.11.1) (Liver kinase B1 homolog) (LKB1)	STK11	Gallus gallus (Chicken)	anoikis [GO:0043276]; axonogenesis [GO:0007409]; canonical Wnt signaling pathway [GO:0060070]; cell cycle arrest [GO:0007050]; cell differentiation [GO:0030154]; cellular response to DNA damage stimulus [GO:0006974]; cellular response to starvation [GO:0009267]; cellular response to UV-B [GO:0071493]; dendrite extension [GO:0097484]; establishment of cell polarity [GO:0030010]; glucose homeostasi…	cytoplasm [GO:0005737]; cytosol [GO:0005829]; extracellular exosome [GO:0070062]; membrane [GO:0016020]; mitochondrion [GO:0005739]; nucleoplasm [GO:0005654]; nucleus [GO:0005634]; TCR signalosome [GO:0036398]	ATP binding [GO:0005524]; LRR domain binding [GO:0030275]; magnesium ion binding [GO:0000287]; p53 binding [GO:0002039]; protein kinase activator activity [GO:0030295]; protein kinase binding [GO:0019901]; protein serine/threonine kinase activity [GO:0004674]	GO:0000287; GO:0001558; GO:0001894; GO:0001944; GO:0002039; GO:0004674; GO:0005524; GO:0005634; GO:0005654; GO:0005737; GO:0005739; GO:0005829; GO:0006468; GO:0006974; GO:0007050; GO:0007399; GO:0007409; GO:0009267; GO:0010212; GO:0010508; GO:0016020; GO:0018105; GO:0018107; GO:0019901; GO:0030010; GO:0030111; GO:0030154; GO:0030275; GO:0030295; GO:0030308; GO:0030511; GO:0035556; GO:0036398; GO:…
g__Litoreibacter	Locus_1841018	0.748044	2.6376e-05	sp|Q69ZL1|FGD6_MOUSE	FYVE, RhoGEF and PH domain-containing protein 6	Fgd6 Kiaa1362	Mus musculus (Mouse)	regulation of Rho protein signal transduction [GO:0035023]	cytoplasm [GO:0005737]; cytoskeleton [GO:0005856]	metal ion binding [GO:0046872]; Rho guanyl-nucleotide exchange factor activity [GO:0005089]	GO:0005089; GO:0005737; GO:0005856; GO:0035023; GO:0046872
g__Litoreibacter	Locus_185431	-0.70799	0.000108627	sp|Q9NSD9|SYFB_HUMAN	Phenylalanine--tRNA ligase beta subunit (EC 6.1.1.20) (Phenylalanyl-tRNA synthetase beta subunit) (PheRS)	FARSB FARSLB FRSB HSPC173	Homo sapiens (Human)	phenylalanyl-tRNA aminoacylation [GO:0006432]; protein heterotetramerization [GO:0051290]; translation [GO:0006412]; tRNA aminoacylation for protein translation [GO:0006418]	cytoplasm [GO:0005737]; cytosol [GO:0005829]; membrane [GO:0016020]; phenylalanine-tRNA ligase complex [GO:0009328]	ATP binding [GO:0005524]; magnesium ion binding [GO:0000287]; phenylalanine-tRNA ligase activity [GO:0004826]; RNA binding [GO:0003723]	GO:0000287; GO:0003723; GO:0004826; GO:0005524; GO:0005737; GO:0005829; GO:0006412; GO:0006418; GO:0006432; GO:0009328; GO:0016020; GO:0051290
g__Litoreibacter	Locus_1961536	-0.70853	0.000106738
g__Litoreibacter	Locus_2009366	0.691751	0.000180911	sp|Q24306|DIAP1_DROME	Death-associated inhibitor of apoptosis 1 (EC 2.3.2.27) (Apoptosis 1 inhibitor) (E3 ubiquitin-protein ligase th) (Inhibitor of apoptosis 1) (Protein thread) (RING-type E3 ubiquitin transferase Diap1)	Diap1 Iap1 th CG12284	Drosophila melanogaster (Fruit fly)	antennal morphogenesis [GO:0048800]; apoptotic process [GO:0006915]; border follicle cell migration [GO:0007298]; germ cell migration [GO:0008354]; inhibition of cysteine-type endopeptidase activity [GO:0097340]; inhibition of cysteine-type endopeptidase activity involved in apoptotic process [GO:1990001]; multicellular organism development [GO:0007275]; negative regulation of apoptotic process […	cytoplasm [GO:0005737]; cytosol [GO:0005829]; nucleus [GO:0005634]	caspase binding [GO:0089720]; cysteine-type endopeptidase inhibitor activity [GO:0004869]; cysteine-type endopeptidase inhibitor activity involved in apoptotic process [GO:0043027]; NEDD8 ligase activity [GO:0061663]; ubiquitin conjugating enzyme binding [GO:0031624]; ubiquitin-like protein conjugating enzyme binding [GO:0044390]; ubiquitin protein ligase activity [GO:0061630]; ubiquitin protein …	GO:0000209; GO:0004842; GO:0004869; GO:0005634; GO:0005737; GO:0005829; GO:0006915; GO:0007275; GO:0007283; GO:0007289; GO:0007298; GO:0007423; GO:0008270; GO:0008354; GO:0016055; GO:0031398; GO:0031624; GO:0031625; GO:0042787; GO:0043027; GO:0043066; GO:0043154; GO:0044390; GO:0045035; GO:0045116; GO:0046673; GO:0048800; GO:0051865; GO:0061630; GO:0061663; GO:0070936; GO:0089720; GO:0090263; GO:…
g__Litoreibacter	Locus_2057762	-0.746528	2.79565e-05
g__Litoreibacter	Locus_2093058	0.686339	0.000212924	sp|Q01518|CAP1_HUMAN	Adenylyl cyclase-associated protein 1 (CAP 1)	CAP1 CAP	Homo sapiens (Human)	actin polymerization or depolymerization [GO:0008154]; activation of adenylate cyclase activity [GO:0007190]; ameboidal-type cell migration [GO:0001667]; cell morphogenesis [GO:0000902]; establishment or maintenance of cell polarity [GO:0007163]; neutrophil degranulation [GO:0043312]; receptor-mediated endocytosis [GO:0006898]; signal transduction [GO:0007165]	azurophil granule lumen [GO:0035578]; cortical actin cytoskeleton [GO:0030864]; extracellular exosome [GO:0070062]; extracellular region [GO:0005576]; focal adhesion [GO:0005925]; plasma membrane [GO:0005886]	actin binding [GO:0003779]; adenylate cyclase binding [GO:0008179]	GO:0000902; GO:0001667; GO:0003779; GO:0005576; GO:0005886; GO:0005925; GO:0006898; GO:0007163; GO:0007165; GO:0007190; GO:0008154; GO:0008179; GO:0030864; GO:0035578; GO:0043312; GO:0070062
g__Litoreibacter	Locus_216047	0.706907	0.000112501
g__Litoreibacter	Locus_2198022	0.687421	0.000206154	sp|Q8NEZ2|VP37A_HUMAN	Vacuolar protein sorting-associated protein 37A (hVps37A) (ESCRT-I complex subunit VPS37A) (Hepatocellular carcinoma-related protein 1)	VPS37A HCRP1	Homo sapiens (Human)	endosomal transport [GO:0016197]; intracellular transport of virus [GO:0075733]; macroautophagy [GO:0016236]; multivesicular body assembly [GO:0036258]; protein transport [GO:0015031]; ubiquitin-dependent protein catabolic process via the multivesicular body sorting pathway [GO:0043162]; viral budding via host ESCRT complex [GO:0039702]; viral life cycle [GO:0019058]	centrosome [GO:0005813]; cytosol [GO:0005829]; endosome membrane [GO:0010008]; ESCRT I complex [GO:0000813]; host cell [GO:0043657]; intracellular membrane-bounded organelle [GO:0043231]; late endosome membrane [GO:0031902]; nucleoplasm [GO:0005654]	0	GO:0000813; GO:0005654; GO:0005813; GO:0005829; GO:0010008; GO:0015031; GO:0016197; GO:0016236; GO:0019058; GO:0031902; GO:0036258; GO:0039702; GO:0043162; GO:0043231; GO:0043657; GO:0075733
g__Litoreibacter	Locus_2229356	0.703659	0.000124859	sp|P28167|ZFH2_DROME	Zinc finger protein 2 (Zinc finger homeodomain protein 2)	zfh2 zfh-2 CG1449	Drosophila melanogaster (Fruit fly)	imaginal disc-derived wing morphogenesis [GO:0007476]; nervous system development [GO:0007399]; regulation of transcription, DNA-templated [GO:0006355]; wing disc development [GO:0035220]	nucleus [GO:0005634]	DNA binding [GO:0003677]; metal ion binding [GO:0046872]; RNA polymerase II regulatory region sequence-specific DNA binding [GO:0000977]	GO:0000977; GO:0003677; GO:0005634; GO:0006355; GO:0007399; GO:0007476; GO:0035220; GO:0046872
g__Litoreibacter	Locus_2268463	0.701432	0.000134007
g__Litoreibacter	Locus_2273132	-0.70799	0.000108627	sp|O97790|TBCD1_BOVIN	TBC1 domain family member 1 (Lyncein)	TBC1D1 LYN	Bos taurus (Bovine)	activation of GTPase activity [GO:0090630]; intracellular protein transport [GO:0006886]; regulation of vesicle fusion [GO:0031338]	endomembrane system [GO:0012505]; intracellular [GO:0005622]; nucleus [GO:0005634]	GTPase activator activity [GO:0005096]; Rab GTPase binding [GO:0017137]	GO:0005096; GO:0005622; GO:0005634; GO:0006886; GO:0012505; GO:0017137; GO:0031338; GO:0090630
g__Litoreibacter	Locus_2426209	0.682008	0.000241983	sp|Q9QXU2|SURF1_RAT	Surfeit locus protein 1	Surf1 Surf-1	Rattus norvegicus (Rat)	mitochondrial respiratory chain complex IV assembly [GO:0033617]	integral component of membrane [GO:0016021]; mitochondrial inner membrane [GO:0005743]	0	GO:0005743; GO:0016021; GO:0033617
g__Litoreibacter	Locus_2431499	0.70273	0.000128608	sp|Q7RYW6|CYSK_NEUCR	Cysteine synthase 1 (CS 1) (EC 2.5.1.-) (EC 2.5.1.47) (O-acetylserine (thiol)-lyase 1) (OAS-TL 1) (O-acetylserine sulfhydrylase 1) (O-succinylserine sulfhydrylase)	cys-17 NCU06452	Neurospora crassa (strain ATCC 24698 / 74-OR23-1A / CBS 708.71 / DSM 1257 / FGSC 987)	cysteine biosynthetic process from serine [GO:0006535]	cytoplasm [GO:0005737]; mitochondrion [GO:0005739]	cysteine synthase activity [GO:0004124]; pyridoxal phosphate binding [GO:0030170]; transferase activity [GO:0016740]	GO:0004124; GO:0005737; GO:0005739; GO:0006535; GO:0016740; GO:0030170
g__Litoreibacter	Locus_2442992	0.710155	0.000101227	sp|Q9UJW0|DCTN4_HUMAN	Dynactin subunit 4 (Dyn4) (Dynactin subunit p62)	DCTN4	Homo sapiens (Human)	antigen processing and presentation of exogenous peptide antigen via MHC class II [GO:0019886]; ER to Golgi vesicle-mediated transport [GO:0006888]; nuclear migration [GO:0007097]	centrosome [GO:0005813]; cytoplasm [GO:0005737]; cytoplasmic dynein complex [GO:0005868]; cytosol [GO:0005829]; dynactin complex [GO:0005869]; focal adhesion [GO:0005925]; kinetochore [GO:0000776]; nucleus [GO:0005634]; spindle pole [GO:0000922]; stress fiber [GO:0001725]	protein N-terminus binding [GO:0047485]	GO:0000776; GO:0000922; GO:0001725; GO:0005634; GO:0005737; GO:0005813; GO:0005829; GO:0005868; GO:0005869; GO:0005925; GO:0006888; GO:0007097; GO:0019886; GO:0047485
g__Litoreibacter	Locus_252191	0.685256	0.000219888
g__Litoreibacter	Locus_252961	0.706907	0.000112501	sp|O43900|PRIC3_HUMAN	Prickle planar cell polarity protein 3 (LIM domain only protein 6) (LMO-6) (Prickle-like protein 3) (Pk3) (Triple LIM domain protein 6)	PRICKLE3 LMO6	Homo sapiens (Human)	cell projection organization [GO:0030030]; multicellular organism development [GO:0007275]	cytoplasm [GO:0005737]; plasma membrane [GO:0005886]	zinc ion binding [GO:0008270]	GO:0005737; GO:0005886; GO:0007275; GO:0008270; GO:0030030
g__Litoreibacter	Locus_2658829	0.709072	0.00010487	sp|Q9NGC3|CEG1A_DROME	Centaurin-gamma-1A	CenG1A CG31811	Drosophila melanogaster (Fruit fly)	medium-term memory [GO:0072375]; positive regulation of GTPase activity [GO:0043547]; regulation of GTPase activity [GO:0043087]	membrane [GO:0016020]	GTPase activator activity [GO:0005096]; GTPase activity [GO:0003924]; GTP binding [GO:0005525]; metal ion binding [GO:0046872]	GO:0003924; GO:0005096; GO:0005525; GO:0016020; GO:0043087; GO:0043547; GO:0046872; GO:0072375
g__Litoreibacter	Locus_2660545	0.683091	0.000234412	sp|Q01H84|SELN_XENTR	Selenoprotein N (SelN)	selenon sepn1 TEgg073a06.1	Xenopus tropicalis (Western clawed frog) (Silurana tropicalis)	skeletal muscle fiber development [GO:0048741]	endoplasmic reticulum membrane [GO:0005789]; integral component of membrane [GO:0016021]	oxidoreductase activity [GO:0016491]	GO:0005789; GO:0016021; GO:0016491; GO:0048741
g__Litoreibacter	Locus_2675026	-0.735053	4.28893e-05	sp|P61291|PSME3_PIG	Proteasome activator complex subunit 3 (Activator of multicatalytic protease subunit 3) (Proteasome activator 28 subunit gamma) (PA28g) (PA28gamma)	PSME3	Sus scrofa (Pig)	apoptotic process [GO:0006915]; cell cycle [GO:0007049]; negative regulation of extrinsic apoptotic signaling pathway [GO:2001237]; positive regulation of endopeptidase activity [GO:0010950]; regulation of G1/S transition of mitotic cell cycle [GO:2000045]; regulation of proteasomal protein catabolic process [GO:0061136]	cytoplasm [GO:0005737]; nucleus [GO:0005634]; proteasome activator complex [GO:0008537]; proteasome complex [GO:0000502]	endopeptidase activator activity [GO:0061133]; MDM2/MDM4 family protein binding [GO:0097371]; p53 binding [GO:0002039]	GO:0000502; GO:0002039; GO:0005634; GO:0005737; GO:0006915; GO:0007049; GO:0008537; GO:0010950; GO:0061133; GO:0061136; GO:0097371; GO:2000045; GO:2001237
g__Litoreibacter	Locus_2680914	-0.741135	3.42787e-05	sp|Q504N0|CBPA2_MOUSE	Carboxypeptidase A2 (EC 3.4.17.15)	Cpa2	Mus musculus (Mouse)	0	extracellular region [GO:0005576]; extracellular space [GO:0005615]	carboxypeptidase activity [GO:0004180]; metallocarboxypeptidase activity [GO:0004181]; zinc ion binding [GO:0008270]	GO:0004180; GO:0004181; GO:0005576; GO:0005615; GO:0008270
g__Litoreibacter	Locus_2731922	0.687421	0.000206154	sp|Q8K1X1|WDR11_MOUSE	WD repeat-containing protein 11 (Bromodomain and WD repeat-containing protein 2)	Wdr11 Brwd2 Kiaa1351	Mus musculus (Mouse)	0	cilium [GO:0005929]; cytoplasm [GO:0005737]; cytosol [GO:0005829]; integral component of membrane [GO:0016021]; lysosomal membrane [GO:0005765]; membrane [GO:0016020]; microtubule cytoskeleton [GO:0015630]; nucleus [GO:0005634]	0	GO:0005634; GO:0005737; GO:0005765; GO:0005829; GO:0005929; GO:0015630; GO:0016020; GO:0016021
g__Litoreibacter	Locus_2757864	0.705652	0.000117145	sp|Q29496|CP3AO_SHEEP	Cytochrome P450 3A24 (EC 1.14.14.1) (CYPIIIA24)	CYP3A24	Ovis aries (Sheep)	0	endoplasmic reticulum membrane [GO:0005789]; organelle membrane [GO:0031090]	aromatase activity [GO:0070330]; heme binding [GO:0020037]; iron ion binding [GO:0005506]; monooxygenase activity [GO:0004497]	GO:0004497; GO:0005506; GO:0005789; GO:0020037; GO:0031090; GO:0070330
g__Litoreibacter	Locus_2774224	0.765365	1.31643e-05	sp|Q5RDD8|CALU_PONAB	Calumenin	CALU	Pongo abelii (Sumatran orangutan) (Pongo pygmaeus abelii)	0	endoplasmic reticulum membrane [GO:0005789]; extracellular region [GO:0005576]; Golgi apparatus [GO:0005794]; melanosome [GO:0042470]; sarcoplasmic reticulum lumen [GO:0033018]	calcium ion binding [GO:0005509]	GO:0005509; GO:0005576; GO:0005789; GO:0005794; GO:0033018; GO:0042470
g__Litoreibacter	Locus_2808805	0.699329	0.000143172	sp|P51448|RORA_MOUSE	Nuclear receptor ROR-alpha (Nuclear receptor RZR-alpha) (Nuclear receptor subfamily 1 group F member 1) (RAR-related orphan receptor A) (Retinoid-related orphan receptor-alpha)	Rora Nr1f1 Rzra	Mus musculus (Mouse)	angiogenesis [GO:0001525]; cellular response to hypoxia [GO:0071456]; cellular response to interleukin-1 [GO:0071347]; cellular response to sterol [GO:0036315]; cellular response to tumor necrosis factor [GO:0071356]; cerebellar granule cell precursor proliferation [GO:0021930]; cerebellar Purkinje cell differentiation [GO:0021702]; cGMP metabolic process [GO:0046068]; circadian regulation of gen…	nucleoplasm [GO:0005654]; nucleus [GO:0005634]	beta-catenin binding [GO:0008013]; core promoter sequence-specific DNA binding [GO:0001046]; DNA binding [GO:0003677]; DNA binding transcription factor activity [GO:0003700]; nuclear receptor activity [GO:0004879]; oxysterol binding [GO:0008142]; RNA polymerase II regulatory region sequence-specific DNA binding [GO:0000977]; sequence-specific DNA binding [GO:0043565]; steroid hormone receptor act…	GO:0000977; GO:0001046; GO:0001222; GO:0001223; GO:0001525; GO:0003677; GO:0003700; GO:0003707; GO:0004879; GO:0005634; GO:0005654; GO:0006351; GO:0006355; GO:0006805; GO:0006809; GO:0007623; GO:0008013; GO:0008134; GO:0008142; GO:0008270; GO:0008589; GO:0010575; GO:0010906; GO:0019218; GO:0021702; GO:0021930; GO:0030522; GO:0032922; GO:0036315; GO:0042692; GO:0042752; GO:0042753; GO:0043030; GO:…
g__Litoreibacter	Locus_2866466	0.687421	0.000206154	sp|Q6P1E8|EFCB6_MOUSE	EF-hand calcium-binding domain-containing protein 6 (DJ-1-binding protein) (DJBP)	Efcab6 Djbp Kiaa1672	Mus musculus (Mouse)	regulation of transcription, DNA-templated [GO:0006355]; transcription, DNA-templated [GO:0006351]	nucleoplasm [GO:0005654]	calcium ion binding [GO:0005509]	GO:0005509; GO:0005654; GO:0006351; GO:0006355
g__Litoreibacter	Locus_2976909	0.747124	2.73258e-05
g__Litoreibacter	Locus_3033691	0.72098	7.04599e-05	sp|Q9P1Z9|CC180_HUMAN	Coiled-coil domain-containing protein 180	CCDC180 C9orf174 KIAA1529	Homo sapiens (Human)	0	extracellular exosome [GO:0070062]; integral component of membrane [GO:0016021]	0	GO:0016021; GO:0070062
g__Litoreibacter	Locus_3064097	0.693916	0.000169333	sp|Q38SD2|LRRK1_HUMAN	Leucine-rich repeat serine/threonine-protein kinase 1 (EC 2.7.11.1)	LRRK1 KIAA1790	Homo sapiens (Human)	bone resorption [GO:0045453]; intracellular signal transduction [GO:0035556]; negative regulation of peptidyl-tyrosine phosphorylation [GO:0050732]; osteoclast development [GO:0036035]; positive regulation of canonical Wnt signaling pathway [GO:0090263]; positive regulation of intracellular signal transduction [GO:1902533]; positive regulation of peptidyl-tyrosine phosphorylation [GO:0050731]	cytoplasm [GO:0005737]; cytosol [GO:0005829]; mitochondrion [GO:0005739]	ATP binding [GO:0005524]; GTP binding [GO:0005525]; identical protein binding [GO:0042802]; metal ion binding [GO:0046872]; protein serine/threonine kinase activity [GO:0004674]; signal transducer activity [GO:0004871]	GO:0004674; GO:0004871; GO:0005524; GO:0005525; GO:0005737; GO:0005739; GO:0005829; GO:0035556; GO:0036035; GO:0042802; GO:0045453; GO:0046872; GO:0050731; GO:0050732; GO:0090263; GO:1902533
g__Litoreibacter	Locus_3184469	0.750209	2.4255e-05	sp|P31404|VATA_BOVIN	V-type proton ATPase catalytic subunit A (V-ATPase subunit A) (EC 3.6.3.14) (V-ATPase 69 kDa subunit) (Vacuolar proton pump subunit alpha)	ATP6V1A ATP6A1 ATP6V1A1	Bos taurus (Bovine)	ATP hydrolysis coupled proton transport [GO:0015991]; ATP metabolic process [GO:0046034]; cellular iron ion homeostasis [GO:0006879]; cellular response to increased oxygen levels [GO:0036295]	apical plasma membrane [GO:0016324]; cytosol [GO:0005829]; extracellular exosome [GO:0070062]; lysosomal membrane [GO:0005765]; microvillus [GO:0005902]; mitochondrion [GO:0005739]; myelin sheath [GO:0043209]; plasma membrane [GO:0005886]; proton-transporting V-type ATPase, V1 domain [GO:0033180]	ATP binding [GO:0005524]; proton-transporting ATPase activity, rotational mechanism [GO:0046961]	GO:0005524; GO:0005739; GO:0005765; GO:0005829; GO:0005886; GO:0005902; GO:0006879; GO:0015991; GO:0016324; GO:0033180; GO:0036295; GO:0043209; GO:0046034; GO:0046961; GO:0070062
g__Litoreibacter	Locus_3224215	0.700412	0.000138387	sp|O94826|TOM70_HUMAN	Mitochondrial import receptor subunit TOM70 (Mitochondrial precursor proteins import receptor) (Translocase of outer membrane 70 kDa subunit) (Translocase of outer mitochondrial membrane protein 70)	TOMM70 KIAA0719 TOM70 TOMM70A	Homo sapiens (Human)	macroautophagy [GO:0016236]; protein targeting to mitochondrion [GO:0006626]	extracellular exosome [GO:0070062]; integral component of membrane [GO:0016021]; membrane [GO:0016020]; mitochondrial outer membrane [GO:0005741]; mitochondrial outer membrane translocase complex [GO:0005742]; mitochondrion [GO:0005739]	protein transmembrane transporter activity [GO:0008320]	GO:0005739; GO:0005741; GO:0005742; GO:0006626; GO:0008320; GO:0016020; GO:0016021; GO:0016236; GO:0070062
g__Litoreibacter	Locus_3303099	-0.780528	6.81772e-06
g__Litoreibacter	Locus_419900	0.719108	7.51043e-05
g__Litoreibacter	Locus_4205114	0.724228	6.2999e-05
g__Litoreibacter	Locus_421855	0.693916	0.000169333	sp|A0A0R4I9Y1|R213B_DANRE	E3 ubiquitin-protein ligase rnf213-beta (EC 2.3.2.27) (EC 3.6.4.-) (Mysterin-B) (Mysterin-beta) (RING finger protein 213-B) (RING finger protein 213-beta) (RING-type E3 ubiquitin transferase rnf213-beta)	rnf213b	Danio rerio (Zebrafish) (Brachydanio rerio)	0	cytosol [GO:0005829]	ATPase activity [GO:0016887]; metal ion binding [GO:0046872]; ubiquitin-protein transferase activity [GO:0004842]	GO:0004842; GO:0005829; GO:0016887; GO:0046872
g__Litoreibacter	Locus_430013	-0.684864	0.00022246	sp|O60290|ZN862_HUMAN	Zinc finger protein 862	ZNF862 KIAA0543	Homo sapiens (Human)	regulation of transcription, DNA-templated [GO:0006355]; transcription, DNA-templated [GO:0006351]	nucleus [GO:0005634]	metal ion binding [GO:0046872]; nucleic acid binding [GO:0003676]; protein dimerization activity [GO:0046983]	GO:0003676; GO:0005634; GO:0006351; GO:0006355; GO:0046872; GO:0046983
g__Litoreibacter	Locus_4375386	0.701968	0.000131751
g__Litoreibacter	Locus_46103	-0.690669	0.000186954	sp|Q5R4R6|SRP54_PONAB	Signal recognition particle 54 kDa protein (SRP54)	SRP54	Pongo abelii (Sumatran orangutan) (Pongo pygmaeus abelii)	protein targeting to ER [GO:0045047]; response to drug [GO:0042493]; SRP-dependent cotranslational protein targeting to membrane [GO:0006614]	nuclear speck [GO:0016607]; nucleus [GO:0005634]; signal recognition particle, endoplasmic reticulum targeting [GO:0005786]	7S RNA binding [GO:0008312]; drug binding [GO:0008144]; endoplasmic reticulum signal peptide binding [GO:0030942]; GDP binding [GO:0019003]; GTPase activity [GO:0003924]; GTP binding [GO:0005525]	GO:0003924; GO:0005525; GO:0005634; GO:0005786; GO:0006614; GO:0008144; GO:0008312; GO:0016607; GO:0019003; GO:0030942; GO:0042493; GO:0045047
g__Litoreibacter	Locus_4660250	-0.724228	6.2999e-05
g__Litoreibacter	Locus_467040	0.710309	0.000100717	sp|Q6ZPS6|AKIB1_MOUSE	Ankyrin repeat and IBR domain-containing protein 1 (EC 2.3.2.27)	Ankib1 Kiaa1386	Mus musculus (Mouse)	positive regulation of proteasomal ubiquitin-dependent protein catabolic process [GO:0032436]; protein polyubiquitination [GO:0000209]; protein ubiquitination involved in ubiquitin-dependent protein catabolic process [GO:0042787]	cytoplasm [GO:0005737]; ubiquitin ligase complex [GO:0000151]	metal ion binding [GO:0046872]; ubiquitin conjugating enzyme binding [GO:0031624]; ubiquitin protein ligase activity [GO:0061630]	GO:0000151; GO:0000209; GO:0005737; GO:0031624; GO:0032436; GO:0042787; GO:0046872; GO:0061630
g__Litoreibacter	Locus_4686043	0.702577	0.000129234	sp|Q8BLY1|SMOC1_MOUSE	SPARC-related modular calcium-binding protein 1 (SPARC-related gene protein) (Secreted modular calcium-binding protein 1) (SMOC-1)	Smoc1 Srg	Mus musculus (Mouse)	cell differentiation [GO:0030154]; extracellular matrix organization [GO:0030198]; eye development [GO:0001654]; limb development [GO:0060173]; positive regulation of cell-substrate adhesion [GO:0010811]; regulation of osteoblast differentiation [GO:0045667]; signal transduction [GO:0007165]	basement membrane [GO:0005604]	calcium ion binding [GO:0005509]; extracellular matrix binding [GO:0050840]	GO:0001654; GO:0005509; GO:0005604; GO:0007165; GO:0010811; GO:0030154; GO:0030198; GO:0045667; GO:0050840; GO:0060173
g__Litoreibacter	Locus_469172	0.692834	0.000175038	sp|A7E305|ZSWM8_BOVIN	Zinc finger SWIM domain-containing protein 8	ZSWIM8	Bos taurus (Bovine)	0	0	zinc ion binding [GO:0008270]	GO:0008270
g__Litoreibacter	Locus_4702601	0.830679	5.04798e-07	sp|Q99715|COCA1_HUMAN	Collagen alpha-1(XII) chain	COL12A1 COL12A1L	Homo sapiens (Human)	cell adhesion [GO:0007155]; collagen catabolic process [GO:0030574]; collagen fibril organization [GO:0030199]; endodermal cell differentiation [GO:0035987]; skeletal system development [GO:0001501]	collagen type XII trimer [GO:0005595]; endoplasmic reticulum lumen [GO:0005788]; extracellular exosome [GO:0070062]; extracellular matrix [GO:0031012]; extracellular region [GO:0005576]; extracellular space [GO:0005615]; extracellular vesicle [GO:1903561]	extracellular matrix structural constituent conferring tensile strength [GO:0030020]	GO:0001501; GO:0005576; GO:0005595; GO:0005615; GO:0005788; GO:0007155; GO:0030020; GO:0030199; GO:0030574; GO:0031012; GO:0035987; GO:0070062; GO:1903561
g__Litoreibacter	Locus_4861787	-0.715501	8.48144e-05	sp|O14522|PTPRT_HUMAN	Receptor-type tyrosine-protein phosphatase T (R-PTP-T) (EC 3.1.3.48) (Receptor-type tyrosine-protein phosphatase rho) (RPTP-rho)	PTPRT KIAA0283	Homo sapiens (Human)	cell adhesion [GO:0007155]; homophilic cell adhesion via plasma membrane adhesion molecules [GO:0007156]; protein dephosphorylation [GO:0006470]; signal transduction [GO:0007165]; transmembrane receptor protein tyrosine kinase signaling pathway [GO:0007169]	cell surface [GO:0009986]; integral component of membrane [GO:0016021]; plasma membrane [GO:0005886]	alpha-catenin binding [GO:0045294]; beta-catenin binding [GO:0008013]; cadherin binding [GO:0045296]; delta-catenin binding [GO:0070097]; gamma-catenin binding [GO:0045295]; protein tyrosine phosphatase activity [GO:0004725]	GO:0004725; GO:0005886; GO:0006470; GO:0007155; GO:0007156; GO:0007165; GO:0007169; GO:0008013; GO:0009986; GO:0016021; GO:0045294; GO:0045295; GO:0045296; GO:0070097
g__Litoreibacter	Locus_544506	0.71464	8.72871e-05	sp|Q9Y2I8|WDR37_HUMAN	WD repeat-containing protein 37	WDR37 KIAA0982	Homo sapiens (Human)	maturation of 5.8S rRNA [GO:0000460]; maturation of LSU-rRNA [GO:0000470]	PeBoW complex [GO:0070545]; preribosome, large subunit precursor [GO:0030687]	0	GO:0000460; GO:0000470; GO:0030687; GO:0070545
g__Litoreibacter	Locus_5609240	-0.747506	2.69281e-05
g__Litoreibacter	Locus_561441	0.698247	0.000148102	sp|Q96KN3|PKNX2_HUMAN	Homeobox protein PKNOX2 (Homeobox protein PREP-2) (PBX/knotted homeobox 2)	PKNOX2 PREP2	Homo sapiens (Human)	regulation of transcription from RNA polymerase II promoter [GO:0006357]	actin cytoskeleton [GO:0015629]; cytoplasm [GO:0005737]; intercellular bridge [GO:0045171]; microtubule cytoskeleton [GO:0015630]; nucleoplasm [GO:0005654]; nucleus [GO:0005634]	actin filament binding [GO:0051015]; actin monomer binding [GO:0003785]; RNA polymerase II regulatory region sequence-specific DNA binding [GO:0000977]	GO:0000977; GO:0003785; GO:0005634; GO:0005654; GO:0005737; GO:0006357; GO:0015629; GO:0015630; GO:0045171; GO:0051015
g__Litoreibacter	Locus_5687305	0.738301	3.80805e-05	sp|Q6T6T5|VKT1_BITGA	Kunitz-type serine protease inhibitor bitisilin-1 (BG-11) (Kunitz protease inhibitor 1)	0	Bitis gabonica (Gaboon adder) (Gaboon viper)	0	extracellular region [GO:0005576]	serine-type endopeptidase inhibitor activity [GO:0004867]	GO:0004867; GO:0005576
g__Litoreibacter	Locus_5707537	0.682008	0.000241983	sp|P22897|MRC1_HUMAN	Macrophage mannose receptor 1 (MMR) (C-type lectin domain family 13 member D) (C-type lectin domain family 13 member D-like) (Human mannose receptor) (hMR) (Macrophage mannose receptor 1-like protein 1) (CD antigen CD206)	MRC1 CLEC13D CLEC13DL MRC1L1	Homo sapiens (Human)	cellular response to interferon-gamma [GO:0071346]; cellular response to interleukin-4 [GO:0071353]; cellular response to lipopolysaccharide [GO:0071222]; receptor-mediated endocytosis [GO:0006898]	cell surface [GO:0009986]; endosome membrane [GO:0010008]; integral component of plasma membrane [GO:0005887]; plasma membrane [GO:0005886]	mannose binding [GO:0005537]; receptor activity [GO:0004872]; transmembrane signaling receptor activity [GO:0004888]; virus receptor activity [GO:0001618]	GO:0001618; GO:0004872; GO:0004888; GO:0005537; GO:0005886; GO:0005887; GO:0006898; GO:0009986; GO:0010008; GO:0071222; GO:0071346; GO:0071353
g__Litoreibacter	Locus_5737127	0.735053	4.28893e-05	sp|O75179|ANR17_HUMAN	Ankyrin repeat domain-containing protein 17 (Gene trap ankyrin repeat protein) (Serologically defined breast cancer antigen NY-BR-16)	ANKRD17 GTAR KIAA0697	Homo sapiens (Human)	blood vessel maturation [GO:0001955]; defense response to bacterium [GO:0042742]; innate immune response [GO:0045087]; negative regulation of smooth muscle cell differentiation [GO:0051151]; positive regulation of cell cycle [GO:0045787]; positive regulation of G1/S transition of mitotic cell cycle [GO:1900087]; positive regulation of I-kappaB kinase/NF-kappaB signaling [GO:0043123]; positive reg…	chromatin [GO:0000785]; cytoplasm [GO:0005737]; membrane [GO:0016020]; nuclear membrane [GO:0031965]; nucleus [GO:0005634]	chromatin binding [GO:0003682]; RNA binding [GO:0003723]	GO:0000785; GO:0001955; GO:0003682; GO:0003723; GO:0005634; GO:0005737; GO:0006275; GO:0016020; GO:0016032; GO:0031965; GO:0042742; GO:0043123; GO:0045087; GO:0045787; GO:0051151; GO:1900087; GO:1900245; GO:1900246
g__Litoreibacter	Locus_608971	0.682008	0.000241983
g__Litoreibacter	Locus_612677	0.71232	9.42727e-05	sp|Q9UPV9|TRAK1_HUMAN	Trafficking kinesin-binding protein 1 (106 kDa O-GlcNAc transferase-interacting protein)	TRAK1 KIAA1042 OIP106	Homo sapiens (Human)	anterograde axonal transport of mitochondrion [GO:0098957]; dendrite morphogenesis [GO:0048813]; endosome to lysosome transport [GO:0008333]; positive regulation of axonogenesis [GO:0050772]; protein O-linked glycosylation [GO:0006493]; protein targeting [GO:0006605]; regulation of transcription from RNA polymerase II promoter [GO:0006357]	axonal growth cone [GO:0044295]; axon cytoplasm [GO:1904115]; cytoplasm [GO:0005737]; dendrite [GO:0030425]; early endosome [GO:0005769]; mitochondrion [GO:0005739]; nucleus [GO:0005634]; perinuclear region of cytoplasm [GO:0048471]	GABA receptor binding [GO:0050811]; TPR domain binding [GO:0030911]	GO:0005634; GO:0005737; GO:0005739; GO:0005769; GO:0006357; GO:0006493; GO:0006605; GO:0008333; GO:0030425; GO:0030911; GO:0044295; GO:0048471; GO:0048813; GO:0050772; GO:0050811; GO:0098957; GO:1904115
g__Litoreibacter	Locus_620718	0.683091	0.000234412	sp|Q0E908|HIL_DROME	Hillarin (D-Hillarin) (D-hil)	Hil CG30147	Drosophila melanogaster (Fruit fly)	0	cell cortex [GO:0005938]; cleavage furrow [GO:0032154]	metal ion binding [GO:0046872]	GO:0005938; GO:0032154; GO:0046872
g__Litoreibacter	Locus_6335014	0.71665	8.16078e-05	sp|O62640|PIAP_PIG	Putative inhibitor of apoptosis	PIAP	Sus scrofa (Pig)	inhibition of cysteine-type endopeptidase activity involved in apoptotic process [GO:1990001]; negative regulation of necroptotic process [GO:0060546]; regulation of toll-like receptor signaling pathway [GO:0034121]	cytoplasm [GO:0005737]; nucleus [GO:0005634]	cysteine-type endopeptidase inhibitor activity involved in apoptotic process [GO:0043027]; metal ion binding [GO:0046872]; ubiquitin-protein transferase activity [GO:0004842]	GO:0004842; GO:0005634; GO:0005737; GO:0034121; GO:0043027; GO:0046872; GO:0060546; GO:1990001
g__Litoreibacter	Locus_668340	0.724723	6.19257e-05	sp|E9PTA2|TRPM2_RAT	Transient receptor potential cation channel subfamily M member 2	Trpm2	Rattus norvegicus (Rat)	calcium ion import across plasma membrane [GO:0098703]; calcium ion transmembrane import into cytosol [GO:0097553]; calcium-mediated signaling using intracellular calcium source [GO:0035584]; cellular response to calcium ion [GO:0071277]; cellular response to hydrogen peroxide [GO:0070301]; cellular response to purine-containing compound [GO:0071415]; cellular response to temperature stimulus [GO…	cytoplasmic vesicle membrane [GO:0030659]; integral component of plasma membrane [GO:0005887]; lysosomal membrane [GO:0005765]; lysosome [GO:0005764]; neuronal cell body [GO:0043025]; neuron projection [GO:0043005]; perikaryon [GO:0043204]; plasma membrane [GO:0005886]	calcium ion binding [GO:0005509]; calcium-release channel activity [GO:0015278]; cation channel activity [GO:0005261]; ligand-gated calcium channel activity [GO:0099604]; manganese ion transmembrane transporter activity [GO:0005384]; sodium channel activity [GO:0005272]	GO:0001659; GO:0002407; GO:0005261; GO:0005272; GO:0005384; GO:0005509; GO:0005764; GO:0005765; GO:0005886; GO:0005887; GO:0006828; GO:0009408; GO:0014074; GO:0015278; GO:0030659; GO:0032024; GO:0033194; GO:0035584; GO:0043005; GO:0043025; GO:0043204; GO:0044849; GO:0051209; GO:0051489; GO:0070301; GO:0071277; GO:0071415; GO:0071502; GO:0071577; GO:0097028; GO:0097553; GO:0098703; GO:0099604; GO:…
g__Litoreibacter	Locus_6980826	0.71232	9.42727e-05	sp|Q63HN8|RN213_HUMAN	E3 ubiquitin-protein ligase RNF213 (EC 2.3.2.27) (EC 3.6.4.-) (ALK lymphoma oligomerization partner on chromosome 17) (Mysterin) (RING finger protein 213) (RING-type E3 ubiquitin transferase RNF213)	RNF213 ALO17 C17orf27 KIAA1554 KIAA1618 MYSTR	Homo sapiens (Human)	angiogenesis [GO:0001525]; negative regulation of non-canonical Wnt signaling pathway [GO:2000051]; protein autoubiquitination [GO:0051865]; protein homooligomerization [GO:0051260]; protein polyubiquitination [GO:0000209]; protein ubiquitination [GO:0016567]; sprouting angiogenesis [GO:0002040]; ubiquitin-dependent protein catabolic process [GO:0006511]	cytoplasm [GO:0005737]; cytosol [GO:0005829]; membrane [GO:0016020]; nucleolus [GO:0005730]	ATPase activity [GO:0016887]; metal ion binding [GO:0046872]; ubiquitin-protein transferase activity [GO:0004842]	GO:0000209; GO:0001525; GO:0002040; GO:0004842; GO:0005730; GO:0005737; GO:0005829; GO:0006511; GO:0016020; GO:0016567; GO:0016887; GO:0046872; GO:0051260; GO:0051865; GO:2000051
g__Litoreibacter	Locus_7438068	0.690669	0.000186954
g__Litoreibacter	Locus_752312	0.688504	0.000199571
g__Litoreibacter	Locus_7578526	0.709072	0.00010487
g__Litoreibacter	Locus_7792439	0.719898	7.31135e-05	sp|Q9UKN7|MYO15_HUMAN	Unconventional myosin-XV (Unconventional myosin-15)	MYO15A MYO15	Homo sapiens (Human)	inner ear morphogenesis [GO:0042472]; locomotory behavior [GO:0007626]; sensory perception of sound [GO:0007605]	cytoplasm [GO:0005737]; extracellular exosome [GO:0070062]; myosin complex [GO:0016459]; stereocilium [GO:0032420]	actin binding [GO:0003779]; ATP binding [GO:0005524]; calmodulin binding [GO:0005516]; motor activity [GO:0003774]	GO:0003774; GO:0003779; GO:0005516; GO:0005524; GO:0005737; GO:0007605; GO:0007626; GO:0016459; GO:0032420; GO:0042472; GO:0070062
g__Litoreibacter	Locus_788500	-0.718815	7.58544e-05	sp|Q8JG38|FGFR2_DANRE	Fibroblast growth factor receptor 2 (FGFR-2) (EC 2.7.10.1)	fgfr2	Danio rerio (Zebrafish) (Brachydanio rerio)	apoptotic process [GO:0006915]; cell proliferation in midbrain [GO:0033278]; cilium assembly [GO:0060271]; determination of heart left/right asymmetry [GO:0061371]; determination of left/right asymmetry in lateral mesoderm [GO:0003140]; determination of liver left/right asymmetry [GO:0071910]; determination of pancreatic left/right asymmetry [GO:0035469]; digestive tract development [GO:0048565];…	cytoplasmic vesicle [GO:0031410]; Golgi apparatus [GO:0005794]; integral component of membrane [GO:0016021]; plasma membrane [GO:0005886]	ATP binding [GO:0005524]; fibroblast growth factor-activated receptor activity [GO:0005007]; fibroblast growth factor binding [GO:0017134]	GO:0003140; GO:0005007; GO:0005524; GO:0005794; GO:0005886; GO:0006915; GO:0008284; GO:0016021; GO:0017134; GO:0030901; GO:0031410; GO:0033278; GO:0035469; GO:0048565; GO:0060271; GO:0061371; GO:0071910
g__Litoreibacter	Locus_804917	0.706907	0.000112501	sp|Q86IV5|CTNA_DICDI	Countin-1	ctnA DDB_G0274597	Dictyostelium discoideum (Slime mold)	actin filament polymerization [GO:0030041]; cell motility [GO:0048870]; glucose homeostasis [GO:0042593]; multicellular organism development [GO:0007275]; negative regulation of aggregate size involved in sorocarp development [GO:0031158]; negative regulation of cell adhesion [GO:0007162]; negative regulation of cGMP biosynthetic process [GO:0030827]; regulation of glucose-6-phosphatase activity …	extracellular region [GO:0005576]	signal transducer activity [GO:0004871]	GO:0004871; GO:0005576; GO:0006110; GO:0007162; GO:0007275; GO:0030041; GO:0030827; GO:0031158; GO:0032114; GO:0042593; GO:0048870
g__Litoreibacter	Locus_8228247	-0.733209	4.58517e-05
g__Litoreibacter	Locus_941345	0.70799	0.000108627	sp|Q8VC31|CCDC9_MOUSE	Coiled-coil domain-containing protein 9	Ccdc9	Mus musculus (Mouse)	0	0	RNA binding [GO:0003723]	GO:0003723
g__Litoricola	Locus_1025734	-0.767555	1.20072e-05
g__Litoricola	Locus_11115781	0.731583	4.86105e-05
g__Litoricola	Locus_11166992	0.682027	0.000241852	sp|P35448|TSP1_XENLA	Thrombospondin-1	thbs1 tsp1	Xenopus laevis (African clawed frog)	cell adhesion [GO:0007155]; extracellular matrix organization [GO:0030198]; inflammatory response [GO:0006954]; negative regulation of angiogenesis [GO:0016525]; response to unfolded protein [GO:0006986]	endoplasmic reticulum [GO:0005783]; extracellular matrix [GO:0031012]; extracellular space [GO:0005615]; sarcoplasmic reticulum [GO:0016529]	calcium ion binding [GO:0005509]; extracellular matrix binding [GO:0050840]; heparin binding [GO:0008201]	GO:0005509; GO:0005615; GO:0005783; GO:0006954; GO:0006986; GO:0007155; GO:0008201; GO:0016525; GO:0016529; GO:0030198; GO:0031012; GO:0050840
g__Litoricola	Locus_1376030	-0.723679	6.42088e-05	sp|A0A0R4IBK5|R213A_DANRE	E3 ubiquitin-protein ligase rnf213-alpha (EC 2.3.2.27) (EC 3.6.4.-) (Mysterin-A) (Mysterin-alpha) (RING finger protein 213-A) (RING finger protein 213-alpha) (RING-type E3 ubiquitin transferase rnf213-alpha)	rnf213a	Danio rerio (Zebrafish) (Brachydanio rerio)	sprouting angiogenesis [GO:0002040]	cytosol [GO:0005829]	ATPase activity [GO:0016887]; metal ion binding [GO:0046872]; ubiquitin-protein transferase activity [GO:0004842]	GO:0002040; GO:0004842; GO:0005829; GO:0016887; GO:0046872
g__Litoricola	Locus_1411979	-0.739035	3.70616e-05	sp|Q6XDT4|IKZF_OIKDI	Ikaros family zinc finger protein (Ikaros-like transcription factor) (OIL)	0	Oikopleura dioica (Tunicate)	regulation of transcription, DNA-templated [GO:0006355]; transcription, DNA-templated [GO:0006351]	nucleus [GO:0005634]	DNA binding [GO:0003677]; metal ion binding [GO:0046872]	GO:0003677; GO:0005634; GO:0006351; GO:0006355; GO:0046872
g__Litoricola	Locus_1561422	-0.728152	5.49166e-05	sp|P0C6B8|SVEP1_RAT	Sushi, von Willebrand factor type A, EGF and pentraxin domain-containing protein 1	Svep1	Rattus norvegicus (Rat)	cell adhesion [GO:0007155]	cytoplasm [GO:0005737]; extracellular space [GO:0005615]; membrane [GO:0016020]	calcium ion binding [GO:0005509]; chromatin binding [GO:0003682]	GO:0003682; GO:0005509; GO:0005615; GO:0005737; GO:0007155; GO:0016020
g__Litoricola	Locus_1769629	-0.696098	0.000158328
g__Litoricola	Locus_1834160	0.717486	7.93421e-05
g__Litoricola	Locus_1844555	0.739847	3.59634e-05	sp|Q3U2J5|CMKMT_MOUSE	Calmodulin-lysine N-methyltransferase (CLNMT) (CaM KMT) (EC 2.1.1.60)	Camkmt Clnmt	Mus musculus (Mouse)	mitochondrion organization [GO:0007005]; peptidyl-lysine methylation [GO:0018022]	cytoplasm [GO:0005737]; Golgi apparatus [GO:0005794]; nucleus [GO:0005634]; protein complex [GO:0043234]	calmodulin-lysine N-methyltransferase activity [GO:0018025]; heat shock protein binding [GO:0031072]	GO:0005634; GO:0005737; GO:0005794; GO:0007005; GO:0018022; GO:0018025; GO:0031072; GO:0043234
g__Litoricola	Locus_1866683	-0.703389	0.000125938	sp|Q9BZG1|RAB34_HUMAN	Ras-related protein Rab-34 (Ras-related protein Rab-39) (Ras-related protein Rah)	RAB34 RAB39 RAH	Homo sapiens (Human)	antigen processing and presentation [GO:0019882]; Golgi to plasma membrane protein transport [GO:0043001]; lysosome localization [GO:0032418]; phagosome-lysosome fusion [GO:0090385]; phagosome maturation [GO:0090382]; protein localization to plasma membrane [GO:0072659]	extracellular exosome [GO:0070062]; Golgi apparatus [GO:0005794]; Golgi cisterna [GO:0031985]; Golgi stack [GO:0005795]; perinuclear region of cytoplasm [GO:0048471]; phagocytic vesicle [GO:0045335]; phagocytic vesicle membrane [GO:0030670]; vesicle [GO:0031982]	GTPase activity [GO:0003924]; GTP binding [GO:0005525]; GTP-dependent protein binding [GO:0030742]; Ral GTPase binding [GO:0017160]	GO:0003924; GO:0005525; GO:0005794; GO:0005795; GO:0017160; GO:0019882; GO:0030670; GO:0030742; GO:0031982; GO:0031985; GO:0032418; GO:0043001; GO:0045335; GO:0048471; GO:0070062; GO:0072659; GO:0090382; GO:0090385
g__Litoricola	Locus_257105	-0.710681	9.94976e-05	sp|Q4G0P3|HYDIN_HUMAN	Hydrocephalus-inducing protein homolog	HYDIN HYDIN1 KIAA1864	Homo sapiens (Human)	axonemal central apparatus assembly [GO:1904158]; cilium movement [GO:0003341]; epithelial cell development [GO:0002064]; trachea development [GO:0060438]; ventricular system development [GO:0021591]	axonemal central pair projection [GO:1990718]	0	GO:0002064; GO:0003341; GO:0021591; GO:0060438; GO:1904158; GO:1990718
g__Litoricola	Locus_2639839	-0.69707	0.000153628	sp|Q8BGC3|MOT12_MOUSE	Monocarboxylate transporter 12 (MCT 12) (Solute carrier family 16 member 12)	Slc16a12 Mct12	Mus musculus (Mouse)	creatine transmembrane transport [GO:1902598]; monocarboxylic acid transport [GO:0015718]	integral component of plasma membrane [GO:0005887]	creatine transmembrane transporter activity [GO:0005308]; monocarboxylic acid transmembrane transporter activity [GO:0008028]; symporter activity [GO:0015293]	GO:0005308; GO:0005887; GO:0008028; GO:0015293; GO:0015718; GO:1902598
g__Litoricola	Locus_3254164	-0.688806	0.000197765	sp|Q9D5V6|SYAP1_MOUSE	Synapse-associated protein 1	Syap1	Mus musculus (Mouse)	0	cytosol [GO:0005829]; extracellular exosome [GO:0070062]; Golgi apparatus [GO:0005794]; nucleoplasm [GO:0005654]; nucleus [GO:0005634]	0	GO:0005634; GO:0005654; GO:0005794; GO:0005829; GO:0070062
g__Litoricola	Locus_3927529	-0.734986	4.29948e-05	sp|P20693|FCER2_MOUSE	Low affinity immunoglobulin epsilon Fc receptor (Fc-epsilon-RII) (Lymphocyte IgE receptor) (CD antigen CD23)	Fcer2 Fcer2a	Mus musculus (Mouse)	positive regulation of humoral immune response mediated by circulating immunoglobulin [GO:0002925]; positive regulation of killing of cells of other organism [GO:0051712]; positive regulation of nitric-oxide synthase activity [GO:0051000]; positive regulation of nitric-oxide synthase biosynthetic process [GO:0051770]	external side of plasma membrane [GO:0009897]; extracellular exosome [GO:0070062]; integral component of membrane [GO:0016021]	carbohydrate binding [GO:0030246]; IgE binding [GO:0019863]; metal ion binding [GO:0046872]	GO:0002925; GO:0009897; GO:0016021; GO:0019863; GO:0030246; GO:0046872; GO:0051000; GO:0051712; GO:0051770; GO:0070062
g__Litoricola	Locus_5670368	0.701513	0.000133662
g__Litoricola	Locus_5676314	0.711167	9.79222e-05	sp|Q86UP6|CUZD1_HUMAN	CUB and zona pellucida-like domain-containing protein 1 (CUB and ZP domain-containing protein 1) (Transmembrane protein UO-44)	CUZD1 UNQ224/PRO257	Homo sapiens (Human)	cell cycle [GO:0007049]; cell division [GO:0051301]; cell proliferation [GO:0008283]; substrate-dependent cell migration, cell attachment to substrate [GO:0006931]; trypsinogen activation [GO:0032023]	integral component of membrane [GO:0016021]; transport vesicle membrane [GO:0030658]; zymogen granule membrane [GO:0042589]	0	GO:0006931; GO:0007049; GO:0008283; GO:0016021; GO:0030658; GO:0032023; GO:0042589; GO:0051301
g__Litoricola	Locus_5924015	0.703389	0.000125938	sp|Q9C0K0|BC11B_HUMAN	B-cell lymphoma/leukemia 11B (BCL-11B) (B-cell CLL/lymphoma 11B) (COUP-TF-interacting protein 2) (Radiation-induced tumor suppressor gene 1 protein) (hRit1)	BCL11B CTIP2 RIT1	Homo sapiens (Human)	alpha-beta T cell differentiation [GO:0046632]; commitment of neuronal cell to specific neuron type in forebrain [GO:0021902]; epithelial cell morphogenesis [GO:0003382]; hematopoietic stem cell migration [GO:0035701]; keratinocyte development [GO:0003334]; lymphoid lineage cell migration into thymus [GO:0097535]; negative regulation of apoptotic process [GO:0043066]; negative regulation of cell …	neuron projection [GO:0043005]; nucleus [GO:0005634]	metal ion binding [GO:0046872]; RNA polymerase II proximal promoter sequence-specific DNA binding [GO:0000978]; sequence-specific DNA binding [GO:0043565]; transcriptional activator activity, RNA polymerase II proximal promoter sequence-specific DNA binding [GO:0001077]; transcription regulatory region DNA binding [GO:0044212]	GO:0000978; GO:0001077; GO:0003334; GO:0003382; GO:0005634; GO:0007165; GO:0008285; GO:0010837; GO:0019216; GO:0021773; GO:0021902; GO:0022008; GO:0031077; GO:0033077; GO:0033153; GO:0035701; GO:0042475; GO:0043005; GO:0043066; GO:0043368; GO:0043565; GO:0044212; GO:0045664; GO:0045944; GO:0046632; GO:0046872; GO:0048538; GO:0071678; GO:0097535
g__Litoricola	Locus_609965	-0.741305	3.40617e-05	sp|Q66IC8|TC1D1_DANRE	Tctex1 domain-containing protein 1	tctex1d1 zgc:101774	Danio rerio (Zebrafish) (Brachydanio rerio)	cilium assembly [GO:0060271]	0	0	GO:0060271
g__Litoricola	Locus_6500852	-0.687348	0.000206606
g__Litoricola	Locus_7741018	-0.682001	0.000242037	sp|Q7TSQ8|PDPR_MOUSE	Pyruvate dehydrogenase phosphatase regulatory subunit, mitochondrial (PDPr)	Pdpr Kiaa1990	Mus musculus (Mouse)	0	mitochondrial matrix [GO:0005759]; mitochondrion [GO:0005739]	[pyruvate dehydrogenase (lipoamide)] phosphatase activity [GO:0004741]; oxidoreductase activity [GO:0016491]	GO:0004741; GO:0005739; GO:0005759; GO:0016491
g__Litoricola	Locus_7832571	0.716028	8.33303e-05	sp|Q28C44|C19L2_XENTR	CWF19-like protein 2	cwf19l2 TEgg088d19.1	Xenopus tropicalis (Western clawed frog) (Silurana tropicalis)	0	0	0	0
g__Litoricola	Locus_821954	-0.806443	1.94947e-06	sp|O75964|ATP5L_HUMAN	ATP synthase subunit g, mitochondrial (ATPase subunit g)	ATP5L	Homo sapiens (Human)	ATP biosynthetic process [GO:0006754]; ATP hydrolysis coupled cation transmembrane transport [GO:0099132]; ATP synthesis coupled proton transport [GO:0015986]; cristae formation [GO:0042407]; mitochondrial ATP synthesis coupled proton transport [GO:0042776]	extracellular exosome [GO:0070062]; mitochondrial inner membrane [GO:0005743]; mitochondrial proton-transporting ATP synthase complex [GO:0005753]; mitochondrial proton-transporting ATP synthase complex, coupling factor F(o) [GO:0000276]; mitochondrion [GO:0005739]	hydrogen ion transmembrane transporter activity [GO:0015078]; transmembrane transporter activity [GO:0022857]	GO:0000276; GO:0005739; GO:0005743; GO:0005753; GO:0006754; GO:0015078; GO:0015986; GO:0022857; GO:0042407; GO:0042776; GO:0070062; GO:0099132
g__Litoricola	Locus_8514458	0.738875	3.72825e-05	sp|Q6RHR9|MAGI1_MOUSE	Membrane-associated guanylate kinase, WW and PDZ domain-containing protein 1 (BAI1-associated protein 1) (BAP-1) (Membrane-associated guanylate kinase inverted 1) (MAGI-1)	Magi1 Baiap1 Bap1	Mus musculus (Mouse)	neuron death [GO:0070997]	adherens junction [GO:0005912]; bicellular tight junction [GO:0005923]; cell junction [GO:0030054]; cell projection [GO:0042995]; cytoplasm [GO:0005737]; membrane [GO:0016020]; nucleoplasm [GO:0005654]; nucleus [GO:0005634]; plasma membrane [GO:0005886]	alpha-actinin binding [GO:0051393]; ATP binding [GO:0005524]; protein complex scaffold activity [GO:0032947]	GO:0005524; GO:0005634; GO:0005654; GO:0005737; GO:0005886; GO:0005912; GO:0005923; GO:0016020; GO:0030054; GO:0032947; GO:0042995; GO:0051393; GO:0070997
g__Litoricola	Locus_8807776	-0.725947	5.93368e-05
g__Litoricola	Locus_936054	0.729639	5.21008e-05	sp|Q6PBD4|HES4_XENTR	Transcription factor HES-4 (Hairy and enhancer of split 4) (Protein hairy-2)	hes4 hairy2 TNeu056p12.2	Xenopus tropicalis (Western clawed frog) (Silurana tropicalis)	cell proliferation [GO:0008283]; floor plate development [GO:0033504]; lens development in camera-type eye [GO:0002088]; muscle organ development [GO:0007517]; negative regulation of apoptotic process [GO:0043066]; negative regulation of skeletal muscle tissue development [GO:0048642]; negative regulation of transcription, DNA-templated [GO:0045892]; negative regulation of transcription from RNA …	nucleus [GO:0005634]	protein heterodimerization activity [GO:0046982]; sequence-specific DNA binding [GO:0043565]	GO:0000122; GO:0002088; GO:0005634; GO:0006351; GO:0007219; GO:0007517; GO:0008283; GO:0014029; GO:0021501; GO:0033504; GO:0043066; GO:0043565; GO:0045892; GO:0046982; GO:0048642
g__Litorimonas	Locus_3947721	0.696706	0.000155374
g__Litorimonas	Locus_464955	-0.683237	0.000233408	sp|Q95LP3|RSPRY_MACFA	RING finger and SPRY domain-containing protein 1	RSPRY1 QtsA-15931	Macaca fascicularis (Crab-eating macaque) (Cynomolgus monkey)	0	extracellular region [GO:0005576]	metal ion binding [GO:0046872]	GO:0005576; GO:0046872
g__Loktanella	Locus_1162298	0.771278	1.02451e-05
g__Loktanella	Locus_11893342	0.708729	0.00010605
g__Loktanella	Locus_1759458	0.754462	2.05225e-05	sp|P11688|ITA5_MOUSE	Integrin alpha-5 (CD49 antigen-like family member E) (Fibronectin receptor subunit alpha) (Integrin alpha-F) (VLA-5) (CD antigen CD49e) [Cleaved into: Integrin alpha-5 heavy chain; Integrin alpha-5 light chain]	Itga5	Mus musculus (Mouse)	cell adhesion mediated by integrin [GO:0033627]; cell-cell adhesion mediated by integrin [GO:0033631]; cell-substrate adhesion [GO:0031589]; cell-substrate junction assembly [GO:0007044]; endodermal cell differentiation [GO:0035987]; heterophilic cell-cell adhesion via plasma membrane cell adhesion molecules [GO:0007157]; heterotypic cell-cell adhesion [GO:0034113]; integrin-mediated signaling pa…	cell-cell junction [GO:0005911]; cell surface [GO:0009986]; cytoplasmic vesicle [GO:0031410]; endoplasmic reticulum [GO:0005783]; external side of plasma membrane [GO:0009897]; focal adhesion [GO:0005925]; Golgi apparatus [GO:0005794]; integrin complex [GO:0008305]; plasma membrane [GO:0005886]; ruffle membrane [GO:0032587]; synapse [GO:0045202]	epidermal growth factor receptor binding [GO:0005154]; integrin binding [GO:0005178]; metal ion binding [GO:0046872]	GO:0005154; GO:0005178; GO:0005783; GO:0005794; GO:0005886; GO:0005911; GO:0005925; GO:0007044; GO:0007157; GO:0007159; GO:0007229; GO:0007613; GO:0008305; GO:0009897; GO:0009986; GO:0010811; GO:0030335; GO:0031410; GO:0031589; GO:0032587; GO:0033627; GO:0033631; GO:0034113; GO:0035313; GO:0035987; GO:0045202; GO:0045765; GO:0046872; GO:0050731; GO:1903672; GO:2000811
g__Loktanella	Locus_1785368	0.684778	0.000223027	sp|P62250|RS16_RAT	40S ribosomal protein S16	Rps16	Rattus norvegicus (Rat)	cellular response to leukemia inhibitory factor [GO:1990830]; liver regeneration [GO:0097421]; maturation of SSU-rRNA from tricistronic rRNA transcript (SSU-rRNA, 5.8S rRNA, LSU-rRNA) [GO:0000462]; ribosomal small subunit biogenesis [GO:0042274]; rRNA processing [GO:0006364]; translation [GO:0006412]	cytosolic small ribosomal subunit [GO:0022627]; extracellular exosome [GO:0070062]; extracellular matrix [GO:0031012]; focal adhesion [GO:0005925]; membrane [GO:0016020]; small ribosomal subunit [GO:0015935]	RNA binding [GO:0003723]; structural constituent of ribosome [GO:0003735]	GO:0000462; GO:0003723; GO:0003735; GO:0005925; GO:0006364; GO:0006412; GO:0015935; GO:0016020; GO:0022627; GO:0031012; GO:0042274; GO:0070062; GO:0097421; GO:1990830
g__Loktanella	Locus_1990854	0.705772	0.000116692	sp|Q9Y5L0|TNPO3_HUMAN	Transportin-3 (Importin-12) (Imp12) (Transportin-SR) (TRN-SR)	TNPO3 IPO12	Homo sapiens (Human)	splicing factor protein import into nucleus [GO:0035048]	cytoplasm [GO:0005737]; intracellular membrane-bounded organelle [GO:0043231]; nuclear membrane [GO:0031965]	identical protein binding [GO:0042802]; nuclear localization sequence binding [GO:0008139]; protein transporter activity [GO:0008565]; receptor activity [GO:0004872]	GO:0004872; GO:0005737; GO:0008139; GO:0008565; GO:0031965; GO:0035048; GO:0042802; GO:0043231
g__Loktanella	Locus_4012634	-0.745974	2.85547e-05	sp|Q5R597|QCR8_PONAB	Cytochrome b-c1 complex subunit 8 (Complex III subunit 8) (Complex III subunit VIII) (Ubiquinol-cytochrome c reductase complex 9.5 kDa protein) (Ubiquinol-cytochrome c reductase complex ubiquinone-binding protein QP-C)	UQCRQ	Pongo abelii (Sumatran orangutan) (Pongo pygmaeus abelii)	0	mitochondrial inner membrane [GO:0005743]; respiratory chain [GO:0070469]	ubiquinol-cytochrome-c reductase activity [GO:0008121]	GO:0005743; GO:0008121; GO:0070469
g__Loktanella	Locus_8015694	-0.73302	4.61644e-05	sp|Q4KMD7|STPAP_DANRE	Speckle targeted PIP5K1A-regulated poly(A) polymerase (Star-PAP) (EC 2.7.7.19) (RNA-binding motif protein 21) (RNA-binding protein 21) (U6 snRNA-specific terminal uridylyltransferase 1) (U6-TUTase) (EC 2.7.7.52)	tut1 rbm21 zgc:112254	Danio rerio (Zebrafish) (Brachydanio rerio)	mRNA polyadenylation [GO:0006378]; pre-mRNA cleavage required for polyadenylation [GO:0098789]; snRNA processing [GO:0016180]	nuclear speck [GO:0016607]; nucleolus [GO:0005730]	ATP binding [GO:0005524]; mRNA 3'-UTR binding [GO:0003730]; polynucleotide adenylyltransferase activity [GO:0004652]; RNA binding [GO:0003723]; RNA uridylyltransferase activity [GO:0050265]; zinc ion binding [GO:0008270]	GO:0003723; GO:0003730; GO:0004652; GO:0005524; GO:0005730; GO:0006378; GO:0008270; GO:0016180; GO:0016607; GO:0050265; GO:0098789
g__Loktanella	Locus_810107	-0.703539	0.00012534
g__Loktanella	Locus_9168665	0.696747	0.000155173	sp|Q8VIF2|PRS42_MOUSE	Serine protease 42 (EC 3.4.21.-) (Testis serine protease 2)	Prss42 Tessp2	Mus musculus (Mouse)	germ cell development [GO:0007281]; spermatogenesis [GO:0007283]	anchored component of plasma membrane [GO:0046658]; cytoplasm [GO:0005737]; extracellular region [GO:0005576]	serine-type endopeptidase activity [GO:0004252]	GO:0004252; GO:0005576; GO:0005737; GO:0007281; GO:0007283; GO:0046658
g__Lutibacter	Locus_2125679	-0.681828	0.000243267	sp|Q99PE7|ABCG5_RAT	ATP-binding cassette sub-family G member 5 (Sterolin-1)	Abcg5	Rattus norvegicus (Rat)	cholesterol efflux [GO:0033344]; cholesterol homeostasis [GO:0042632]; cholesterol transport [GO:0030301]; drug transmembrane transport [GO:0006855]; excretion [GO:0007588]; negative regulation of intestinal cholesterol absorption [GO:0045796]; negative regulation of intestinal phytosterol absorption [GO:0010949]; regulation of intestinal cholesterol absorption [GO:0030300]; response to drug [GO:…	apical part of cell [GO:0045177]; apical plasma membrane [GO:0016324]; ATP-binding cassette (ABC) transporter complex [GO:0043190]; integral component of plasma membrane [GO:0005887]; membrane [GO:0016020]; receptor complex [GO:0043235]	ATPase activity, coupled to transmembrane movement of substances [GO:0042626]; ATP binding [GO:0005524]; cholesterol transporter activity [GO:0017127]; metal ion binding [GO:0046872]; protein heterodimerization activity [GO:0046982]	GO:0005524; GO:0005887; GO:0006855; GO:0007584; GO:0007588; GO:0010212; GO:0010949; GO:0015918; GO:0016020; GO:0016324; GO:0017127; GO:0030300; GO:0030301; GO:0033344; GO:0042493; GO:0042626; GO:0042632; GO:0043190; GO:0043235; GO:0045177; GO:0045796; GO:0046872; GO:0046982
g__Lutibacter	Locus_2754625	-0.790588	4.28064e-06
g__Magnetospira	Locus_2228874	0.69682	0.000154824
g__Magnetospira	Locus_2400191	0.686121	0.000214309	sp|O94916|NFAT5_HUMAN	Nuclear factor of activated T-cells 5 (NF-AT5) (T-cell transcription factor NFAT5) (Tonicity-responsive enhancer-binding protein) (TonE-binding protein) (TonEBP)	NFAT5 KIAA0827 TONEBP	Homo sapiens (Human)	cytokine production [GO:0001816]; excretion [GO:0007588]; positive regulation of transcription from RNA polymerase II promoter [GO:0045944]; regulation of calcineurin-NFAT signaling cascade [GO:0070884]; signal transduction [GO:0007165]; transcription from RNA polymerase II promoter [GO:0006366]	cytosol [GO:0005829]; nucleoplasm [GO:0005654]; nucleus [GO:0005634]	DNA binding transcription factor activity [GO:0003700]; RNA polymerase II proximal promoter sequence-specific DNA binding [GO:0000978]; transcriptional activator activity, RNA polymerase II proximal promoter sequence-specific DNA binding [GO:0001077]	GO:0000978; GO:0001077; GO:0001816; GO:0003700; GO:0005634; GO:0005654; GO:0005829; GO:0006366; GO:0007165; GO:0007588; GO:0045944; GO:0070884
g__Magnetospira	Locus_2708885	-0.68042	0.000253471	sp|Q7M4I3|SP4_BOMPE	Venom protease (EC 3.4.21.-) (allergen Bom p 4)	0	Bombus pensylvanicus (American bumblebee) (Apis pensylvanica)	0	extracellular region [GO:0005576]	serine-type endopeptidase activity [GO:0004252]	GO:0004252; GO:0005576
g__Magnetospira	Locus_3188798	0.742088	3.30773e-05
g__Magnetospira	Locus_3305004	0.723951	6.36072e-05	sp|Q8WWZ7|ABCA5_HUMAN	ATP-binding cassette sub-family A member 5	ABCA5 KIAA1888	Homo sapiens (Human)	cholesterol efflux [GO:0033344]; high-density lipoprotein particle remodeling [GO:0034375]; lipid transport [GO:0006869]; negative regulation of macrophage derived foam cell differentiation [GO:0010745]; reverse cholesterol transport [GO:0043691]; transmembrane transport [GO:0055085]	Golgi membrane [GO:0000139]; integral component of membrane [GO:0016021]; intracellular membrane-bounded organelle [GO:0043231]; late endosome [GO:0005770]; late endosome membrane [GO:0031902]; lysosomal membrane [GO:0005765]; lysosome [GO:0005764]	ATPase activity, coupled to transmembrane movement of substances [GO:0042626]; ATP binding [GO:0005524]; lipid transporter activity [GO:0005319]	GO:0000139; GO:0005319; GO:0005524; GO:0005764; GO:0005765; GO:0005770; GO:0006869; GO:0010745; GO:0016021; GO:0031902; GO:0033344; GO:0034375; GO:0042626; GO:0043231; GO:0043691; GO:0055085
g__Magnetospira	Locus_3757390	-0.732242	4.74748e-05	sp|Q32PC3|RM27_BOVIN	39S ribosomal protein L27, mitochondrial (L27mt) (MRP-L27)	MRPL27	Bos taurus (Bovine)	translation [GO:0006412]	mitochondrial inner membrane [GO:0005743]; mitochondrial large ribosomal subunit [GO:0005762]	RNA binding [GO:0003723]; structural constituent of ribosome [GO:0003735]	GO:0003723; GO:0003735; GO:0005743; GO:0005762; GO:0006412
g__Magnetospira	Locus_4630682	-0.743125	3.18133e-05
g__Magnetospira	Locus_4960324	0.714333	8.81846e-05	sp|P19477|FIBA_PARPA	Fibrinogen-like protein A (FREP-A)	0	Parastichopus parvimensis (Warty sea cucumber) (Stichopus parvimensis)	0	0	0	0
g__Magnetospira	Locus_7178920	0.703412	0.000125845	sp|Q99PP7|TRI33_MOUSE	E3 ubiquitin-protein ligase TRIM33 (EC 2.3.2.27) (Ectodermin homolog) (RING-type E3 ubiquitin transferase TRIM33) (Transcription intermediary factor 1-gamma) (TIF1-gamma) (Tripartite motif-containing protein 33)	Trim33 Kiaa1113	Mus musculus (Mouse)	negative regulation of BMP signaling pathway [GO:0030514]; protein ubiquitination [GO:0016567]; regulation of transforming growth factor beta receptor signaling pathway [GO:0017015]; transcription, DNA-templated [GO:0006351]	nucleus [GO:0005634]	co-SMAD binding [GO:0070410]; DNA binding [GO:0003677]; R-SMAD binding [GO:0070412]; transferase activity [GO:0016740]; zinc ion binding [GO:0008270]	GO:0003677; GO:0005634; GO:0006351; GO:0008270; GO:0016567; GO:0016740; GO:0017015; GO:0030514; GO:0070410; GO:0070412
g__Magnetospira	Locus_7270352	0.683919	0.000228763	sp|P35441|TSP1_MOUSE	Thrombospondin-1	Thbs1 Tsp1	Mus musculus (Mouse)	activation of MAPK activity [GO:0000187]; behavioral response to pain [GO:0048266]; blood vessel morphogenesis [GO:0048514]; cell adhesion [GO:0007155]; cell cycle arrest [GO:0007050]; cell migration [GO:0016477]; cellular response to nitric oxide [GO:0071732]; endocardial cushion development [GO:0003197]; engulfment of apoptotic cell [GO:0043652]; extracellular matrix organization [GO:0030198]; …	cell surface [GO:0009986]; endoplasmic reticulum [GO:0005783]; external side of plasma membrane [GO:0009897]; extracellular exosome [GO:0070062]; extracellular matrix [GO:0031012]; extracellular region [GO:0005576]; extracellular space [GO:0005615]; fibrinogen complex [GO:0005577]; platelet alpha granule [GO:0031091]; sarcoplasmic reticulum [GO:0016529]; secretory granule [GO:0030141]	calcium ion binding [GO:0005509]; collagen V binding [GO:0070052]; extracellular matrix binding [GO:0050840]; fibrinogen binding [GO:0070051]; fibroblast growth factor binding [GO:0017134]; fibronectin binding [GO:0001968]; heparin binding [GO:0008201]; integrin binding [GO:0005178]; laminin binding [GO:0043236]; low-density lipoprotein particle binding [GO:0030169]; phosphatidylserine binding [G…	GO:0000187; GO:0001786; GO:0001937; GO:0001953; GO:0001968; GO:0002040; GO:0002581; GO:0002605; GO:0003151; GO:0003197; GO:0003417; GO:0005178; GO:0005509; GO:0005576; GO:0005577; GO:0005615; GO:0005783; GO:0006954; GO:0006986; GO:0007050; GO:0007155; GO:0008201; GO:0008284; GO:0009749; GO:0009897; GO:0009986; GO:0010595; GO:0010596; GO:0010748; GO:0010751; GO:0010754; GO:0010757; GO:0010759; GO:…
g__Magnetospira	Locus_7325952	0.777327	7.86646e-06	sp|Q1ZXD6|ROCO5_DICDI	Probable serine/threonine-protein kinase roco5 (EC 2.7.11.1) (Ras of complex proteins and C-terminal of roc 5)	roco5 DDB_G0294533	Dictyostelium discoideum (Slime mold)	intracellular signal transduction [GO:0035556]; protein phosphorylation [GO:0006468]; regulation of Rho protein signal transduction [GO:0035023]; sorocarp development [GO:0030587]	cytoplasm [GO:0005737]	ATP binding [GO:0005524]; GTP binding [GO:0005525]; protein kinase activity [GO:0004672]; protein serine/threonine kinase activity [GO:0004674]; Rho guanyl-nucleotide exchange factor activity [GO:0005089]; signal transducer activity [GO:0004871]	GO:0004672; GO:0004674; GO:0004871; GO:0005089; GO:0005524; GO:0005525; GO:0005737; GO:0006468; GO:0030587; GO:0035023; GO:0035556
g__Magnetospira	Locus_7778595	0.718769	7.59741e-05
g__Maribacter	Locus_1378672	-0.704172	0.000122832
g__Maribacter	Locus_236629	-0.698478	0.000147036	sp|Q8BIG4|FBX28_MOUSE	F-box only protein 28	Fbxo28 D1Ertd578e Kiaa0483	Mus musculus (Mouse)	0	condensed chromosome kinetochore [GO:0000777]; kinetochore [GO:0000776]	0	GO:0000776; GO:0000777
g__Maribacter	Locus_3255603	-0.682819	0.000236292	sp|P07814|SYEP_HUMAN	Bifunctional glutamate/proline--tRNA ligase (Bifunctional aminoacyl-tRNA synthetase) (Cell proliferation-inducing gene 32 protein) (Glutamatyl-prolyl-tRNA synthetase) [Includes: Glutamate--tRNA ligase (EC 6.1.1.17) (Glutamyl-tRNA synthetase) (GluRS); Proline--tRNA ligase (EC 6.1.1.15) (Prolyl-tRNA synthetase)]	EPRS GLNS PARS QARS QPRS PIG32	Homo sapiens (Human)	cellular response to interferon-gamma [GO:0071346]; glutamyl-tRNA aminoacylation [GO:0006424]; negative regulation of translation [GO:0017148]; prolyl-tRNA aminoacylation [GO:0006433]; protein complex assembly [GO:0006461]; tRNA aminoacylation for protein translation [GO:0006418]	aminoacyl-tRNA synthetase multienzyme complex [GO:0017101]; cytoplasm [GO:0005737]; cytosol [GO:0005829]; GAIT complex [GO:0097452]; intracellular ribonucleoprotein complex [GO:0030529]; membrane [GO:0016020]	ATP binding [GO:0005524]; glutamate-tRNA ligase activity [GO:0004818]; GTPase binding [GO:0051020]; identical protein binding [GO:0042802]; proline-tRNA ligase activity [GO:0004827]; protein homodimerization activity [GO:0042803]; RNA stem-loop binding [GO:0035613]; zinc ion binding [GO:0008270]	GO:0004818; GO:0004827; GO:0005524; GO:0005737; GO:0005829; GO:0006418; GO:0006424; GO:0006433; GO:0006461; GO:0008270; GO:0016020; GO:0017101; GO:0017148; GO:0030529; GO:0035613; GO:0042802; GO:0042803; GO:0051020; GO:0071346; GO:0097452
g__Maribacter	Locus_4467247	-0.752452	2.22183e-05	sp|Q8K0U4|HS12A_MOUSE	Heat shock 70 kDa protein 12A	Hspa12a Kiaa0417	Mus musculus (Mouse)	0	extracellular exosome [GO:0070062]	ATP binding [GO:0005524]	GO:0005524; GO:0070062
g__Marinagarivorans	Locus_1061396	0.721457	6.93191e-05
g__Marinagarivorans	Locus_1561422	-0.690229	0.000189459	sp|P0C6B8|SVEP1_RAT	Sushi, von Willebrand factor type A, EGF and pentraxin domain-containing protein 1	Svep1	Rattus norvegicus (Rat)	cell adhesion [GO:0007155]	cytoplasm [GO:0005737]; extracellular space [GO:0005615]; membrane [GO:0016020]	calcium ion binding [GO:0005509]; chromatin binding [GO:0003682]	GO:0003682; GO:0005509; GO:0005615; GO:0005737; GO:0007155; GO:0016020
g__Marinagarivorans	Locus_159026	-0.681758	0.000243762
g__Marinagarivorans	Locus_1654766	-0.702175	0.000130893
g__Marinagarivorans	Locus_1774135	-0.682718	0.000236998
g__Marinagarivorans	Locus_1834160	0.719087	7.51588e-05
g__Marinagarivorans	Locus_187566	-0.692542	0.000176608	sp|Q6GP15|MED25_XENLA	Mediator of RNA polymerase II transcription subunit 25 (Mediator complex subunit 25)	med25	Xenopus laevis (African clawed frog)	regulation of transcription, DNA-templated [GO:0006355]; transcription, DNA-templated [GO:0006351]	nucleus [GO:0005634]	0	GO:0005634; GO:0006351; GO:0006355
g__Marinagarivorans	Locus_3155409	0.70534	0.000118323	sp|Q2EMV9|PAR14_MOUSE	Poly [ADP-ribose] polymerase 14 (PARP-14) (EC 2.4.2.30) (ADP-ribosyltransferase diphtheria toxin-like 8) (ARTD8) (Collaborator of STAT6) (CoaSt6)	Parp14 Kiaa1268	Mus musculus (Mouse)	innate immune response [GO:0045087]; negative regulation of gene expression [GO:0010629]; negative regulation of interferon-gamma-mediated signaling pathway [GO:0060336]; negative regulation of tyrosine phosphorylation of STAT protein [GO:0042532]; positive regulation of interleukin-4-mediated signaling pathway [GO:1902216]; positive regulation of tyrosine phosphorylation of STAT protein [GO:0042…	cytoplasm [GO:0005737]; cytosol [GO:0005829]; membrane [GO:0016020]; nucleus [GO:0005634]	enzyme binding [GO:0019899]; NAD+ ADP-ribosyltransferase activity [GO:0003950]; NAD+ binding [GO:0070403]; RNA binding [GO:0003723]	GO:0003723; GO:0003950; GO:0005634; GO:0005737; GO:0005829; GO:0006351; GO:0006355; GO:0006471; GO:0010629; GO:0016020; GO:0019899; GO:0042531; GO:0042532; GO:0045087; GO:0060336; GO:0070212; GO:0070403; GO:1902216
g__Marinagarivorans	Locus_3649533	-0.708184	0.000107943
g__Marinagarivorans	Locus_490160	-0.699312	0.000143249
g__Marinagarivorans	Locus_5075895	0.708658	0.000106293	sp|Q53GQ0|DHB12_HUMAN	Very-long-chain 3-oxoacyl-CoA reductase (EC 1.1.1.330) (17-beta-hydroxysteroid dehydrogenase 12) (17-beta-HSD 12) (3-ketoacyl-CoA reductase) (KAR) (Estradiol 17-beta-dehydrogenase 12) (EC 1.1.1.62) (Short chain dehydrogenase/reductase family 12C member 1)	HSD17B12 SDR12C1	Homo sapiens (Human)	estrogen biosynthetic process [GO:0006703]; extracellular matrix organization [GO:0030198]; fatty acid biosynthetic process [GO:0006633]; long-chain fatty-acyl-CoA biosynthetic process [GO:0035338]; positive regulation of cell-substrate adhesion [GO:0010811]	endoplasmic reticulum membrane [GO:0005789]; integral component of membrane [GO:0016021]; proteinaceous extracellular matrix [GO:0005578]	3-oxo-arachidoyl-CoA reductase activity [GO:0102339]; 3-oxo-behenoyl-CoA reductase activity [GO:0102340]; 3-oxo-cerotoyl-CoA reductase activity [GO:0102342]; 3-oxo-lignoceroyl-CoA reductase activity [GO:0102341]; collagen binding [GO:0005518]; estradiol 17-beta-dehydrogenase activity [GO:0004303]; fibronectin binding [GO:0001968]; heparin binding [GO:0008201]; long-chain-3-hydroxyacyl-CoA dehydro…	GO:0001968; GO:0004303; GO:0005518; GO:0005578; GO:0005789; GO:0006633; GO:0006703; GO:0008201; GO:0010811; GO:0016021; GO:0016509; GO:0030198; GO:0035338; GO:0102339; GO:0102340; GO:0102341; GO:0102342
g__Marinagarivorans	Locus_5111622	0.696935	0.000154271	sp|Q63HN8|RN213_HUMAN	E3 ubiquitin-protein ligase RNF213 (EC 2.3.2.27) (EC 3.6.4.-) (ALK lymphoma oligomerization partner on chromosome 17) (Mysterin) (RING finger protein 213) (RING-type E3 ubiquitin transferase RNF213)	RNF213 ALO17 C17orf27 KIAA1554 KIAA1618 MYSTR	Homo sapiens (Human)	angiogenesis [GO:0001525]; negative regulation of non-canonical Wnt signaling pathway [GO:2000051]; protein autoubiquitination [GO:0051865]; protein homooligomerization [GO:0051260]; protein polyubiquitination [GO:0000209]; protein ubiquitination [GO:0016567]; sprouting angiogenesis [GO:0002040]; ubiquitin-dependent protein catabolic process [GO:0006511]	cytoplasm [GO:0005737]; cytosol [GO:0005829]; membrane [GO:0016020]; nucleolus [GO:0005730]	ATPase activity [GO:0016887]; metal ion binding [GO:0046872]; ubiquitin-protein transferase activity [GO:0004842]	GO:0000209; GO:0001525; GO:0002040; GO:0004842; GO:0005730; GO:0005737; GO:0005829; GO:0006511; GO:0016020; GO:0016567; GO:0016887; GO:0046872; GO:0051260; GO:0051865; GO:2000051
g__Marinagarivorans	Locus_7141463	0.688899	0.000197213
g__Marinagarivorans	Locus_8149959	0.739469	3.64706e-05
g__marine_metagenome	Locus_1162298	0.752477	2.21963e-05
g__marine_metagenome	Locus_11839318	0.689326	0.000194695
g__marine_metagenome	Locus_11893342	0.826691	6.39386e-07
g__marine_metagenome	Locus_12265	0.713626	9.02822e-05	sp|O35490|BHMT1_MOUSE	Betaine--homocysteine S-methyltransferase 1 (EC 2.1.1.5)	Bhmt	Mus musculus (Mouse)	amino-acid betaine catabolic process [GO:0006579]; amino-acid betaine metabolic process [GO:0006577]; L-methionine salvage [GO:0071267]; methionine biosynthetic process [GO:0009086]	cytosol [GO:0005829]; extracellular exosome [GO:0070062]	betaine-homocysteine S-methyltransferase activity [GO:0047150]; zinc ion binding [GO:0008270]	GO:0005829; GO:0006577; GO:0006579; GO:0008270; GO:0009086; GO:0047150; GO:0070062; GO:0071267
g__marine_metagenome	Locus_1248342	0.774111	9.06195e-06
g__marine_metagenome	Locus_1295393	-0.687898	0.000203233
g__marine_metagenome	Locus_2396634	0.6888	0.000197799
g__marine_metagenome	Locus_2542606	-0.700914	0.000136213	sp|Q24307|DIAP2_DROME	Death-associated inhibitor of apoptosis 2 (EC 6.3.2.-) (Apoptosis 2 inhibitor) (IAP homolog A) (IAP-like protein) (ILP) (dILP) (Inhibitor of apoptosis 2)	Diap2 DIHA Iap2 Ilp CG8293	Drosophila melanogaster (Fruit fly)	defense response to Gram-negative bacterium [GO:0050829]; inhibition of cysteine-type endopeptidase activity involved in apoptotic process [GO:1990001]; innate immune response [GO:0045087]; negative regulation of apoptotic process [GO:0043066]; negative regulation of cysteine-type endopeptidase activity involved in apoptotic process [GO:0043154]; peptidoglycan recognition protein signaling pathwa…	cytosol [GO:0005829]; nucleus [GO:0005634]; perinuclear region of cytoplasm [GO:0048471]	caspase binding [GO:0089720]; cysteine-type endopeptidase inhibitor activity involved in apoptotic process [GO:0043027]; ligase activity [GO:0016874]; ubiquitin protein ligase activity [GO:0061630]; ubiquitin protein ligase binding [GO:0031625]; ubiquitin-protein transferase activity [GO:0004842]; zinc ion binding [GO:0008270]	GO:0004842; GO:0005634; GO:0005829; GO:0006964; GO:0007423; GO:0008270; GO:0009966; GO:0016567; GO:0016874; GO:0031625; GO:0033160; GO:0042787; GO:0043027; GO:0043066; GO:0043154; GO:0043281; GO:0045087; GO:0048471; GO:0050829; GO:0061057; GO:0061630; GO:0070534; GO:0070936; GO:0089720; GO:1990001
g__marine_metagenome	Locus_4630755	-0.710856	9.89281e-05
g__marine_metagenome	Locus_4881510	0.691509	0.00018225
g__marine_metagenome	Locus_4973578	0.682613	0.000237731	sp|Q00685|CO3_LETCA	Complement C3 [Cleaved into: Complement C3 beta chain; Complement C3 alpha chain; C3a anaphylatoxin; Complement C3 gamma chain] (Fragment)	C3	Lethenteron camtschaticum (Japanese lamprey) (Lampetra japonica)	complement activation, classical pathway [GO:0006958]; inflammatory response [GO:0006954]; innate immune response [GO:0045087]	extracellular space [GO:0005615]	endopeptidase inhibitor activity [GO:0004866]	GO:0004866; GO:0005615; GO:0006954; GO:0006958; GO:0045087
g__marine_metagenome	Locus_810107	-0.748833	2.55845e-05
g__marine_metagenome	Locus_858516	0.697377	0.00015217
g__marine_metagenome	Locus_979094	-0.752896	2.18332e-05
g__Marinifilum	Locus_4746153	0.722315	6.73043e-05
g__Marinifilum	Locus_5519534	0.722315	6.73043e-05	sp|P51942|MATN1_MOUSE	Cartilage matrix protein (Matrilin-1)	Matn1 Cmp Crtm	Mus musculus (Mouse)	chondrocyte differentiation [GO:0002062]; growth plate cartilage chondrocyte morphogenesis [GO:0003429]; regulation of bone mineralization [GO:0030500]	proteinaceous extracellular matrix [GO:0005578]	calcium ion binding [GO:0005509]; extracellular matrix structural constituent [GO:0005201]	GO:0002062; GO:0003429; GO:0005201; GO:0005509; GO:0005578; GO:0030500
g__Marinobacter	Locus_1403186	0.705787	0.000116635
g__Marinobacter	Locus_2840422	0.694957	0.000164003	sp|Q1L8U8|STB1A_DANRE	Histone-lysine N-methyltransferase SETDB1-A (EC 2.1.1.43) (SET domain bifurcated 1A)	setdb1a si:ch211-81a5.6	Danio rerio (Zebrafish) (Brachydanio rerio)	positive regulation of methylation-dependent chromatin silencing [GO:0090309]; Ras protein signal transduction [GO:0007265]; transcription, DNA-templated [GO:0006351]	chromosome [GO:0005694]; nucleus [GO:0005634]	DNA binding [GO:0003677]; histone-lysine N-methyltransferase activity [GO:0018024]; promoter-specific chromatin binding [GO:1990841]; zinc ion binding [GO:0008270]	GO:0003677; GO:0005634; GO:0005694; GO:0006351; GO:0007265; GO:0008270; GO:0018024; GO:0090309; GO:1990841
g__Marinobacter	Locus_3256694	0.730607	5.03356e-05
g__Marinobacter	Locus_3305004	0.744597	3.00915e-05	sp|Q8WWZ7|ABCA5_HUMAN	ATP-binding cassette sub-family A member 5	ABCA5 KIAA1888	Homo sapiens (Human)	cholesterol efflux [GO:0033344]; high-density lipoprotein particle remodeling [GO:0034375]; lipid transport [GO:0006869]; negative regulation of macrophage derived foam cell differentiation [GO:0010745]; reverse cholesterol transport [GO:0043691]; transmembrane transport [GO:0055085]	Golgi membrane [GO:0000139]; integral component of membrane [GO:0016021]; intracellular membrane-bounded organelle [GO:0043231]; late endosome [GO:0005770]; late endosome membrane [GO:0031902]; lysosomal membrane [GO:0005765]; lysosome [GO:0005764]	ATPase activity, coupled to transmembrane movement of substances [GO:0042626]; ATP binding [GO:0005524]; lipid transporter activity [GO:0005319]	GO:0000139; GO:0005319; GO:0005524; GO:0005764; GO:0005765; GO:0005770; GO:0006869; GO:0010745; GO:0016021; GO:0031902; GO:0033344; GO:0034375; GO:0042626; GO:0043231; GO:0043691; GO:0055085
g__Marinobacter	Locus_7447478	0.695859	0.000159499	sp|Q86Y13|DZIP3_HUMAN	E3 ubiquitin-protein ligase DZIP3 (EC 2.3.2.27) (DAZ-interacting protein 3) (RING-type E3 ubiquitin transferase DZIP3) (RNA-binding ubiquitin ligase of 138 kDa) (hRUL138)	DZIP3 KIAA0675	Homo sapiens (Human)	endoplasmic reticulum unfolded protein response [GO:0030968]; protein polyubiquitination [GO:0000209]; protein ubiquitination involved in ubiquitin-dependent protein catabolic process [GO:0042787]; ubiquitin-dependent ERAD pathway [GO:0030433]	cytoplasm [GO:0005737]; Derlin-1 retrotranslocation complex [GO:0036513]; endoplasmic reticulum quality control compartment [GO:0044322]; Hrd1p ubiquitin ligase complex [GO:0000836]	metal ion binding [GO:0046872]; phosphatase binding [GO:0019902]; polyubiquitin modification-dependent protein binding [GO:0031593]; RNA binding [GO:0003723]; ubiquitin protein ligase activity involved in ERAD pathway [GO:1904264]; ubiquitin-protein transferase activity [GO:0004842]; ubiquitin-specific protease binding [GO:1990381]; unfolded protein binding [GO:0051082]	GO:0000209; GO:0000836; GO:0003723; GO:0004842; GO:0005737; GO:0019902; GO:0030433; GO:0030968; GO:0031593; GO:0036513; GO:0042787; GO:0044322; GO:0046872; GO:0051082; GO:1904264; GO:1990381
g__Marinobacter	Locus_8890259	0.726095	5.90324e-05
g__Marinobacterium	Locus_1014955	0.752552	2.21309e-05
g__Marinobacterium	Locus_12313217	0.858634	7.95528e-08	sp|Q6P861|PP4C_XENTR	Serine/threonine-protein phosphatase 4 catalytic subunit (PP4C) (Pp4) (EC 3.1.3.16)	ppp4c	Xenopus tropicalis (Western clawed frog) (Silurana tropicalis)	0	cytoplasm [GO:0005737]; microtubule organizing center [GO:0005815]; nucleus [GO:0005634]	metal ion binding [GO:0046872]; phosphoprotein phosphatase activity [GO:0004721]	GO:0004721; GO:0005634; GO:0005737; GO:0005815; GO:0046872
g__Marinobacterium	Locus_1657084	-0.723427	6.47704e-05	sp|A2BIG9|LSMD1_DANRE	N-alpha-acetyltransferase 38, NatC auxiliary subunit (LSM domain-containing protein 1)	naa38 lsmd1 si:ch211-30G3.3	Danio rerio (Zebrafish) (Brachydanio rerio)	negative regulation of apoptotic process [GO:0043066]	cytoplasm [GO:0005737]; NatC complex [GO:0031417]; nucleus [GO:0005634]	0	GO:0005634; GO:0005737; GO:0031417; GO:0043066
g__Marinobacterium	Locus_1920719	0.7278	5.56026e-05	sp|Q7SXS2|YIPF5_XENLA	Protein YIPF5 (YIP1 family member 5)	yipf5	Xenopus laevis (African clawed frog)	protein transport [GO:0015031]; vesicle-mediated transport [GO:0016192]	endoplasmic reticulum membrane [GO:0005789]; Golgi apparatus [GO:0005794]; integral component of membrane [GO:0016021]	0	GO:0005789; GO:0005794; GO:0015031; GO:0016021; GO:0016192
g__Marinobacterium	Locus_229696	0.691833	0.000180464	sp|Q6PG95|CRML_MOUSE	Protein cramped-like (Cramped chromatin regulator homolog 1) (Hematological and neurological expressed 1-like protein)	Cramp1 Cramp1l Hn1l Kiaa1426 Tce4	Mus musculus (Mouse)	0	nucleus [GO:0005634]	chromatin binding [GO:0003682]; DNA binding [GO:0003677]	GO:0003677; GO:0003682; GO:0005634
g__Marinobacterium	Locus_2887726	0.715993	8.34268e-05	sp|Q0E908|HIL_DROME	Hillarin (D-Hillarin) (D-hil)	Hil CG30147	Drosophila melanogaster (Fruit fly)	0	cell cortex [GO:0005938]; cleavage furrow [GO:0032154]	metal ion binding [GO:0046872]	GO:0005938; GO:0032154; GO:0046872
g__Marinobacterium	Locus_2935001	0.681146	0.000248163	sp|Q8WXX7|AUTS2_HUMAN	Autism susceptibility gene 2 protein	AUTS2 KIAA0442	Homo sapiens (Human)	actin cytoskeleton reorganization [GO:0031532]; axon extension [GO:0048675]; dendrite extension [GO:0097484]; innate vocalization behavior [GO:0098582]; neuron migration [GO:0001764]; positive regulation of histone H3-K4 methylation [GO:0051571]; positive regulation of histone H4-K16 acetylation [GO:2000620]; positive regulation of lamellipodium assembly [GO:0010592]; positive regulation of Rac p…	actin cytoskeleton [GO:0015629]; cytoplasm [GO:0005737]; growth cone [GO:0030426]; nucleus [GO:0005634]	chromatin binding [GO:0003682]	GO:0001764; GO:0003682; GO:0005634; GO:0005737; GO:0006351; GO:0010592; GO:0015629; GO:0030426; GO:0031532; GO:0035022; GO:0045944; GO:0048675; GO:0051571; GO:0060013; GO:0097484; GO:0098582; GO:2000620
g__Marinobacterium	Locus_3033691	0.712276	9.44082e-05	sp|Q9P1Z9|CC180_HUMAN	Coiled-coil domain-containing protein 180	CCDC180 C9orf174 KIAA1529	Homo sapiens (Human)	0	extracellular exosome [GO:0070062]; integral component of membrane [GO:0016021]	0	GO:0016021; GO:0070062
g__Marinobacterium	Locus_4136905	0.708559	0.000106635
g__Marinobacterium	Locus_429735	0.683005	0.000235008	sp|Q69ZR9|TASOR_MOUSE	Protein TASOR (Transgene activation suppressor protein)	Fam208a D14Abb1e Kiaa1105 Tasor	Mus musculus (Mouse)	regulation of transcription, DNA-templated [GO:0006355]; transcription, DNA-templated [GO:0006351]	chromosome [GO:0005694]; nucleoplasm [GO:0005654]	RNA binding [GO:0003723]	GO:0003723; GO:0005654; GO:0005694; GO:0006351; GO:0006355
g__Marinobacterium	Locus_4660250	-0.716458	8.21361e-05
g__Marinobacterium	Locus_532031	0.795445	3.38854e-06
g__Marinobacterium	Locus_5649818	-0.757345	1.82891e-05
g__Marinobacterium	Locus_5687305	0.692297	0.000177928	sp|Q6T6T5|VKT1_BITGA	Kunitz-type serine protease inhibitor bitisilin-1 (BG-11) (Kunitz protease inhibitor 1)	0	Bitis gabonica (Gaboon adder) (Gaboon viper)	0	extracellular region [GO:0005576]	serine-type endopeptidase inhibitor activity [GO:0004867]	GO:0004867; GO:0005576
g__Marinobacterium	Locus_580745	0.698337	0.000147683	sp|Q6PFL8|THYN1_DANRE	Thymocyte nuclear protein 1	thyn1 zgc:66269	Danio rerio (Zebrafish) (Brachydanio rerio)	0	nucleus [GO:0005634]	0	GO:0005634
g__Marinobacterium	Locus_6896111	-0.69462	0.00016571	sp|Q5R998|QTRT2_PONAB	Queuine tRNA-ribosyltransferase accessory subunit 2 (Queuine tRNA-ribosyltransferase domain-containing protein 1)	QTRT2 QTRTD1	Pongo abelii (Sumatran orangutan) (Pongo pygmaeus abelii)	tRNA modification [GO:0006400]	cytoplasm [GO:0005737]; mitochondrial outer membrane [GO:0005741]; mitochondrion [GO:0005739]	metal ion binding [GO:0046872]; protein heterodimerization activity [GO:0046982]; protein homodimerization activity [GO:0042803]; queuine tRNA-ribosyltransferase activity [GO:0008479]	GO:0005737; GO:0005739; GO:0005741; GO:0006400; GO:0008479; GO:0042803; GO:0046872; GO:0046982
g__Marinobacterium	Locus_714289	-0.692297	0.000177928
g__Marinobacterium	Locus_7281397	-0.684399	0.000225543
g__Marinobacterium	Locus_7694752	-0.708559	0.000106635
g__Marinobacterium	Locus_786438	0.715993	8.34268e-05	sp|P20742|PZP_HUMAN	Pregnancy zone protein (C3 and PZP-like alpha-2-macroglobulin domain-containing protein 6)	PZP CPAMD6	Homo sapiens (Human)	female pregnancy [GO:0007565]	blood microparticle [GO:0072562]; extracellular exosome [GO:0070062]; extracellular region [GO:0005576]	endopeptidase inhibitor activity [GO:0004866]; serine-type endopeptidase inhibitor activity [GO:0004867]	GO:0004866; GO:0004867; GO:0005576; GO:0007565; GO:0070062; GO:0072562
g__Marinobacterium	Locus_804917	0.708559	0.000106635	sp|Q86IV5|CTNA_DICDI	Countin-1	ctnA DDB_G0274597	Dictyostelium discoideum (Slime mold)	actin filament polymerization [GO:0030041]; cell motility [GO:0048870]; glucose homeostasis [GO:0042593]; multicellular organism development [GO:0007275]; negative regulation of aggregate size involved in sorocarp development [GO:0031158]; negative regulation of cell adhesion [GO:0007162]; negative regulation of cGMP biosynthetic process [GO:0030827]; regulation of glucose-6-phosphatase activity …	extracellular region [GO:0005576]	signal transducer activity [GO:0004871]	GO:0004871; GO:0005576; GO:0006110; GO:0007162; GO:0007275; GO:0030041; GO:0030827; GO:0031158; GO:0032114; GO:0042593; GO:0048870
g__Marinobacterium	Locus_8403662	-0.740011	3.57446e-05
g__Marinobacterium	Locus_8500790	-0.805459	2.05113e-06
g__Marinobacterium	Locus_8570439	0.741083	3.43451e-05
g__Marinobacterium	Locus_8605733	0.737573	3.91155e-05
g__Marinobacterium	Locus_8657549	0.703448	0.000125701	sp|Q9NA75|T38B1_CAEEL	Trimeric intracellular cation channel type 1B.1 (TRIC-1B.1) (TRIC-B1)	Y57A10A.10	Caenorhabditis elegans	0	endoplasmic reticulum membrane [GO:0005789]; integral component of membrane [GO:0016021]	calcium-activated potassium channel activity [GO:0015269]	GO:0005789; GO:0015269; GO:0016021
g__Marinobacterium	Locus_879232	0.714135	8.87688e-05
g__Marinomonas	Locus_11612029	0.698268	0.000148002
g__Marinomonas	Locus_2640350	0.755027	2.00662e-05
g__Marinomonas	Locus_3139532	-0.710589	9.97964e-05
g__Marinomonas	Locus_4384672	0.748424	2.59928e-05	sp|Q4ZJM9|C1QL4_MOUSE	Complement C1q-like protein 4 (C1q and tumor necrosis factor-related protein 11) (C1q/TNF-related protein 11) (C1qTNF11) (CTRP11)	C1ql4 C1qtnf11 Ctrp11	Mus musculus (Mouse)	negative regulation of ERK1 and ERK2 cascade [GO:0070373]; negative regulation of fat cell differentiation [GO:0045599]; negative regulation of fibroblast proliferation [GO:0048147]	collagen trimer [GO:0005581]; extracellular space [GO:0005615]	identical protein binding [GO:0042802]	GO:0005581; GO:0005615; GO:0042802; GO:0045599; GO:0048147; GO:0070373
g__Marinomonas	Locus_4392870	-0.684978	0.00022171
g__Marinomonas	Locus_6705953	0.684062	0.000227799	sp|Q96DW6|S2538_HUMAN	Solute carrier family 25 member 38	SLC25A38	Homo sapiens (Human)	erythrocyte differentiation [GO:0030218]; glycine import [GO:0036233]; heme biosynthetic process [GO:0006783]; mitochondrial transport [GO:0006839]	integral component of membrane [GO:0016021]; mitochondrial inner membrane [GO:0005743]	glycine transmembrane transporter activity [GO:0015187]	GO:0005743; GO:0006783; GO:0006839; GO:0015187; GO:0016021; GO:0030218; GO:0036233
g__Marinomonas	Locus_817208	0.733638	4.51473e-05	sp|P42125|ECI1_MOUSE	Enoyl-CoA delta isomerase 1, mitochondrial (EC 5.3.3.8) (3,2-trans-enoyl-CoA isomerase) (Delta(3),Delta(2)-enoyl-CoA isomerase) (D3,D2-enoyl-CoA isomerase) (Dodecenoyl-CoA isomerase)	Eci1 Dci	Mus musculus (Mouse)	fatty acid beta-oxidation [GO:0006635]	extracellular exosome [GO:0070062]; mitochondrial inner membrane [GO:0005743]; mitochondrial matrix [GO:0005759]; mitochondrion [GO:0005739]	dodecenoyl-CoA delta-isomerase activity [GO:0004165]; enoyl-CoA hydratase activity [GO:0004300]	GO:0004165; GO:0004300; GO:0005739; GO:0005743; GO:0005759; GO:0006635; GO:0070062
g__Marinoscillum	Locus_1006834	-0.698235	0.000148156	sp|P78318|IGBP1_HUMAN	Immunoglobulin-binding protein 1 (B-cell signal transduction molecule alpha 4) (Protein alpha-4) (CD79a-binding protein 1) (Protein phosphatase 2/4/6 regulatory subunit) (Renal carcinoma antigen NY-REN-16)	IGBP1 IBP1	Homo sapiens (Human)	B cell activation [GO:0042113]; negative regulation of cysteine-type endopeptidase activity involved in apoptotic process [GO:0043154]; negative regulation of stress-activated MAPK cascade [GO:0032873]; negative regulation of transcription from RNA polymerase II promoter [GO:0000122]; regulation of dephosphorylation [GO:0035303]; regulation of microtubule-based movement [GO:0060632]; response to …	cytoplasm [GO:0005737]; cytosol [GO:0005829]	protein phosphatase 2A binding [GO:0051721]; protein phosphatase regulator activity [GO:0019888]	GO:0000122; GO:0005737; GO:0005829; GO:0007165; GO:0019888; GO:0032873; GO:0034612; GO:0035303; GO:0042113; GO:0043154; GO:0051721; GO:0060632; GO:0070555
g__Marinoscillum	Locus_1023587	-0.766456	1.25761e-05	sp|Q01433|AMPD2_HUMAN	AMP deaminase 2 (EC 3.5.4.6) (AMP deaminase isoform L)	AMPD2	Homo sapiens (Human)	cyclic purine nucleotide metabolic process [GO:0052652]; energy homeostasis [GO:0097009]; IMP biosynthetic process [GO:0006188]; IMP salvage [GO:0032264]; purine-containing compound salvage [GO:0043101]	cytosol [GO:0005829]	AMP deaminase activity [GO:0003876]; metal ion binding [GO:0046872]	GO:0003876; GO:0005829; GO:0006188; GO:0032264; GO:0043101; GO:0046872; GO:0052652; GO:0097009
g__Marinoscillum	Locus_1073514	-0.681294	0.000247093	sp|A7S1L6|FUCT1_NEMVE	GDP-fucose transporter 1 (Solute carrier family 35 member C1 homolog)	slc35c1 fuct1 v1g205399	Nematostella vectensis (Starlet sea anemone)	carbohydrate transport [GO:0008643]; GDP-fucose import into Golgi lumen [GO:0036085]	Golgi membrane [GO:0000139]; integral component of membrane [GO:0016021]	GDP-fucose transmembrane transporter activity [GO:0005457]	GO:0000139; GO:0005457; GO:0008643; GO:0016021; GO:0036085
g__Marinoscillum	Locus_1329	-0.754094	2.0824e-05
g__Marinoscillum	Locus_1345050	-0.717465	7.93989e-05
g__Marinoscillum	Locus_1601482	0.704645	0.000120989
g__Marinoscillum	Locus_1792029	-0.735321	4.24731e-05	sp|Q5ZKV8|KIF2A_CHICK	Kinesin-like protein KIF2A	KIF2A RCJMB04_9a7	Gallus gallus (Chicken)	cell differentiation [GO:0030154]; cell division [GO:0051301]; microtubule-based movement [GO:0007018]; mitotic spindle organization [GO:0007052]; nervous system development [GO:0007399]	cytoplasm [GO:0005737]; kinesin complex [GO:0005871]; microtubule [GO:0005874]; microtubule organizing center [GO:0005815]; spindle pole [GO:0000922]	ATPase activity [GO:0016887]; ATP binding [GO:0005524]; microtubule binding [GO:0008017]; microtubule motor activity [GO:0003777]	GO:0000922; GO:0003777; GO:0005524; GO:0005737; GO:0005815; GO:0005871; GO:0005874; GO:0007018; GO:0007052; GO:0007399; GO:0008017; GO:0016887; GO:0030154; GO:0051301
g__Marinoscillum	Locus_1814433	-0.706934	0.000112402
g__Marinoscillum	Locus_1843979	0.703729	0.000124581	sp|Q16342|PDCD2_HUMAN	Programmed cell death protein 2 (Zinc finger MYND domain-containing protein 7) (Zinc finger protein Rp-8)	PDCD2 RP8 ZMYND7	Homo sapiens (Human)	activation of cysteine-type endopeptidase activity involved in apoptotic process [GO:0006919]; apoptotic process [GO:0006915]; positive regulation of apoptotic process [GO:0043065]; positive regulation of hematopoietic stem cell proliferation [GO:1902035]; regulation of hematopoietic progenitor cell differentiation [GO:1901532]	cytoplasm [GO:0005737]; extracellular exosome [GO:0070062]; nucleus [GO:0005634]	DNA binding [GO:0003677]; enzyme binding [GO:0019899]; metal ion binding [GO:0046872]	GO:0003677; GO:0005634; GO:0005737; GO:0006915; GO:0006919; GO:0019899; GO:0043065; GO:0046872; GO:0070062; GO:1901532; GO:1902035
g__Marinoscillum	Locus_187800	-0.685335	0.000219374	sp|Q8CJH3|PLXB1_MOUSE	Plexin-B1	Plxnb1 Kiaa0407	Mus musculus (Mouse)	axon extension [GO:0048675]; negative regulation of cell adhesion [GO:0007162]; negative regulation of osteoblast proliferation [GO:0033689]; neuron projection morphogenesis [GO:0048812]; ossification involved in bone maturation [GO:0043931]; positive regulation of axonogenesis [GO:0050772]; positive regulation of GTPase activity [GO:0043547]; positive regulation of phosphatidylinositol 3-kinase …	integral component of plasma membrane [GO:0005887]; semaphorin receptor complex [GO:0002116]	GTPase activating protein binding [GO:0032794]; semaphorin receptor activity [GO:0017154]	GO:0002116; GO:0005887; GO:0007162; GO:0008360; GO:0014068; GO:0017154; GO:0032794; GO:0033689; GO:0043547; GO:0043931; GO:0048675; GO:0048812; GO:0050772; GO:0051493; GO:0071526; GO:1900220
g__Marinoscillum	Locus_191072	-0.782023	6.37189e-06	sp|O75334|LIPA2_HUMAN	Liprin-alpha-2 (Protein tyrosine phosphatase receptor type f polypeptide-interacting protein alpha-2) (PTPRF-interacting protein alpha-2)	PPFIA2	Homo sapiens (Human)	cell-matrix adhesion [GO:0007160]; glutamate secretion [GO:0014047]; neurotransmitter secretion [GO:0007269]	cell surface [GO:0009986]; cytoplasm [GO:0005737]; cytosol [GO:0005829]; extracellular exosome [GO:0070062]; presynaptic active zone [GO:0048786]	0	GO:0005737; GO:0005829; GO:0007160; GO:0007269; GO:0009986; GO:0014047; GO:0048786; GO:0070062
g__Marinoscillum	Locus_19508	-0.770119	1.07674e-05	sp|Q9V3A6|ERO1L_DROME	Ero1-like protein (EC 1.8.4.-) (Endoplasmic reticulum oxidoreductin-1-like protein)	Ero1L CG1333	Drosophila melanogaster (Fruit fly)	cellular protein modification process [GO:0006464]; chaperone mediated protein folding requiring cofactor [GO:0051085]; protein folding in endoplasmic reticulum [GO:0034975]; regulation of Notch signaling pathway [GO:0008593]	endoplasmic reticulum [GO:0005783]; endoplasmic reticulum membrane [GO:0005789]	oxidoreductase activity [GO:0016491]; oxidoreductase activity, acting on a sulfur group of donors, disulfide as acceptor [GO:0016671]; protein disulfide isomerase activity [GO:0003756]; protein disulfide oxidoreductase activity [GO:0015035]	GO:0003756; GO:0005783; GO:0005789; GO:0006464; GO:0008593; GO:0015035; GO:0016491; GO:0016671; GO:0034975; GO:0051085
g__Marinoscillum	Locus_2028328	-0.682668	0.000237347	sp|Q5F201|CFA52_MOUSE	Cilia- and flagella-associated protein 52 (WD repeat-containing protein 16)	Cfap52 Wdr16	Mus musculus (Mouse)	0	cell projection [GO:0042995]; cytoplasm [GO:0005737]	0	GO:0005737; GO:0042995
g__Marinoscillum	Locus_220283	0.704187	0.000122774	sp|P54923|ADPRH_MOUSE	[Protein ADP-ribosylarginine] hydrolase (ADP-ribosylarginine hydrolase) (EC 3.2.2.19) (ADP-ribose-L-arginine cleaving enzyme)	Adprh Arh1	Mus musculus (Mouse)	cellular protein modification process [GO:0006464]; protein de-ADP-ribosylation [GO:0051725]	intracellular [GO:0005622]	ADP-ribosylarginine hydrolase activity [GO:0003875]; magnesium ion binding [GO:0000287]; potassium ion binding [GO:0030955]	GO:0000287; GO:0003875; GO:0005622; GO:0006464; GO:0030955; GO:0051725
g__Marinoscillum	Locus_2477088	-0.695488	0.000161341	sp|P35831|PTN12_MOUSE	Tyrosine-protein phosphatase non-receptor type 12 (EC 3.1.3.48) (MPTP-PEST) (Protein-tyrosine phosphatase P19) (P19-PTP)	Ptpn12	Mus musculus (Mouse)	cellular response to epidermal growth factor stimulus [GO:0071364]; peptidyl-tyrosine dephosphorylation [GO:0035335]; protein dephosphorylation [GO:0006470]; regulation of epidermal growth factor receptor signaling pathway [GO:0042058]; tissue regeneration [GO:0042246]	cell projection [GO:0042995]; cytosol [GO:0005829]; focal adhesion [GO:0005925]; podosome [GO:0002102]	phosphoprotein phosphatase activity [GO:0004721]; protein tyrosine phosphatase activity [GO:0004725]; SH3 domain binding [GO:0017124]	GO:0002102; GO:0004721; GO:0004725; GO:0005829; GO:0005925; GO:0006470; GO:0017124; GO:0035335; GO:0042058; GO:0042246; GO:0042995; GO:0071364
g__Marinoscillum	Locus_2504747	-0.685873	0.000215897	sp|O54928|SOCS5_MOUSE	Suppressor of cytokine signaling 5 (SOCS-5) (Cytokine-inducible SH2-containing protein 5)	Socs5 Cish5	Mus musculus (Mouse)	cell growth [GO:0016049]; cellular response to low-density lipoprotein particle stimulus [GO:0071404]; cytokine-mediated signaling pathway [GO:0019221]; epidermal growth factor receptor signaling pathway [GO:0007173]; JAK-STAT cascade [GO:0007259]; negative regulation of endothelial cell activation [GO:1904988]; negative regulation of epidermal growth factor-activated receptor activity [GO:000717…	cytoplasm [GO:0005737]	epidermal growth factor receptor binding [GO:0005154]; kinase inhibitor activity [GO:0019210]; protein kinase inhibitor activity [GO:0004860]; receptor tyrosine kinase binding [GO:0030971]	GO:0004860; GO:0005154; GO:0005737; GO:0006469; GO:0007173; GO:0007175; GO:0007259; GO:0009968; GO:0016049; GO:0016567; GO:0019210; GO:0019221; GO:0030971; GO:0032436; GO:0032715; GO:0040008; GO:0042059; GO:0045627; GO:0045629; GO:0046426; GO:0050728; GO:0071404; GO:0071638; GO:0097699; GO:1904988
g__Marinoscillum	Locus_263049	-0.727538	5.61176e-05	sp|Q92878|RAD50_HUMAN	DNA repair protein RAD50 (hRAD50) (EC 3.6.-.-)	RAD50	Homo sapiens (Human)	cellular response to DNA damage stimulus [GO:0006974]; chromosome organization involved in meiotic cell cycle [GO:0070192]; DNA double-strand break processing [GO:0000729]; DNA duplex unwinding [GO:0032508]; DNA recombination [GO:0006310]; DNA repair [GO:0006281]; DNA replication [GO:0006260]; DNA synthesis involved in DNA repair [GO:0000731]; double-strand break repair [GO:0006302]; double-stran…	condensed nuclear chromosome [GO:0000794]; membrane [GO:0016020]; Mre11 complex [GO:0030870]; nuclear chromatin [GO:0000790]; nuclear chromosome, telomeric region [GO:0000784]; nucleoplasm [GO:0005654]; site of double-strand break [GO:0035861]	adenylate kinase activity [GO:0004017]; ATPase activity [GO:0016887]; ATP binding [GO:0005524]; DNA binding [GO:0003677]; double-stranded telomeric DNA binding [GO:0003691]; G-quadruplex DNA binding [GO:0051880]; metal ion binding [GO:0046872]; protein binding, bridging [GO:0030674]; single-stranded telomeric DNA binding [GO:0043047]	GO:0000019; GO:0000722; GO:0000723; GO:0000724; GO:0000729; GO:0000731; GO:0000732; GO:0000784; GO:0000790; GO:0000794; GO:0003677; GO:0003691; GO:0004017; GO:0005524; GO:0005654; GO:0006260; GO:0006281; GO:0006302; GO:0006303; GO:0006310; GO:0006974; GO:0007004; GO:0007131; GO:0016020; GO:0016032; GO:0016887; GO:0030674; GO:0030870; GO:0031860; GO:0031954; GO:0032206; GO:0032508; GO:0033674; GO:…
g__Marinoscillum	Locus_266450	-0.724791	6.17791e-05
g__Marinoscillum	Locus_2864908	-0.694553	0.000166054	sp|Q837K0|DEACT_ENTFA	Deacetylase EF_0837 (EC 3.1.1.-)	EF_0837 I574_01240 OO5_02741	Enterococcus faecalis (strain ATCC 700802 / V583)	0	0	deacetylase activity [GO:0019213]; hydrolase activity, acting on carbon-nitrogen (but not peptide) bonds [GO:0016810]; metal ion binding [GO:0046872]	GO:0016810; GO:0019213; GO:0046872
g__Marinoscillum	Locus_2944016	-0.682668	0.000237347	sp|Q2T9W3|CCD63_BOVIN	Coiled-coil domain-containing protein 63	CCDC63	Bos taurus (Bovine)	cilium movement [GO:0003341]; outer dynein arm assembly [GO:0036158]; spermatid development [GO:0007286]	axoneme [GO:0005930]	0	GO:0003341; GO:0005930; GO:0007286; GO:0036158
g__Marinoscillum	Locus_2977517	-0.73349	4.53889e-05	sp|Q6A070|TGRM1_MOUSE	TOG array regulator of axonemal microtubules protein 1 (Crescerin-1) (Protein FAM179B)	Togaram1 Fam179b Kiaa0423	Mus musculus (Mouse)	axoneme assembly [GO:0035082]; non-motile cilium assembly [GO:1905515]; positive regulation of microtubule polymerization [GO:0031116]	ciliary basal body [GO:0036064]; cilium [GO:0005929]; cytoplasm [GO:0005737]	0	GO:0005737; GO:0005929; GO:0031116; GO:0035082; GO:0036064; GO:1905515
g__Marinoscillum	Locus_3164079	-0.737611	3.90609e-05
g__Marinoscillum	Locus_3340198	-0.72067	7.12116e-05	sp|Q8CJ40|CROCC_MOUSE	Rootletin (Ciliary rootlet coiled-coil protein)	Crocc Kiaa0445	Mus musculus (Mouse)	centriole-centriole cohesion [GO:0010457]; centrosome cycle [GO:0007098]; ciliary basal body organization [GO:0032053]; epithelial structure maintenance [GO:0010669]; establishment of organelle localization [GO:0051656]; photoreceptor cell maintenance [GO:0045494]; positive regulation of cilium assembly [GO:0045724]; positive regulation of protein localization to cilium [GO:1903566]; protein loca…	actin cytoskeleton [GO:0015629]; centriole [GO:0005814]; centrosome [GO:0005813]; ciliary rootlet [GO:0035253]; cytosol [GO:0005829]; extracellular exosome [GO:0070062]; photoreceptor inner segment [GO:0001917]; plasma membrane [GO:0005886]	actin binding [GO:0003779]; kinesin binding [GO:0019894]; structural molecule activity [GO:0005198]	GO:0001917; GO:0003779; GO:0005198; GO:0005813; GO:0005814; GO:0005829; GO:0005886; GO:0007098; GO:0008104; GO:0010457; GO:0010669; GO:0015629; GO:0019894; GO:0032053; GO:0033365; GO:0035253; GO:0045494; GO:0045724; GO:0051656; GO:0070062; GO:1903566
g__Marinoscillum	Locus_3786630	-0.702813	0.000128266
g__Marinoscillum	Locus_4348384	-0.68221	0.000240558	sp|P62976|UBIQP_CRIGR	Polyubiquitin [Cleaved into: Ubiquitin; Ubiquitin-related 1; Ubiquitin-related 2]	0	Cricetulus griseus (Chinese hamster) (Cricetulus barabensis griseus)	0	cytoplasm [GO:0005737]; nucleus [GO:0005634]	0	GO:0005634; GO:0005737
g__Marinoscillum	Locus_457408	-0.696403	0.000156836	sp|Q8Q0U0|Y045_METMA	Putative ankyrin repeat protein MM_0045	MM_0045	Methanosarcina mazei (strain ATCC BAA-159 / DSM 3647 / Goe1 / Go1 / JCM 11833 / OCM 88) (Methanosarcina frisia)	0	0	0	0
g__Marinoscillum	Locus_4811821	-0.689228	0.000195273	sp|P84169|PSD13_CHICK	26S proteasome non-ATPase regulatory subunit 13 (26S proteasome regulatory subunit RPN9) (26S proteasome regulatory subunit S11) (26S proteasome regulatory subunit p40.5)	PSMD13	Gallus gallus (Chicken)	meiosis I [GO:0007127]; proteasome assembly [GO:0043248]; ubiquitin-dependent protein catabolic process [GO:0006511]	cytosol [GO:0005829]; extracellular exosome [GO:0070062]; membrane [GO:0016020]; nucleus [GO:0005634]; proteasome accessory complex [GO:0022624]; proteasome regulatory particle, lid subcomplex [GO:0008541]	structural molecule activity [GO:0005198]	GO:0005198; GO:0005634; GO:0005829; GO:0006511; GO:0007127; GO:0008541; GO:0016020; GO:0022624; GO:0043248; GO:0070062
g__Marinoscillum	Locus_4832655	-0.68862	0.000198876	sp|P39057|DYHC_HELCR	Dynein beta chain, ciliary	0	Heliocidaris crassispina (Sea urchin) (Anthocidaris crassispina)	cell projection organization [GO:0030030]; microtubule-based movement [GO:0007018]	cytoplasm [GO:0005737]; dynein complex [GO:0030286]; microtubule [GO:0005874]; motile cilium [GO:0031514]	ATPase activity [GO:0016887]; ATP binding [GO:0005524]; microtubule motor activity [GO:0003777]	GO:0003777; GO:0005524; GO:0005737; GO:0005874; GO:0007018; GO:0016887; GO:0030030; GO:0030286; GO:0031514
g__Marinoscillum	Locus_4913200	0.752752	2.19573e-05	sp|Q96RW7|HMCN1_HUMAN	Hemicentin-1 (Fibulin-6) (FIBL-6)	HMCN1 FIBL6	Homo sapiens (Human)	cell cycle [GO:0007049]; cell division [GO:0051301]; response to stimulus [GO:0050896]; visual perception [GO:0007601]	basement membrane [GO:0005604]; cell cortex [GO:0005938]; cell junction [GO:0030054]; cleavage furrow [GO:0032154]; extracellular exosome [GO:0070062]	calcium ion binding [GO:0005509]	GO:0005509; GO:0005604; GO:0005938; GO:0007049; GO:0007601; GO:0030054; GO:0032154; GO:0050896; GO:0051301; GO:0070062
g__Marinoscillum	Locus_4988936	-0.770577	1.05583e-05	sp|P12694|ODBA_HUMAN	2-oxoisovalerate dehydrogenase subunit alpha, mitochondrial (EC 1.2.4.4) (Branched-chain alpha-keto acid dehydrogenase E1 component alpha chain) (BCKDE1A) (BCKDH E1-alpha)	BCKDHA	Homo sapiens (Human)	branched-chain amino acid catabolic process [GO:0009083]; cellular nitrogen compound metabolic process [GO:0034641]	mitochondrial alpha-ketoglutarate dehydrogenase complex [GO:0005947]; mitochondrial matrix [GO:0005759]; mitochondrion [GO:0005739]	3-methyl-2-oxobutanoate dehydrogenase (2-methylpropanoyl-transferring) activity [GO:0003863]; alpha-ketoacid dehydrogenase activity [GO:0003826]; carboxy-lyase activity [GO:0016831]; metal ion binding [GO:0046872]	GO:0003826; GO:0003863; GO:0005739; GO:0005759; GO:0005947; GO:0009083; GO:0016831; GO:0034641; GO:0046872
g__Marinoscillum	Locus_5652507	-0.715359	8.52178e-05
g__Marinoscillum	Locus_609169	-0.719296	7.4625e-05
g__Marinoscillum	Locus_654097	-0.696861	0.000154626
g__Marinoscillum	Locus_6655632	-0.721128	7.01047e-05	sp|Q6GQE4|CYC1A_XENLA	Cytochrome c, somatic A	cycs-a	Xenopus laevis (African clawed frog)	0	mitochondrial intermembrane space [GO:0005758]; respiratory chain [GO:0070469]	electron transfer activity [GO:0009055]; heme binding [GO:0020037]; metal ion binding [GO:0046872]	GO:0005758; GO:0009055; GO:0020037; GO:0046872; GO:0070469
[truncated: 798 more rows]
